# Supplementary material for: deFuse: An Algorithm for Gene Fusion Discovery in Tumor RNA-Seq Data
Source: PLoS Comput Biol. 2011 May 19;7(5):e1001138. doi: 10.1371/journal.pcbi.1001138 (PMC3098195; doi:10.1371/journal.pcbi.1001138)
Supplement: Dataset S1 — RT-PCR sequence traces. (5.00 MB GZ) [file pcbi.1001138.s001.gz]

Archive with 146 entries (145 files):
- SupplementaryDataS8
- SupplementaryDataS8/CCC1-HGSNAT-TYW1-F.ab1
- SupplementaryDataS8/CCC1-HGSNAT-TYW1-R.ab1
- SupplementaryDataS8/._CCC10_C5orf36_PCBD2-F.ab1
- SupplementaryDataS8/CCC10_C5orf36_PCBD2-F.ab1
- SupplementaryDataS8/._CCC10_C5orf36_PCBD2-R.ab1
- SupplementaryDataS8/CCC10_C5orf36_PCBD2-R.ab1
- SupplementaryDataS8/._CCC11_RBBP4_NSUN3-F.ab1
- SupplementaryDataS8/CCC11_RBBP4_NSUN3-F.ab1
- SupplementaryDataS8/._CCC11_RBBP4_NSUN3-R.ab1
- SupplementaryDataS8/CCC11_RBBP4_NSUN3-R.ab1
- SupplementaryDataS8/CCC12-C1orf61-MTHFD1-F.ab1
- SupplementaryDataS8/CCC12-C1orf61-MTHFD1-R.ab1
- SupplementaryDataS8/CCC12-ITCH-RALY-F.ab1
- SupplementaryDataS8/CCC12-ITCH-RALY-R.ab1
- SupplementaryDataS8/CCC12-YTHDF2-SYTL1-F.ab1
- SupplementaryDataS8/CCC12-YTHDF2-SYTL1-R.ab1
- SupplementaryDataS8/CCC13-MRPL48-AP00555_5-1-F.ab1
- SupplementaryDataS8/CCC14-DLEC1-EPCAM-F.ab1
- SupplementaryDataS8/CCC14-DLEC1-EPCAM-R.ab1
- SupplementaryDataS8/CCC15-ALDH6A1-NUMB-F.ab1
- SupplementaryDataS8/CCC15-ALDH6A1-NUMB-R.ab1
- SupplementaryDataS8/CCC15-ARSB-DMGDH-F.ab1
- SupplementaryDataS8/CCC15-ARSB-DMGDH-R.ab1
- SupplementaryDataS8/CCC15-CNGB1-KIFC3-F.ab1
- SupplementaryDataS8/CCC15-CNGB1-KIFC3-R.ab1
- SupplementaryDataS8/CCC15-LMNA-PVRL2-LF.ab1
- SupplementaryDataS8/CCC15-LMNA-PVRL2-LR.ab1
- SupplementaryDataS8/CCC15-LMNA-PVRL2-UF.ab1
- SupplementaryDataS8/CCC15-LMNA-PVRL2-UR.ab1
- SupplementaryDataS8/CCC15-TMEM63A-NRD1-F.ab1
- SupplementaryDataS8/CCC15-TMEM63A-NRD1-R.ab1
- SupplementaryDataS8/CCC15-UBR4-JMJD2B-F.ab1
- SupplementaryDataS8/CCC15-UBR4-JMJD2B-R.ab1
- SupplementaryDataS8/._CCC15_data_03018-F.ab1
- SupplementaryDataS8/CCC15_data_03018-F.ab1
- SupplementaryDataS8/._CCC15_data_03018-R.ab1
- SupplementaryDataS8/CCC15_data_03018-R.ab1
- SupplementaryDataS8/._CCC15_LAMC3_AFF4-F.ab1
- SupplementaryDataS8/CCC15_LAMC3_AFF4-F.ab1
- SupplementaryDataS8/._CCC15_LAMC3_AFF4-R.ab1
- SupplementaryDataS8/CCC15_LAMC3_AFF4-R.ab1
- SupplementaryDataS8/CCC16-HPS5-APOO-F.ab1
- SupplementaryDataS8/CCC16-HPS5-APOO-R.ab1
- SupplementaryDataS8/CCC16-PAPOLA-HIP1R-F.ab1
- SupplementaryDataS8/CCC16-PAPOLA-HIP1R-R.ab1
- SupplementaryDataS8/CCC16-PPL-RBKS-F.ab1
- SupplementaryDataS8/CCC16-PPL-RBKS-R.ab1
- SupplementaryDataS8/._CCC16_data_03813-F.ab1
- SupplementaryDataS8/CCC16_data_03813-F.ab1
- SupplementaryDataS8/._CCC16_data_03813-R.ab1
- SupplementaryDataS8/CCC16_data_03813-R.ab1
- SupplementaryDataS8/._CCC16_data_03943-F.ab1
- SupplementaryDataS8/CCC16_data_03943-F.ab1
- SupplementaryDataS8/._CCC16_data_03943-R.ab1
- SupplementaryDataS8/CCC16_data_03943-R.ab1
- SupplementaryDataS8/CCC4-TNS3-PKD1L1-F.ab1
- SupplementaryDataS8/CCC4-TNS3-PKD1L1-R.ab1
- SupplementaryDataS8/._CCC4_LPHN2_RPS20-F.ab1
- SupplementaryDataS8/CCC4_LPHN2_RPS20-F.ab1
- SupplementaryDataS8/._CCC4_LPHN2_RPS20-R.ab1
- SupplementaryDataS8/CCC4_LPHN2_RPS20-R.ab1
- SupplementaryDataS8/CCC9-PMEPA1-RPN2-F.ab1
- SupplementaryDataS8/CCC9-PMEPA1-RPN2-R.ab1
- SupplementaryDataS8/._CCC9_BX284650.8-1_PDE4DIP-F.ab1
- SupplementaryDataS8/CCC9_BX284650.8-1_PDE4DIP-F.ab1
- SupplementaryDataS8/._CCC9_BX284650.8-1_PDE4DIP-R.ab1
- SupplementaryDataS8/CCC9_BX284650.8-1_PDE4DIP-R.ab1
- SupplementaryDataS8/._CCC9_RANBP17_TLX3-F.ab1
- SupplementaryDataS8/CCC9_RANBP17_TLX3-F.ab1
- SupplementaryDataS8/._CCC9_RANBP17_TLX3-R.ab1
- SupplementaryDataS8/CCC9_RANBP17_TLX3-R.ab1
- SupplementaryDataS8/EMD6-ARHGAP15-BCAS3-F.ab1
- SupplementaryDataS8/EMD6-ARHGAP15-BCAS3-R.ab1
- SupplementaryDataS8/EMD6-EIF4G3-LRRC8D-F.ab1
- SupplementaryDataS8/EMD6-EIF4G3-LRRC8D-R.ab1
- SupplementaryDataS8/EMD6-POLR2J2-CLMN-F.ab1
- SupplementaryDataS8/EMD6-POLR2J2-CLMN-R.ab1
- SupplementaryDataS8/EMD6-ROCK1-CMKLR1-F.ab1
- SupplementaryDataS8/EMD6-ROCK1-CMKLR1-R.ab1
- SupplementaryDataS8/._EMD6_CYB5D2_ANKFY1-F.ab1
- SupplementaryDataS8/EMD6_CYB5D2_ANKFY1-F.ab1
- SupplementaryDataS8/._EMD6_CYB5D2_ANKFY1-R.ab1
- SupplementaryDataS8/EMD6_CYB5D2_ANKFY1-R.ab1
- SupplementaryDataS8/._EMD6_data_02638-F.ab1
- SupplementaryDataS8/EMD6_data_02638-F.ab1
- SupplementaryDataS8/._EMD6_data_02821-F.ab1
- SupplementaryDataS8/EMD6_data_02821-F.ab1
- SupplementaryDataS8/._EMD6_data_02821-R.ab1
- SupplementaryDataS8/EMD6_data_02821-R.ab1
- SupplementaryDataS8/._EMD6_data_03088-F.ab1
- SupplementaryDataS8/EMD6_data_03088-F.ab1
- SupplementaryDataS8/._EMD6_data_03088-R.ab1
- SupplementaryDataS8/EMD6_data_03088-R.ab1
- SupplementaryDataS8/._GRC1_CTSB_MED13-F.ab1
- SupplementaryDataS8/GRC1_CTSB_MED13-F.ab1
- SupplementaryDataS8/._GRC1_CTSB_MED13-R.ab1
- SupplementaryDataS8/GRC1_CTSB_MED13-R.ab1
- SupplementaryDataS8/._GRC5_FBXO25_BET1L-F.ab1
- SupplementaryDataS8/GRC5_FBXO25_BET1L-F.ab1
- SupplementaryDataS8/._GRC5_FBXO25_BET1L-R.ab1
- SupplementaryDataS8/GRC5_FBXO25_BET1L-R.ab1
- SupplementaryDataS8/._GRC5_PCP4L1_SDHC-F.ab1
- SupplementaryDataS8/GRC5_PCP4L1_SDHC-F.ab1
- SupplementaryDataS8/._GRC5_PCP4L1_SDHC-R.ab1
- SupplementaryDataS8/GRC5_PCP4L1_SDHC-R.ab1
- SupplementaryDataS8/HGS1-LETM1-USP15-F.ab1
- SupplementaryDataS8/HGS1-LETM1-USP15-R.ab1
- SupplementaryDataS8/HGS1-RAB6A-USP43-F.ab1
- SupplementaryDataS8/HGS1-RAB6A-USP43-R.ab1
- SupplementaryDataS8/HGS1-WDR62-CAPNS1-F.ab1
- SupplementaryDataS8/HGS1-WDR62-CAPNS1-R.ab1
- SupplementaryDataS8/HGS3-FRYL-SH2D1A-F.ab1
- SupplementaryDataS8/HGS3-FRYL-SH2D1A-R.ab1
- SupplementaryDataS8/HGS3-GTF2I-PGPEP1_F.ab1
- SupplementaryDataS8/HGS3-GTF2I-PGPEP1_R.ab1
- SupplementaryDataS8/HGS3-PRR12-FLT3LG-F.ab1
- SupplementaryDataS8/HGS3-PRR12-FLT3LG-R.ab1
- SupplementaryDataS8/HGS4-ABCG1-SLC37A1-F.ab1
- SupplementaryDataS8/HGS4-ABCG1-SLC37A1-R.ab1
- SupplementaryDataS8/HGS4-FLNB-VPS8-F.ab1
- SupplementaryDataS8/HGS4-FLNB-VPS8-R.ab1
- SupplementaryDataS8/HGS4-LMF1-UMOD-F.ab1
- SupplementaryDataS8/HGS4-LMF1-UMOD-R.ab1
- SupplementaryDataS8/HGS4-STK3-NPAL2-F.ab1
- SupplementaryDataS8/HGS4-STK3-NPAL2-R.ab1
- SupplementaryDataS8/._LGS1_FAM90_AC083906-F.ab1
- SupplementaryDataS8/LGS1_FAM90_AC083906-F.ab1
- SupplementaryDataS8/._LGS1_FAM90_AC083906-R.ab1
- SupplementaryDataS8/LGS1_FAM90_AC083906-R.ab1
- SupplementaryDataS8/MUC1-ERBB2-PERLD1-F.ab1
- SupplementaryDataS8/MUC1-ERBB2-PERLD1-R.ab1
- SupplementaryDataS8/SARC1-CMKLR1-HNF1A-F.ab1
- SupplementaryDataS8/SARC1-CMKLR1-HNF1A-R.ab1
- SupplementaryDataS8/SARC1-CRADD-ERBB3-F.ab1
- SupplementaryDataS8/SARC1-CRADD-ERBB3-R.ab1
- SupplementaryDataS8/SARC2_SMARCB1_WASF2-F.ab1
- SupplementaryDataS8/SARC2_SMARCB1_WASF2-R.ab1
- SupplementaryDataS8/SARC3_RREB1_TFE3_F.ab1
- SupplementaryDataS8/SARC3_RREB1_TFE3_R.ab1
- SupplementaryDataS8/._YKS1_AL355773_RPL13A-F.ab1
- SupplementaryDataS8/YKS1_AL355773_RPL13A-F.ab1
- SupplementaryDataS8/._YKS1_AL355773_RPL13A-R.ab1
- SupplementaryDataS8/YKS1_AL355773_RPL13A-R.ab1
- SupplementaryDataS8/YKS2-MYBPC1-C12orf48-F.ab1
- SupplementaryDataS8/YKS2-MYBPC1-C12orf48-R.ab1
