# Supplementary material for: deFuse: An Algorithm for Gene Fusion Discovery in Tumor RNA-Seq Data
Source: PLoS Comput Biol. 2011 May 19;7(5):e1001138. doi: 10.1371/journal.pcbi.1001138 (PMC3098195; doi:10.1371/journal.pcbi.1001138)
Supplement: Dataset S3 — MapSplice output. (10.16 MB GZ) [file pcbi.1001138.s003.gz]

Archive with 13 entries (12 files):
- SupplementaryDataS13
- SupplementaryDataS13/CCC15.fusion.junction
- SupplementaryDataS13/EMD5.junctions.txt
- SupplementaryDataS13/EMD6.fusion.junction
- SupplementaryDataS13/SCH1.junctions.txt
- SupplementaryDataS13/CCC16.fusion.junction
- SupplementaryDataS13/EMD5.fusion.junction
- SupplementaryDataS13/GRC5.fusion.junction
- SupplementaryDataS13/SCH1.fusion.junction
- SupplementaryDataS13/GRC5.junctions.txt
- SupplementaryDataS13/EMD6.junctions.txt
- SupplementaryDataS13/CCC16.junctions.txt
- SupplementaryDataS13/CCC15.junctions.txt
