# Supplementary material for: deFuse: An Algorithm for Gene Fusion Discovery in Tumor RNA-Seq Data
Source: PLoS Comput Biol. 2011 May 19;7(5):e1001138. doi: 10.1371/journal.pcbi.1001138 (PMC3098195; doi:10.1371/journal.pcbi.1001138)
Supplement: Dataset S3 — MapSplice output. (10.16 MB GZ) [file pcbi.1001138.s003.gz › SupplementaryDataS13/EMD5.junctions.txt]

10	100000923	100001313
10	100001415	100001416
10	100001449	100002100
10	100001507	100001508
10	100001949	100005335
10	100002215	100003300
10	100002215	100004746
10	100003543	100005324
10	100003543	100006527
10	100004841	100004842
10	100005486	100006527
10	100006694	100007397
10	100007551	100007728
10	100007911	100008756
10	100008975	100009138
10	100009176	100010669
10	100010874	100011782
10	100011960	100012490
10	100012798	100017378
10	100012798	100017879
10	100012907	100012908
10	100013466	100013467
10	100014601	100014602
10	100014603	100014604
10	100015126	100015462
10	100017569	100017879
10	100112058	100134780
10	100130290	100133456
10	100133615	100134694
10	100134763	100134764
10	100134814	100136948
10	100134931	100136948
10	100137054	100137612
10	100137054	100138101
10	100137054	100140345
10	100137831	100138101
10	100138255	100138746
10	100138255	100138755
10	100138255	100140345
10	100138888	100139528
10	100139620	100140345
10	100140501	100140757
10	100140829	100142179
10	100142313	100142689
10	100142830	100143230
10	100142830	100144943
10	100145040	100145138
10	100145199	100147092
10	100147245	100149849
10	100150004	100153314
10	100150004	100157329
10	100150482	100150483
10	100152915	100152995
10	100153173	100157329
10	100153678	100157329
10	100156413	100159733
10	100157402	100157651
10	100157744	100160686
10	100160091	100160092
10	100165769	100165770
10	100167473	100167922
10	100168004	100169792
10	100169905	100172116
10	100172256	100172513
10	100172260	100173350
10	100173415	100173500
10	100173634	100173805
10	100173634	100174060
10	100174121	100175288
10	100175467	100175565
10	100175732	100176962
10	100176516	100176525
10	100177011	100179206
10	100177011	100179320
10	100179389	100179538
10	100179389	100180318
10	100179636	100180318
10	100180417	100180878
10	100180417	100183687
10	100180527	100180878
10	100181038	100183687
10	100181038	100183730
10	100183838	100185019
10	100183838	100185382
10	100185161	100185382
10	100185519	100192871
10	100185864	100185865
10	100192241	100192242
10	100192704	100192871
10	100192987	100195047
10	100195160	100196554
10	101147433	101152327
10	101150693	101150694
10	101152469	101153216
10	101153381	101153471
10	101153517	101153518
10	101153590	101155503
10	101153621	101155503
10	101154116	101154415
10	101155607	101155884
10	101155996	101156473
10	101156596	101170371
10	101168020	101168021
10	101170552	101180195
10	101172591	101172592
10	101186148	101186149
10	101327527	101437039
10	101344751	101344752
10	101350604	101466018
10	101361113	101362290
10	101362346	101363443
10	101363016	101363443
10	101363671	101369792
10	101401358	101461598
10	101409335	101409609
10	101409711	101411193
10	101411375	101429008
10	101429213	101429472
10	101429622	101435539
10	101430476	101501217
10	101433174	101433175
10	101435642	101438441
10	101438497	101441132
10	101441016	101467236
10	101441265	101445703
10	101445869	101448281
10	101446459	101446460
10	101448605	101450720
10	101450805	101452259
10	101452420	101454199
10	101452494	101452495
10	101456083	101456084
10	101456225	101501217
10	101461669	101628115
10	101462188	101462189
10	101463226	101466095
10	101463862	101463863
10	101463874	101463875
10	101464111	101464112
10	101464465	101466095
10	101465376	101466962
10	101465910	101483810
10	101466208	101468093
10	101466648	101466649
10	101467988	101467989
10	101467990	101467991
10	101467992	101467993
10	101468247	101470734
10	101470128	101518268
10	101470539	101470540
10	101470540	101470541
10	101470592	101470593
10	101470596	101470597
10	101470598	101470599
10	101470815	101473703
10	101473208	101473209
10	101473870	101476715
10	101475322	101475323
10	101476901	101477188
10	101477310	101479300
10	101482156	101485993
10	101486064	101489457
10	101489516	101492900
10	101493109	101493784
10	101493819	101497004
10	101499547	101499548
10	101500143	101504276
10	101501009	101501010
10	101504381	101505372
10	101505143	101505144
10	101562891	101567055
10	101567231	101568537
10	101591840	101593546
10	101593647	101594069
10	101625506	101625507
10	101625507	101625508
10	101625509	101625510
10	101626057	101703442
10	101626151	101626152
10	101627083	101629558
10	101629214	101629215
10	101630108	101633758
10	101633956	101635434
10	101634482	101767243
10	101635613	101636047
10	101636379	101638572
10	101638188	101685542
10	101638700	101644693
10	101644797	101646014
10	101646144	101647833
10	101648032	101648490
10	101648507	101649666
10	101649813	101657742
10	101649813	101657746
10	101653682	101653683
10	101657075	101657076
10	101657841	101658700
10	101658893	101704961
10	101659462	101659463
10	101669279	101692770
10	101673139	101673140
10	101678897	101678898
10	101686696	101709324
10	101694471	101694472
10	101710763	101710764
10	101718984	101721727
10	101737835	101737836
10	101753836	101753837
10	101755532	101755533
10	101878480	102001536
10	101879972	101919560
10	101881876	101905812
10	101891764	101899841
10	101897865	101938114
10	101900005	101900006
10	101900386	101900387
10	101900464	101900465
10	101900570	101900571
10	101900577	101900578
10	101900778	101900779
10	101902099	101904607
10	101904686	101905892
10	101905981	101913751
10	101905981	101917095
10	101909251	101909252
10	101913842	101917095
10	101917153	101923955
10	101923006	101923007
10	101924028	101925692
10	101925817	101927880
10	10192669	10192670
10	101927941	101928948
10	101928994	101933503
10	101929346	101929482
10	101933584	101935261
10	101935384	101935651
10	101935384	101935709
10	101938900	101938901
10	101939374	101940616
10	101940715	101942206
10	101940715	101943045
10	101943178	101943731
10	101943878	101944172
10	101944268	101949718
10	101949767	101950418
10	101950527	101951835
10	101951896	101954253
10	101954404	101954823
10	101954946	101956977
10	101957079	101959342
10	101959536	101967742
10	101967877	101968465
10	101968572	101968755
10	101968879	101969017
10	101970423	101971859
10	101971928	101972613
10	101972727	101975670
10	101980213	101980214
10	101982927	101982928
10	101983118	101985414
10	101985511	101986597
10	101986716	101987769
10	101987978	101993445
10	101992160	102008690
10	101993524	101995546
10	101995660	101996542
10	101996622	101996623
10	101996682	101999995
10	102000060	102003168
10	102000079	102003168
10	102001987	102190527
10	102002321	102008690
10	102003286	102006009
10	102003294	102003295
10	102006223	102009965
10	102010066	102010713
10	102010775	102011726
10	102010791	102011726
10	102011088	102205016
10	102011810	102017318
10	102025181	102025182
10	102025182	102025183
10	102025237	102029871
10	102025240	102029871
10	102029975	102030681
10	102030800	102035844
10	102034830	102034831
10	102035960	102036352
10	102036079	102036352
10	102039885	102040148
10	102088773	102097040
10	102097278	102097811
10	102098093	102102113
10	102101096	102101097
10	102102243	102104174
10	102104379	102106279
10	102106511	102110481
10	102106729	102106730
10	102108514	102242558
10	102110286	102110287
10	102111836	102111837
10	102112099	102149242
10	102112126	102112127
10	102112128	102112129
10	102112134	102112135
10	102112135	102112136
10	102112631	102112632
10	102113863	102113864
10	102113864	102113865
10	102113880	102113881
10	102113990	102113991
10	102123759	102130963
10	102127093	102127229
10	102130556	102130557
10	102131195	102137781
10	102131195	102137784
10	102132963	102132964
10	102172894	102273491
10	102172894	102273498
10	102227358	102273491
10	102237542	102237774
10	102237845	102238605
10	102238721	102238999
10	102238724	102238999
10	102239145	102239450
10	102239891	102240463
10	102240630	102245132
10	102245293	102246005
10	102246178	102246882
10	102247027	102247414
10	102247540	102247776
10	102247954	102248452
10	102249005	102249271
10	102251652	102251653
10	102252231	102255108
10	102255948	102256068
10	102256167	102257172
10	102257314	102257655
10	102257795	102258754
10	102258849	102259063
10	102258849	102265843
10	102261323	102274207
10	102263298	102275086
10	102273676	102276146
10	102276301	102276722
10	102276821	102279127
10	102279253	102279514
10	102279253	102279605
10	102285882	102286158
10	102286408	102290381
10	102290529	102294698
10	102294843	102295690
10	102295581	102295582
10	102295796	102296265
10	102296328	102296887
10	102296997	102297840
10	102298115	102298116
10	102298805	102298806
10	102299513	102299514
10	102302907	102302908
10	102303061	102303062
10	1024467	1028429
10	102483670	102483671
10	102493180	102493181
10	102495406	102677780
10	102495981	102495982
10	102496050	102496762
10	102496050	102499493
10	102496050	102499496
10	102496050	102500441
10	102496879	102499496
10	102497237	102497238
10	102498134	102498189
10	102498481	102498482
10	102498960	102498961
10	102499661	102500441
10	102500638	102527791
10	102500638	102529245
10	102500638	102530993
10	102504253	102529245
10	102527889	102529245
10	102528143	102528144
10	102529330	102530993
10	102531088	102534960
10	102531088	102556177
10	102531112	102536690
10	102531112	102556177
10	102536758	102540094
10	102536758	102556177
10	102540190	102540272
10	102540190	102540277
10	102540853	102556177
10	102540961	102546736
10	102542044	102542274
10	102542402	102546736
10	102544130	102556177
10	102544617	102544618
10	102550425	102719231
10	102556352	102558857
10	102556352	102574395
10	102558983	102574395
10	102566490	102566491
10	102568246	102568247
10	102570205	102612697
10	102574496	102574649
10	102574496	102576756
10	102576421	102576422
10	102576842	102577290
10	102576842	102577309
10	102577741	102578159
10	102578059	102578060
10	102578841	102578842
10	102578844	102578845
10	102578848	102578849
10	102578850	102578851
10	102579365	102750763
10	102596253	102690320
10	102656775	102704564
10	102662997	102665746
10	102665789	102666317
10	102666627	102666628
10	102666633	102666634
10	102674719	102675696
10	102675766	102679064
10	102679186	102679577
10	102679632	102680723
10	102679744	102680723
10	102680825	102687149
10	102682017	102682018
10	102687224	102688342
10	102688483	102693773
10	102688990	102865537
10	102689116	102689417
10	102690485	102690495
10	102691262	102691263
10	102691269	102691270
10	102693875	102695077
10	102694086	102694087
10	102695253	102696786
10	102696883	102697507
10	102697594	102699823
10	102698369	102702169
10	1026993	1026994
10	102699950	102700423
10	102699954	102700423
10	102700500	102706198
10	102701730	102702169
10	102702028	102705395
10	102702293	102702294
10	102702307	102702308
10	102702999	102710990
10	102703977	102705626
10	102704563	102724087
10	102704685	102710743
10	102705843	102705844
10	102706284	102709175
10	102709243	102711624
10	102713532	102713533
10	102713638	102713639
10	102714244	102714245
10	102714785	102714786
10	102722783	102722876
10	102723024	102723294
10	102723356	102727379
10	102723535	102736015
10	102727477	102728042
10	102728135	102728274
10	102728387	102728596
10	102728765	102728849
10	102729018	102729595
10	102729119	102733502
10	102729148	102729149
10	102730091	102730325
10	102730744	102730915
10	102730976	102733052
10	102731290	102733502
10	102733564	102733695
10	102733564	102736496
10	102733821	102736496
10	102733825	102733826
10	102734104	102734237
10	102735329	102735330
10	102736214	102736215
10	102736319	102736434
10	102736722	102736837
10	102736943	102737060
10	102737360	102739391
10	102739200	102739391
10	102739819	102754254
10	102740290	102740616
10	102740757	102742937
10	102740801	102742937
10	102746981	102752244
10	102747600	102747601
10	102749699	102752244
10	102751606	102752244
10	102752693	102753254
10	102752822	102752823
10	102753913	102755205
10	102754412	102754905
10	102755462	102756232
10	102756285	102756286
10	102756732	102756871
10	102756822	102756859
10	102757080	102757218
10	102757504	102757505
10	102761508	102761672
10	102782229	102784439
10	102784602	102785244
10	102785418	102785754
10	102785848	102786233
10	102786308	102786414
10	102786308	102786470
10	102786555	102786823
10	102786950	102787129
10	102787178	102788390
10	102788439	102788922
10	102788969	102789236
10	102789734	102789818
10	102790332	102790333
10	102810235	102810236
10	1028599	1031869
10	103108017	103108018
10	103109796	103109797
10	103109804	103109805
10	103121974	103127053
10	103129426	103129427
10	103134738	103298268
10	103153280	103153281
10	103157475	103157476
10	103180199	103211728
10	103181054	103223449
10	1031972	1032046
10	103203303	103211728
10	103211805	103229115
10	103214758	103214759
10	1032182	1033148
10	103222882	103222883
10	103227025	103232046
10	103229204	103271386
10	103230214	103231111
10	103232766	103271388
10	103233719	103233720
10	103234950	103234951
10	103236202	103236203
10	103239832	103239833
10	103240660	103430990
10	103247689	103386022
10	103254599	103254600
10	103259638	103451217
10	103260265	103260266
10	103260274	103260275
10	103261504	103261629
10	103264938	103269063
10	103265274	103265275
10	103271617	103275760
10	103272137	103342770
10	103275946	103280984
10	103277987	103277988
10	103281080	103282042
10	103282179	103282699
10	103282817	103284408
10	103284657	103285101
10	103285219	103286290
10	103286400	103288040
10	103288118	103300446
10	103298421	103456073
10	103298799	103298800
10	103299186	103299187
10	103300638	103302902
10	103303183	103303184
10	103305704	103305705
10	103305705	103305706
10	103305994	103305995
10	103306534	103336478
10	103307031	103307032
10	103307055	103438878
10	1033248	1034943
10	103329564	103329995
10	103329585	103329995
10	103330163	103332510
10	103330163	103334349
10	103332638	103333255
10	103332638	103336869
10	103332638	103336993
10	103333428	103334349
10	103333428	103336993
10	103334666	103335063
10	103334666	103336993
10	103335225	103335609
10	103335225	103335613
10	103335903	103336993
10	103337150	103337951
10	103337153	103337951
10	103338147	103344405
10	103338269	103354208
10	103344485	103346760
10	103344485	103350485
10	103350609	103350950
10	103351083	103354887
10	103351083	103358582
10	103358684	103359114
10	103359063	103359064
10	103361157	103361375
10	103361516	103362084
10	103362224	103374492
10	103364411	103364412
10	103364548	103364549
10	103374557	103376436
10	103374557	103417633
10	103374557	103422662
10	103378260	103378261
10	103383597	103452247
10	103390230	103449153
10	103395498	103534195
10	103397279	103397280
10	103410305	103410306
10	103417727	103422662
10	103422794	103423235
10	103423420	103426088
10	103426183	103444128
10	103426183	103451867
10	103427086	103427087
10	103444596	103473471
10	103448344	103448345
10	103452042	103454200
10	103452042	103457912
10	103452042	103479464
10	103452042	103479500
10	103454452	103457912
10	103459208	103459209
10	103463144	103463145
10	103463146	103463147
10	103464842	103464868
10	103465826	103487569
10	103470067	103470068
10	103477722	103507181
10	103493062	103561251
10	103503182	103534192
10	1035035	1036617
10	103505613	103535509
10	103506095	103542033
10	1035153	1037959
10	103531379	103531474
10	103531601	103532005
10	103532098	103532225
10	103532344	103532586
10	103532671	103533020
10	103534446	103534447
10	103535472	103535473
10	103535479	103535480
10	103536334	103537111
10	103537270	103540643
10	103537293	103540643
10	103538938	103539259
10	103539557	103539558
10	103540835	103541101
10	103541186	103542586
10	103541580	103541581
10	103541595	103541596
10	103542690	103543660
10	103542690	103547727
10	103542708	103542709
10	103542987	103542988
10	103543000	103543001
10	103543201	103543202
10	103543208	103543209
10	103543745	103547727
10	103543999	103544000
10	103544249	103544250
10	103544292	103544293
10	103544913	103544914
10	103544920	103544921
10	103546567	103574394
10	103546791	103546792
10	103547096	103547097
10	103547097	103547098
10	103547901	103548589
10	103548913	103559953
10	103549202	103549989
10	103550147	103553482
10	103552614	103586439
10	103552810	103572915
10	103553193	103553482
10	103553766	103555792
10	103553766	103557477
10	103555890	103557477
10	103556778	103556858
10	103557648	103559931
10	103557669	103557670
10	103559463	103559464
10	103559543	103561190
10	103560061	103562777
10	103562127	103562777
10	103562639	103562640
10	103562874	103563302
10	103562874	103567571
10	103563353	103565512
10	103563353	103567571
10	1035638	1038112
10	103566559	103566560
10	103569805	103595347
10	103570889	103686162
10	103572524	103572525
10	103572927	103723045
10	103577498	103577636
10	103578206	103578374
10	103587424	103587437
10	103595325	103595326
10	103596362	103596363
10	103597140	103597141
10	103597367	103599523
10	103599639	103639159
10	103601791	103601792
10	103602247	103603156
10	103602641	103768804
10	103614634	103614635
10	103633135	103714732
10	103633669	103661710
10	103639237	103689610
10	1036533	1036534
10	103654197	103689610
10	1036808	1036888
10	103689685	103706344
10	1036953	1041758
10	103703963	103703964
10	103706470	103707397
10	103707479	103721775
10	103707479	103724959
10	103707479	103724996
10	103712716	103873283
10	103725047	103740298
10	103740358	103741712
10	103740358	103741716
10	103741154	103741155
10	103741785	103743285
10	103743350	103745044
10	103745102	103751718
10	103745102	103756287
10	103751623	103751718
10	103751819	103754113
10	103751819	103756287
10	103756380	103759121
10	103759196	103759724
10	103759770	103761470
10	103761296	103761297
10	103761530	103762580
10	103762623	103763715
10	103763771	103773224
10	103769414	103770022
10	103773310	103773422
10	103773496	103774903
10	103774995	103779385
10	103779492	103782773
10	103781493	103920890
10	103782919	103783030
10	103783086	103789760
10	103783184	103783185
10	103789872	103805832
10	103799346	103799347
10	103815215	103816246
10	103823027	103913039
10	103830119	103837343
10	103830119	103844219
10	103836370	103850654
10	103850979	103851633
10	103853637	103908976
10	103854991	103858782
10	103856668	103857179
10	103857280	103857334
10	103857306	103857307
10	103857315	103857316
10	103857316	103857317
10	103857352	103857353
10	103857407	103857408
10	103857498	103857499
10	103858070	103858776
10	103858070	103858782
10	103858070	103858783
10	103858488	103858489
10	103858544	104004931
10	103858839	103858840
10	103858924	103859131
10	103859254	103859347
10	103859430	103859668
10	103859753	103859754
10	103859790	103860276
10	103859813	103860276
10	103860448	103860616
10	103860718	103860816
10	103860891	103861003
10	103861047	103861181
10	103861283	103864153
10	103861283	103869833
10	103865485	103865486
10	103865486	103865487
10	103866871	103866872
10	103873356	103904345
10	103874580	104021122
10	103882968	103887597
10	103887785	103888366
10	103888512	103888626
10	103888727	103888847
10	103891751	103892792
10	103891751	103896419
10	103892438	103903698
10	103892845	103893997
10	103892892	103892893
10	103894054	103894767
10	103894054	103896419
10	103894269	103894270
10	103894760	103894761
10	103894837	103896419
10	103896656	103896657
10	103897076	103898179
10	103897139	103898119
10	103898268	103898375
10	103898268	103898381
10	103898355	103898356
10	103898441	103898564
10	103898685	103898925
10	103899076	103899673
10	103902277	103906766
10	103902277	103906933
10	103906821	103906933
10	103906821	103906936
10	103907075	103907178
10	103907263	103907264
10	103907302	103907796
10	103907961	103908940
10	103909055	103909180
10	103909085	103909180
10	103909094	103909180
10	103909287	103909288
10	103909296	103909297
10	103909315	103909643
10	103909771	103909980
10	103910090	103910199
10	103910387	103910550
10	103910752	104028826
10	103910840	103911303
10	103911409	103911580
10	103911583	103911584
10	103911672	103911858
10	103912712	103912713
10	103912997	103912998
10	103912998	103912999
10	103966899	104148864
10	103993905	103993906
10	103995528	104008676
10	104006776	104128673
10	104008781	104009797
10	104009863	104093798
10	104013186	104013187
10	104017300	104017301
10	104017517	104017518
10	104019643	104019644
10	104021209	104021778
10	104024203	104024204
10	104025651	104027414
10	104036773	104036774
10	104053747	104053748
10	104055099	104137289
10	104057207	104095046
10	104062042	104062043
10	104064621	104064622
10	104068021	104071405
10	104069130	104069131
10	104073321	104265063
10	104088783	104088784
10	104093929	104101003
10	104101121	104101590
10	104101698	104102205
10	104101698	104103347
10	104102265	104103347
10	104103401	104107786
10	104107933	104108253
10	104108476	104109017
10	104109182	104109931
10	104109423	104109424
10	104110142	104110769
10	104110867	104111465
10	104111659	104112222
10	104112411	104113003
10	104113143	104113457
10	104113545	104115144
10	104114603	104114604
10	104115346	104116130
10	104116253	104116832
10	104116957	104117225
10	104117307	104117965
10	104118201	104118486
10	104118579	104118958
10	104119134	104119458
10	104119522	104119608
10	104119731	104119921
10	104119992	104120131
10	104120225	104120454
10	104120583	104120584
10	104120607	104125106
10	104123836	104123972
10	104124206	104240615
10	104124603	104131886
10	104125331	104126019
10	104126179	104126307
10	104126547	104126682
10	104126875	104129031
10	104126887	104129031
10	104128376	104205104
10	104129181	104129268
10	104129398	104129600
10	104129701	104129996
10	104130109	104130253
10	104130433	104130874
10	104130433	104131803
10	104131002	104131803
10	104144316	104144317
10	104144347	104145635
10	104145727	104146000
10	104146081	104146196
10	104146236	104146472
10	104146570	104146651
10	104146802	104147049
10	104146832	104147049
10	104147155	104147274
10	104147432	104147728
10	104147832	104147959
10	104148044	104148132
10	104148270	104148486
10	104148611	104149035
10	104148689	104236892
10	104149244	104149324
10	104149465	104149827
10	104149941	104150025
10	104150238	104150402
10	104150571	104150694
10	104150796	104150927
10	104151078	104151196
10	104151265	104151492
10	104151664	104151795
10	104151906	104151999
10	104151906	104152002
10	104152267	104216227
10	104153177	104153589
10	104153732	104154330
10	104154474	104154645
10	104154802	104154930
10	104155000	104155093
10	104155283	104156970
10	104157013	104158642
10	104170929	104171101
10	104171254	104171534
10	104171519	104171855
10	104172882	104280829
10	104173319	104173404
10	104173464	104173545
10	104173606	104173743
10	104173814	104173815
10	104173925	104174011
10	104174141	104174246
10	104174307	104174396
10	104174539	104174862
10	104174945	104182273
10	104180393	104180394
10	104181208	104182273
10	1041847	1042958
10	104189665	104194283
10	104192069	104192390
10	104193822	104193823
10	104199769	104199934
10	104199977	104199978
10	104200077	104201813
10	104200077	104205084
10	104200894	104201133
10	104205132	104259687
10	104205363	104205364
10	104205369	104205370
10	104217952	104218034
10	104217965	104218500
10	104218944	104219740
10	104219822	104220412
10	104221143	104222601
10	104222034	104230548
10	104223488	104223566
10	104224772	104224773
10	104227820	104312378
10	104229713	104229714
10	104229834	104229835
10	104229896	104230120
10	104229905	104229906
10	104229987	104231208
10	104230616	104230800
10	104230712	104230879
10	104230919	104231584
10	104231645	104231748
10	104231645	104232758
10	104231922	104232758
10	104232850	104233907
10	104234123	104235356
10	104235442	104235443
10	104235480	104237897
10	104236550	104236551
10	104237891	104237897
10	104238022	104238810
10	104238885	104240296
10	104240360	104252347
10	104247111	104247112
10	104254081	104258916
10	104259050	104261842
10	104259050	104299717
10	1042624	1042625
10	104274422	104274423
10	104276517	104276518
10	104278702	104278703
10	104283577	104283578
10	104293775	104431069
10	104293847	104293848
10	104299853	104342329
10	104304165	104304166
10	1043068	1044898
10	104315493	104511495
10	104321591	104321592
10	104326499	104492248
10	104338789	104385947
10	104342471	104343383
10	104343468	104343740
10	104343812	104346884
10	104343812	104346887
10	104347040	104349180
10	104349291	104365015
10	104353372	104353373
10	104365149	104367037
10	104367175	104375558
10	104367175	104376922
10	104376990	104379813
10	104382244	104382432
10	104382838	104382991
10	104390586	104390587
10	104394900	104400491
10	104394934	104404400
10	104404495	104404827
10	104405060	104405853
10	104405884	104406017
10	104406097	104406098
10	104406131	104406493
10	104406132	104406494
10	104406133	104406496
10	104407278	104407279
10	104407279	104407280
10	104407398	104407399
10	104407404	104407405
10	104407406	104407407
10	104407611	104407612
10	104407621	104407622
10	104408059	104410731
10	104408059	104436139
10	104408065	104523612
10	104414775	104414776
10	104415854	104415855
10	104418173	104524796
10	104421646	104474749
10	104424542	104425388
10	104426688	104435563
10	104430641	104430642
10	104435748	104439640
10	104439690	104449120
10	104449236	104455093
10	104455236	104464020
10	104457927	104457928
10	104458538	104480950
10	104459519	104475380
10	104459982	104463895
10	104462972	104462973
10	104464428	104467450
10	104464428	104476359
10	104465546	104465547
10	104467527	104476359
10	104470284	104579371
10	104472573	104529327
10	104475237	104516273
10	104476544	104476734
10	104476904	104478178
10	104477538	104478178
10	104478276	104479066
10	104479540	104479708
10	104480207	104480208
10	104481530	104481899
10	104481965	104482606
10	104482655	104483301
10	104483350	104485609
10	104485656	104487410
10	104487689	104487690
10	104489306	104489307
10	104490285	104491009
10	104491909	104491910
10	104493890	104547740
10	104496363	104496364
10	104496398	104496399
10	1044975	1045469
10	104498026	104498027
10	104501026	104518713
10	104501082	104501083
10	1045044	1045045
10	104504647	104504656
10	104504971	104511165
10	104504971	104560592
10	104505417	104506914
10	104510792	104542501
10	104512956	104512957
10	104516653	104516654
10	104517819	104517820
10	104523623	104523624
10	104524888	104650860
10	104524888	104650864
10	104534635	104534636
10	104535481	104535482
10	104547842	104559640
10	104549071	104549072
10	1045520	1046360
10	104555962	104555963
10	104557397	104651219
10	104559573	104559574
10	104559801	104562342
10	104560395	104561340
10	104561566	104562342
10	104565289	104565290
10	104565402	104565403
10	104565409	104565410
10	104566730	104648083
10	104580732	104581255
10	104581358	104582258
10	104582427	104582740
10	104582955	104583783
10	104583869	104584532
10	104584761	104585001
10	104604174	104610079
10	104610141	104610245
10	104610288	104611907
10	104611927	104612620
10	104612679	104613477
10	104612822	104633200
10	104613096	104613097
10	104613111	104650868
10	104615166	104646855
10	104622345	104622844
10	104622980	104624339
10	104624408	104626701
10	104626782	104628126
10	104628257	104628596
10	104628738	104640291
10	104640425	104650340
10	104640425	104651329
10	104641668	104755369
10	1046460	1048405
10	104650922	104650923
10	104669848	104799454
10	104670862	104677092
10	104677700	104682438
10	104686984	104686994
10	104697208	104697209
10	104731463	104915882
10	104736543	104928598
10	104744954	104744955
10	104745318	104745319
10	104748960	104873013
10	104750359	104840942
10	104756230	104838412
10	104756230	104915695
10	104776339	104905900
10	104776373	104928598
10	104778950	104907562
10	104782633	104784801
10	104784076	104837906
10	104785875	104785876
10	104799597	104804076
10	104804213	104806542
10	104806711	104818376
10	104818219	104933982
10	104818469	104825833
10	104820653	104938082
10	104821586	104825833
10	104824484	104892634
10	104826017	104826718
10	104836978	104836979
10	104838164	104974756
10	104838809	104838810
10	104838882	104838883
10	104839567	104839568
10	104839655	104840358
10	104840461	104840462
10	104840534	104840683
10	104840743	104841311
10	104841041	104939672
10	104841362	104842886
10	104841362	104843719
10	104843056	104843719
10	104843785	104844095
10	104844202	104845686
10	104844370	104857777
10	104844626	104844627
10	104844759	104844760
10	104844760	104844761
10	104845727	104847038
10	104846332	104859943
10	104846416	104978366
10	104847084	104847085
10	104847120	104848677
10	104847121	104848678
10	104847835	104848678
10	104848654	104856023
10	104848731	104849673
10	104849766	104850499
10	104849766	104850792
10	104850690	104850792
10	104850711	104850792
10	104850849	104850982
10	104850849	104855453
10	104851073	104855453
10	104852291	104852292
10	104855548	104856336
10	104856453	104861492
10	104856453	104889153
10	104856453	104924605
10	104858090	104942550
10	1048602	1050187
10	104861552	104889153
10	104864920	104885605
10	104865876	104865877
10	104867660	104867661
10	104872139	104872140
10	104875054	104875055
10	104875199	104875200
10	104876243	104905788
10	104882625	104882626
10	104883285	104911207
10	104885303	104885614
10	104887729	104887730
10	104888009	104888010
10	104889226	104903038
10	104889226	104924605
10	104889226	104942983
10	104891108	104905817
10	104891108	104931009
10	104892152	105080404
10	104892350	104941065
10	104892781	104892782
10	104893442	105059418
10	104898078	105080404
10	104901226	104901227
10	104905755	104905756
10	104906678	104913647
10	104907749	104910687
10	104908350	104923941
10	104908981	104924144
10	104913536	104923272
10	104914092	105041117
10	104914978	104915720
10	104916415	104916416
10	104917635	104992946
10	104918894	104918895
10	104919432	104919433
10	104919873	104919874
10	104921696	104922457
10	104924729	104926233
10	104924729	104927265
10	104924729	104930932
10	104924729	104930978
10	104924729	104942983
10	104925599	104925600
10	104926742	104926743
10	104927494	104927495
10	104930569	104930570
10	104931075	104942983
10	104932393	104932394
10	104937032	104947512
10	104938034	104938689
10	104944654	104944655
10	104945103	105080404
10	1050252	1051693
10	105034287	105071246
10	105040038	105040039
10	105053708	105063933
10	105059691	105148753
10	105061853	105171741
10	105062448	105080551
10	105070448	105070449
10	105072658	105072659
10	105078929	105092124
10	105079831	105079832
10	105091268	105141635
10	105094019	105133325
10	105097754	105097755
10	105098559	105098647
10	105098746	105100454
10	105119686	105141975
10	105131588	105132985
10	105132384	105132385
10	105133114	105135073
10	105135237	105136922
10	105137099	105137268
10	105137445	105137753
10	105138913	105141938
10	105139621	105139757
10	105139621	105141533
10	105141962	105141963
10	105141963	105141964
10	105141970	105141971
10	105142029	105142117
10	105142030	105142118
10	105142213	105143946
10	105142213	105145493
10	105142213	105146156
10	105142218	105142219
10	105142389	105142390
10	105143077	105145373
10	105144141	105145493
10	105144141	105146156
10	105144167	105146156
10	105145779	105146156
10	105146477	105148163
10	105148275	105150144
10	105150275	105152865
10	105150644	105152865
10	105153032	105154769
10	105154930	105155732
10	105155855	105156356
10	105156435	105156436
10	105156537	105159446
10	105159553	105162863
10	105163014	105163015
10	105163069	105163713
10	105163837	105164017
10	105164077	105164752
10	105164898	105166238
10	105166289	105166290
10	105166489	105167539
10	105167679	105168187
10	105168381	105169285
10	105169455	105171095
10	105170621	105249388
10	105171314	105172735
10	105172884	105173290
10	105173405	105174731
10	105175272	105177076
10	105176578	105212659
10	105177138	105181876
10	105178199	105178200
10	105181387	105181388
10	105181397	105181398
10	105181981	105183695
10	1051836	1053015
10	105183784	105183995
10	105184097	105184545
10	105184722	105187762
10	105187818	105188433
10	105188555	105189493
10	105189615	105190037
10	105190328	105190481
10	105190597	105191573
10	105191722	105191957
10	105191722	105191960
10	105192207	105192912
10	105193080	105193662
10	105193815	105194264
10	105194429	105195125
10	105195698	105195777
10	105196002	105196003
10	105196042	105212765
10	105197315	105199134
10	105197315	105199147
10	105199846	105200830
10	105200929	105201903
10	105201032	105201626
10	105201032	105201903
10	105226296	105228493
10	105262638	105262639
10	105278233	105424520
10	105305160	105320619
10	105320860	105321248
10	105334972	105339261
10	105341171	105341172
10	105346316	105346317
10	105346449	105346450
10	105348152	105348153
10	105348315	105348316
10	105349246	105349247
10	105353536	105355545
10	105355664	105361328
10	105361377	105362262
10	105361377	105362600
10	105362432	105362600
10	105362937	105366944
10	105367061	105372217
10	105372300	105376836
10	105376949	105377428
10	105376949	105410731
10	105381923	105381924
10	105382905	105394068
10	105383260	105425578
10	105385482	105387621
10	105386177	105389382
10	105389088	105459583
10	105394153	105439239
10	105394545	105394546
10	105404726	105404727
10	105407027	105407028
10	105407028	105407029
10	105434867	105459636
10	105438598	105492691
10	105440866	105440867
10	105442804	105474018
10	105445277	105445278
10	1054488	1067116
10	105472241	105497590
10	105474109	105485480
10	105478910	105546875
10	105479996	105479997
10	105485556	105516842
10	105498902	105567353
10	105500539	105500540
10	105505882	105512323
10	105510056	105538490
10	105516917	105551030
10	105519584	105519585
10	105524226	105524227
10	105525784	105525785
10	105529593	105529594
10	105532684	105532685
10	105539302	105539303
10	105545847	105594812
10	105545861	105717590
10	105551110	105604943
10	105560598	105560599
10	105562870	105562871
10	105564741	105564742
10	105567042	105734244
10	105567954	105567955
10	105571107	105751695
10	105579227	105579228
10	105583675	105583676
10	105586062	105586063
10	105593761	105593762
10	105595584	105595585
10	105596076	105596077
10	105600896	105600897
10	105600911	105600912
10	105600913	105600914
10	105628499	105628549
10	105629323	105629324
10	105632589	105638820
10	105637476	105638820
10	105638892	105641878
10	105638892	105642045
10	105642000	105647296
10	105647467	105648625
10	105648125	105648625
10	105648748	105649810
10	105649881	105649882
10	105649971	105654839
10	105654904	105660275
10	105660370	105667210
10	105667404	105667848
10	105717643	105740423
10	105738550	105738551
10	105740587	105742346
10	105742394	105742732
10	105742881	105746168
10	105742881	105748647
10	105745195	105781040
10	105747331	105747332
10	105748719	105748867
10	105749061	105749615
10	105749696	105751192
10	105751320	105751920
10	105751493	105751494
10	105751741	105767506
10	105752136	105921176
10	105753275	105755309
10	105753845	105753846
10	105754395	105754396
10	105754875	105754876
10	105755439	105755660
10	105755783	105757925
10	105758104	105760564
10	105758104	105767908
10	105758833	105758834
10	105760656	105767908
10	105761312	105761313
10	105761324	105761325
10	105761325	105781040
10	105763158	105763159
10	105764665	105781040
10	105765662	105765663
10	105766565	105766566
10	105768037	105768532
10	105768656	105769482
10	105769192	105769193
10	105769670	105770236
10	105770361	105771368
10	105771481	105775322
10	105775607	105775608
10	105776887	105776888
10	105777461	105777462
10	105781248	105792469
10	105781341	105781952
10	105781432	105781433
10	105781458	105781459
10	105781460	105781461
10	105781619	105781620
10	105781799	105781800
10	105782038	105782422
10	105782502	105782654
10	105782716	105782986
10	105783123	105783693
10	105783874	105783875
10	105784082	105784369
10	105784515	105785011
10	105785121	105785222
10	105785311	105786240
10	105785609	105810145
10	105786380	105786793
10	105786380	105787384
10	105786861	105787384
10	105787521	105788154
10	105788276	105788819
10	105788869	105789193
10	105789267	105789356
10	105789388	105789721
10	105789747	105790099
10	105790158	105790813
10	105790866	105791051
10	105791092	105791233
10	105791286	105792168
10	105792203	105793249
10	105793329	105793573
10	105793608	105795506
10	105794271	105794272
10	105795541	105796495
10	105796521	105797487
10	105797558	105797817
10	105797852	105799157
10	105799219	105799837
10	105799872	105800369
10	105800404	105800596
10	105800649	105801229
10	105801264	105801903
10	105801965	105802779
10	105802883	105803668
10	105803032	105803668
10	105803730	105803840
10	105803866	105804729
10	105804755	105805120
10	105805149	105805530
10	105805710	105805711
10	105805751	105806723
10	105806920	105807894
10	105807938	105809386
10	105809454	105809867
10	105809466	105809867
10	105809909	105817838
10	105810028	105811153
10	105811221	105812006
10	105812077	105813495
10	105813566	105814186
10	105814344	105820174
10	105820317	105821780
10	105821827	105822958
10	105822993	105823932
10	105823979	105826049
10	105826177	105827170
10	105827274	105828290
10	105828334	105830370
10	105830432	105835471
10	105835577	105835578
10	105835750	105835751
10	105845767	105880486
10	105873872	105875261
10	105880053	105881079
10	105881232	105881864
10	105881944	105883368
10	105882132	106016393
10	105883532	105890590
10	105890668	105890669
10	105890749	105892029
10	105892141	105893174
10	105893374	105895224
10	105893387	105895224
10	105895312	105896011
10	105896097	105897639
10	105897746	105902355
10	105902474	105910785
10	105910823	105910824
10	105910910	105911709
10	105911789	105912065
10	105912151	105913842
10	105914048	105916236
10	105916466	105917369
10	105917485	105918492
10	105918596	105922158
10	105918839	105918846
10	105922283	105928777
10	105926507	105928777
10	105929680	105931058
10	105929680	105932114
10	105932261	105934764
10	105934894	105935722
10	105935871	105937068
10	105937181	105943558
10	105937240	105938018
10	105938158	105941947
10	105942050	105943614
10	105943762	105946601
10	105946681	105947670
10	105946681	105953420
10	105948075	106007300
10	105952579	105952580
10	105957572	105961531
10	105957572	105961755
10	105961905	105964007
10	105963302	105963303
10	105964174	105975209
10	106004710	106004911
10	106005019	106009324
10	106007231	106009324
10	106009546	106012727
10	106009546	106015832
10	106012825	106015660
10	106012825	106015832
10	106015798	106017000
10	106015938	106017000
10	106016985	106016986
10	106024697	106024974
10	106024697	106027642
10	106025082	106027642
10	106027864	106029118
10	106029219	106035683
10	106029219	106041236
10	106029219	106047326
10	106029219	106048876
10	106035738	106038210
10	106035959	106035960
10	106043464	106049367
10	106046292	106074898
10	106046523	106046524
10	106047432	106048876
10	106049230	106049231
10	106050663	106050664
10	106051905	106052507
10	106061816	106061817
10	106063604	106063605
10	106063879	106063880
10	106064296	106064759
10	106064839	106064840
10	106067784	106067785
10	106075390	106075391
10	106080874	106080875
10	106086352	106086367
10	106087504	106087505
10	106111919	106114481
10	106870	106871
10	107436975	107437440
10	107436976	107437441
10	107436977	107437442
10	107436978	107437443
10	107439095	107439096
10	1076172	1076173
10	1076793	1076794
10	1076797	1076798
10	1076800	1076801
10	1077444	1078516
10	1077444	1078572
10	1078702	1079241
10	1079333	1079939
10	1079333	1084804
10	1080111	1084804
10	1081821	1081836
10	108323932	108323933
10	108706328	108717545
10	1092819	1108056
10	109452678	109453270
10	1096603	1096604
10	1097793	1097794
10	1107796	1107797
10	1108233	1113847
10	1108639	1108640
10	11100132	11247455
10	11108045	11108046
10	11108222	11108223
10	11116337	11116338
10	1111807	1147930
10	11131104	11131105
10	1113943	1115951
10	1116046	1116352
10	111614304	111614305
10	111615060	111618362
10	111617334	111618362
10	111618460	111619701
10	111619777	111620479
10	111619777	111621540
10	111620652	111621540
10	111621609	111623115
10	111623175	111625276
10	111625125	111625126
10	111625347	111627538
10	111627615	111627748
10	111627806	111629936
10	111629986	111630590
10	111630679	111632180
10	111632390	111633815
10	111633655	111633815
10	111633896	111635994
10	111636089	111637797
10	111637940	111638251
10	111638343	111641470
10	111638343	111657439
10	111641574	111642760
10	1116416	1120343
10	111642823	111657439
10	111647028	111647029
10	111657563	111664759
10	111664847	111672787
10	111664847	111673150
10	111758047	111828988
10	111758047	111850373
10	111770272	111770273
10	111774113	111774114
10	111800403	111801825
10	111821324	111821325
10	111822697	111822698
10	111822907	111822908
10	111823666	111823667
10	111823677	111823678
10	111825457	111828988
10	111829321	111829322
10	111840155	112007246
10	111841201	111870569
10	111850596	111862525
10	111855801	111862525
10	111862663	111866007
10	111863027	111863028
10	111866113	111866114
10	111866158	111867090
10	111867170	111868335
10	111867638	111880344
10	111868484	111868959
10	111869102	111869214
10	111869312	111871858
10	111872040	111873765
10	111872228	111872229
10	111874022	111875574
10	111875693	111876165
10	111876251	111880111
10	111880234	111882053
10	111880234	111883074
10	111882148	111883074
10	111882415	111916253
10	111883877	111883878
10	111884094	111884095
10	111884837	111884838
10	111922752	111981986
10	111957830	111977937
10	111959288	111977937
10	111976031	111977937
10	111978069	111994576
10	111978069	112028928
10	111981734	111981735
10	1119840	1119841
10	111991749	111991750
10	111994605	112010747
10	111994605	112028928
10	112010893	112028928
10	112012624	112043045
10	112019769	112019770
10	112021149	112021150
10	112025162	112025163
10	112026606	112026607
10	112029042	112029662
10	112029833	112034572
10	112034551	112034552
10	112034845	112034851
10	112034847	112034853
10	112034849	112034855
10	112034852	112034858
10	112035273	112035274
10	112035276	112035277
10	112035288	112035289
10	112035289	112035290
10	112035404	112035405
10	112035576	112035577
10	112035694	112035695
10	112035703	112035704
10	112035736	112035737
10	112035742	112035743
10	112035934	112035935
10	112035935	112035936
10	112036015	112036016
10	112036240	112036241
10	112036254	112036255
10	112042032	112042033
10	112044035	112044976
10	112045129	112047315
10	112047476	112048343
10	112047476	112048396
10	112047493	112048396
10	1120478	1122226
10	112048385	112048386
10	112048538	112053216
10	112050484	112053216
10	112052782	112052783
10	112053335	112054496
10	112056562	112243574
10	112070204	112247015
10	112175366	112269300
10	112227406	112227407
10	1122297	1129392
10	112232511	112279184
10	112233351	112266347
10	112248248	112252469
10	112251920	112251921
10	112252105	112252469
10	112252617	112256683
10	112253898	112253899
10	112254085	112254086
10	112256024	112256025
10	112256187	112256188
10	112256198	112256199
10	112256199	112256200
10	112256433	112256434
10	112256902	112259768
10	112258423	112314252
10	112259848	112259849
10	112260230	112260231
10	112260283	112260284
10	112260787	112260788
10	112260793	112260798
10	112260795	112260796
10	112260924	112260925
10	112261134	112261135
10	112261134	112290185
10	112261144	112261145
10	112261145	112261146
10	112261158	112261159
10	112269440	112335822
10	112274706	112274707
10	112303270	112345006
10	112317579	112318686
10	112318761	112323455
10	112318761	112325084
10	112320177	112320178
10	112323493	112325084
10	112325151	112327169
10	112327240	112327583
10	112327662	112328376
10	112328454	112330652
10	112330769	112331671
10	112331846	112332310
10	112332390	112333132
10	112333296	112333589
10	112333710	112333931
10	112334144	112339353
10	112339456	112339640
10	112339739	112340160
10	112340320	112340739
10	112340880	112342821
10	112342971	112346146
10	112346298	112347887
10	112348038	112349402
10	112349560	112350187
10	112350294	112350770
10	112350878	112351385
10	112351632	112351714
10	112351926	112352222
10	112352413	112352573
10	112352750	112352932
10	112353038	112353979
10	11247651	11299394
10	112555807	112649333
10	112585086	112591096
10	11259403	11259404
10	112605249	112649481
10	11261261	11261262
10	112621766	112625714
10	112625818	112630981
10	112625818	112631023
10	112626501	112630981
10	112629154	112655052
10	112629792	112629793
10	112631283	112632751
10	112632432	112632433
10	112632845	112635001
10	112635114	112637413
10	112637570	112637571
10	112637634	112639281
10	112638674	112638675
10	112639329	112639330
10	112639378	112640304
10	112640418	112643839
10	112641224	112641225
10	112641227	112641228
10	112643946	112644160
10	112643946	112645696
10	112644187	112644188
10	112644270	112645696
10	112645835	112647776
10	112647353	112647354
10	112647926	112647927
10	112648007	112648008
10	112648008	112648009
10	112648017	112648018
10	112648018	112648019
10	112648171	112648172
10	112648254	112648255
10	112648484	112816289
10	112649285	112655052
10	112650274	112651286
10	112658553	112658554
10	112667095	112667096
10	112667961	112668869
10	112669405	112701356
10	112669405	112713873
10	112674557	112678384
10	112674748	112686901
10	112675191	112675192
10	112677804	112683422
10	11269762	11269763
10	112699388	112699389
10	112706103	112725936
10	112714809	112735376
10	112724068	112724069
10	112725122	112730137
10	112735513	112750163
10	112735513	112754354
10	112743869	112743870
10	11274926	11274927
10	112750293	112754354
10	112754542	112757279
10	112757401	112758996
10	112759133	112759461
10	112759578	112761358
10	112762998	112762999
10	112763066	112763067
10	1129436	1132110
10	11299476	11331122
10	1131769	1132110
10	1132186	1139539
10	1132186	1139542
10	11331170	11339707
10	11339841	11348567
10	1134497	1194623
10	11348646	11352635
10	11352793	11357026
10	11355683	11522169
10	11370521	11396108
10	113900861	113900862
10	113903414	113904377
10	113909801	113910352
10	113910616	113911415
10	113914358	113916150
10	113922814	113923447
10	113925461	113927732
10	113927805	113930221
10	11396239	11403176
10	1139776	1141066
10	11403355	11407805
10	11407948	11410895
10	11411066	11412425
10	1141207	1160158
10	11412478	11412479
10	11412486	11412487
10	11414617	11414654
10	11414748	11414749
10	11414755	11414756
10	11415232	11415233
10	114154554	114158170
10	11415819	11415820
10	114159433	114160211
10	11415986	11415991
10	11415987	11415992
10	114160383	114161204
10	114161277	114161650
10	114161727	114162921
10	114163055	114166636
10	114166770	114167594
10	114167689	114171341
10	114170478	114170479
10	114171413	114171695
10	114171783	114172073
10	114172189	114175086
10	114175229	114176006
10	114175846	114175847
10	114176107	114176536
10	114176607	114176966
10	114180655	114181988
10	114182034	114182124
10	114182269	114182988
10	114183029	114183289
10	114183029	114184045
10	114184212	114188084
10	114188137	114190282
10	114189374	114190282
[truncated: 330,153 more rows]
