# Supplementary material for: deFuse: An Algorithm for Gene Fusion Discovery in Tumor RNA-Seq Data
Source: PLoS Comput Biol. 2011 May 19;7(5):e1001138. doi: 10.1371/journal.pcbi.1001138 (PMC3098195; doi:10.1371/journal.pcbi.1001138)
Supplement: Dataset S3 — MapSplice output. (10.16 MB GZ) [file pcbi.1001138.s003.gz › SupplementaryDataS13/SCH1.junctions.txt]

10	100000923	100001313
10	100001449	100002100
10	100003543	100005324
10	100006694	100007397
10	100007551	100007728
10	100008975	100009138
10	100011960	100012490
10	100164944	100165296
10	100167473	100167922
10	100168004	100169792
10	100169905	100172116
10	100172260	100173350
10	100173028	100173029
10	100173415	100173500
10	100173634	100174060
10	100174121	100175288
10	100175467	100175565
10	100175732	100176962
10	100177011	100179320
10	100179389	100179538
10	100179389	100180318
10	100179636	100180318
10	100180417	100180878
10	100180417	100183687
10	100181038	100183687
10	100181038	100183730
10	100183838	100185019
10	100183838	100185382
10	100185161	100185382
10	100185519	100192871
10	100192629	100192921
10	100192704	100192871
10	100192987	100195047
10	100195160	100196124
10	100195160	100196554
10	100203136	100203250
10	101063489	101168392
10	101080707	101107259
10	101107402	101110582
10	101110722	101111974
10	101112143	101114164
10	101114263	101114702
10	101114749	101126802
10	101118216	101118217
10	101119347	101119348
10	101126965	101137338
10	101126965	101137567
10	101130897	101134553
10	101135958	101135959
10	101137750	101137899
10	101138048	101140053
10	101140154	101141184
10	101142518	101185603
10	101142562	101142563
10	101146982	101146983
10	101147202	101147203
10	101147425	101152327
10	101147433	101152327
10	101147433	101153216
10	101150360	101302559
10	101151412	101151413
10	101152469	101153216
10	101153280	101153281
10	101153381	101153471
10	101153621	101155503
10	101155575	101155576
10	101155605	101155882
10	101155607	101155884
10	101155996	101156473
10	101156596	101170371
10	101158886	101190543
10	101167325	101311403
10	101170552	101180195
10	101180315	101180316
10	101181012	101183293
10	101183378	101183552
10	101183688	101185500
10	101186148	101186149
10	101219232	101219233
10	1013498	1013499
10	101361113	101362290
10	101362346	101363443
10	101363671	101369792
10	101365020	101463639
10	101409335	101409609
10	101409474	101409609
10	101409711	101411193
10	101411375	101429008
10	101429213	101429472
10	101429622	101435539
10	101430267	101430268
10	101435642	101438441
10	101438497	101441132
10	101441265	101445703
10	101445869	101448281
10	101448605	101450720
10	101450805	101452259
10	101452420	101454199
10	101454780	101454781
10	101456083	101456084
10	101456094	101456095
10	101457776	101457777
10	101458104	101458105
10	101460651	101460652
10	101460733	101460734
10	101461532	101461533
10	101462177	101462178
10	101462238	101462239
10	101463226	101466095
10	101463718	101463719
10	101463862	101463863
10	101463873	101463874
10	101463874	101463875
10	101464007	101464023
10	101464128	101464129
10	101464465	101466095
10	101466208	101468093
10	101467990	101467991
10	101468247	101470734
10	101470815	101473703
10	101470817	101473707
10	101473870	101476715
10	101475777	101475778
10	101476784	101476785
10	101476901	101477188
10	101477310	101479300
10	101479481	101481707
10	101480071	101604138
10	101482156	101485993
10	101486064	101489457
10	101489516	101492900
10	101493109	101493784
10	101493819	101497004
10	101496441	101496442
10	101497137	101500116
10	101497137	101504276
10	101500143	101504276
10	101501312	101501313
10	101504381	101505372
10	101584282	101585838
10	101625509	101625510
10	101627083	101629558
10	101630108	101633758
10	101630712	101630850
10	101633806	101633807
10	101633956	101635434
10	101635613	101636047
10	101636258	101638572
10	101636379	101638572
10	101638700	101644693
10	101644797	101646014
10	101646144	101647833
10	101648032	101648490
10	101648507	101649666
10	101649813	101657742
10	101654556	101681696
10	101657841	101658700
10	101658893	101663700
10	101658893	101704961
10	101661054	101688078
10	101664961	101664962
10	101678597	101678598
10	101683869	101712061
10	101685126	101685127
10	101706952	101718862
10	101718984	101721727
10	101721881	101759585
10	101753921	101779942
10	101900005	101900006
10	101900464	101900465
10	101900470	101900471
10	101900570	101900571
10	101900577	101900578
10	101902099	101904607
10	101904686	101905892
10	101904686	101913751
10	101905279	101905280
10	101905981	101913751
10	101908802	101913751
10	101913842	101917095
10	101917106	101917107
10	101917153	101923955
10	101924028	101925692
10	101924554	101924555
10	101925817	101927880
10	101927941	101928948
10	101928994	101933503
10	101933584	101935261
10	101935384	101935709
10	101938893	101938894
10	101938922	101938923
10	101939106	101939107
10	101939255	101940616
10	101939374	101940616
10	101940715	101943045
10	101940715	101943062
10	101943178	101943731
10	101943878	101944172
10	101944268	101949718
10	101949767	101950418
10	101950527	101951835
10	101951896	101954253
10	101954310	101954311
10	101954404	101954823
10	101954946	101956977
10	101957079	101959342
10	101959536	101967742
10	101967877	101968465
10	101968572	101968755
10	101968879	101969017
10	101969106	101970335
10	101970423	101971859
10	101971928	101972613
10	101972727	101975670
10	101975764	101979175
10	101982913	101982914
10	101982927	101982928
10	101983118	101985414
10	101983554	101983555
10	101985511	101986597
10	101986375	102130405
10	101986716	101987769
10	101987978	101993445
10	101987978	101999995
10	101993524	101995546
10	101995660	101996542
10	101996682	101999995
10	102000079	102003168
10	102002931	102003168
10	102003286	102006009
10	102006223	102009965
10	102010066	102010713
10	102010775	102011726
10	102010791	102011726
10	102011810	102016749
10	102011810	102017318
10	102018928	102105899
10	102023013	102023019
10	102023388	102031237
10	102023582	102023583
10	102024707	102030137
10	102024844	102024845
10	102025172	102025173
10	102025181	102025182
10	102025182	102025183
10	102025237	102029871
10	102025240	102026793
10	102025240	102029871
10	102029975	102030681
10	102030800	102035844
10	102032860	102032861
10	102035960	102036352
10	102096918	102096919
10	102097278	102097811
10	102097413	102097811
10	102097935	102097936
10	102098036	102098037
10	102098093	102102113
10	102098336	102098337
10	102098593	102098594
10	102101022	102102113
10	102101096	102101097
10	102102243	102102303
10	102102243	102102369
10	102102243	102104174
10	102102615	102104174
10	102102730	102102731
10	102102740	102102741
10	102102888	102102889
10	102104210	102104211
10	102104379	102106279
10	102104379	102110481
10	102104379	102111853
10	102105902	102107454
10	102105960	102105961
10	102106352	102106353
10	102106379	102106380
10	102106406	102106407
10	102106511	102110481
10	102106515	102110486
10	102108078	102108396
10	102108345	102108346
10	102108395	102150775
10	102108696	102108697
10	102109078	102109079
10	102110531	102114245
10	102110624	102110625
10	102110706	102110707
10	102110712	102110713
10	102110852	102110853
10	102110886	102110887
10	102110896	102110897
10	102110914	102110915
10	102110946	102110947
10	102110972	102110973
10	102111030	102111031
10	102111075	102111076
10	102111216	102111217
10	102111321	102111322
10	102111386	102111387
10	102111497	102111498
10	102111498	102111499
10	102111503	102111504
10	102111504	102111505
10	102111709	102111710
10	102111710	102111711
10	102111711	102111712
10	102111713	102111714
10	102111718	102111719
10	102111719	102111720
10	102111721	102111722
10	102111758	102111759
10	102111793	102111794
10	102111830	102111831
10	102111832	102111833
10	102111836	102111837
10	102111842	102111898
10	102111877	102149242
10	102111987	102111988
10	102112029	102112030
10	102112126	102112127
10	102112130	102112131
10	102112134	102112135
10	102112135	102112136
10	102112249	102112250
10	102112256	102112257
10	102112966	102112967
10	102112968	102112969
10	102112975	102112976
10	102113111	102113112
10	102113161	102113162
10	102113182	102246448
10	102113246	102244806
10	102113355	102113356
10	102113422	102115014
10	102113435	102113436
10	102113592	102113593
10	102113629	102113630
10	102113630	102113658
10	102113704	102113705
10	102113714	102113715
10	102113863	102113864
10	102113864	102113865
10	102113873	102113874
10	102113878	102113879
10	102113880	102113881
10	102113882	102273511
10	102113996	102113997
10	102114076	102114077
10	102114104	102114105
10	102114161	102114162
10	102114182	102114183
10	102114197	102114198
10	102114203	102114204
10	102114218	102114219
10	102114227	102114228
10	102114237	102114238
10	102114433	102114434
10	102114439	102114440
10	102115018	102116632
10	102116412	102131483
10	102123334	102123335
10	102123688	102123730
10	102123759	102130730
10	102123759	102130963
10	102124832	102129356
10	102127672	102127673
10	102129303	102131711
10	102129355	102137161
10	102129840	102129841
10	102129981	102129982
10	102130449	102171603
10	102130556	102130557
10	102130566	102130567
10	102130614	102130615
10	102130856	102130963
10	102130902	102137995
10	102131195	102132175
10	102131195	102137781
10	102131195	102137784
10	102131195	102144856
10	102131710	102132142
10	102132870	102132871
10	102140939	102140940
10	102144976	102156396
10	102148099	102148100
10	102214408	102221467
10	102221513	102227941
10	102228077	102237774
10	102228077	102238605
10	102231801	102232018
10	102234142	102234143
10	102237542	102237774
10	102237845	102238605
10	102238721	102238999
10	102239145	102239450
10	102239508	102239755
10	102239508	102240453
10	102239561	102239562
10	102239817	102240519
10	102239883	102240453
10	102239891	102240463
10	102240069	102240453
10	102240630	102245132
10	102245293	102246005
10	102246178	102246882
10	102246178	102247414
10	102247027	102247414
10	102247540	102247776
10	102247954	102248452
10	102247954	102248907
10	102248551	102248907
10	102249005	102249271
10	102249345	102249857
10	102249345	102252001
10	102249906	102252001
10	102252231	102255108
10	102255155	102255156
10	102255242	102255787
10	102255435	102255436
10	102255948	102256068
10	102256167	102257172
10	102256167	102257655
10	102257314	102257655
10	102257795	102258754
10	102257798	102258754
10	102258849	102259063
10	102258849	102265843
10	102259258	102265843
10	102265966	102266621
10	102266707	102276146
10	102266707	102276722
10	102266744	102276146
10	102267466	102267467
10	102267542	102267543
10	102270229	102290048
10	102272893	102272894
10	102273620	102273621
10	102273676	102276146
10	102273676	102276722
10	102275462	102275481
10	102275491	102275510
10	102276301	102276722
10	102276660	102276768
10	102276821	102279113
10	102276821	102279127
10	102277583	102277584
10	102279207	102279220
10	102279253	102279514
10	102279253	102279605
10	102279546	102279547
10	102285882	102286158
10	102285942	102286158
10	102286408	102290381
10	102290529	102294698
10	102294843	102295690
10	102295796	102296265
10	102296328	102296887
10	102296997	102297840
10	102298805	102298806
10	102299514	102299515
10	102299627	102299628
10	102300117	102300118
10	102305700	102305701
10	1023318	1023319
10	1024467	1028429
10	102496050	102500441
10	102499661	102500441
10	102500638	102529245
10	102531112	102556177
10	102544617	102544618
10	102556352	102558857
10	102558983	102574395
10	102574496	102576756
10	102576842	102577290
10	102576842	102577309
10	102578850	102578851
10	102662997	102665746
10	102665789	102666317
10	102667047	102668131
10	102668188	102673722
10	102668188	102673725
10	102671540	102671541
10	102673756	102673757
10	102674719	102675696
10	102675766	102679064
10	102679186	102679577
10	102679744	102680723
10	102680825	102687149
10	102683584	102685765
10	102687224	102688342
10	102688483	102693773
10	102693831	102693832
10	102693875	102695077
10	102695253	102696786
10	102696883	102697507
10	102697594	102699823
10	102697594	102700423
10	102699954	102700423
10	102700500	102706198
10	102701580	102706232
10	102703208	102703209
10	102703996	102705333
10	102704999	102705000
10	102706284	102709175
10	102709243	102711624
10	102712971	102712972
10	102714799	102714800
10	102719338	102722276
10	102722783	102722876
10	102723024	102723294
10	102723356	102727379
10	102726348	102754723
10	102727477	102728042
10	102728135	102728274
10	102728387	102728596
10	102728765	102728849
10	102729018	102729595
10	102729739	102729869
10	102730091	102730325
10	102730440	102730569
10	102730729	102730915
10	102730744	102730915
10	102730976	102733052
10	102731823	102731824
10	102733564	102736434
10	102733821	102736434
10	102733821	102736496
10	102734002	102734003
10	102734104	102734237
10	102736203	102736204
10	102736208	102736209
10	102736214	102736215
10	102736319	102736434
10	102736722	102736837
10	102736943	102737060
10	102739200	102739391
10	102739200	102739453
10	102739631	102740183
10	102740290	102740616
10	102740757	102742937
10	102746981	102752244
10	102748157	102752244
10	102749699	102752244
10	102752588	102752589
10	102752693	102753254
10	102753913	102755205
10	102755462	102756232
10	102756415	102756823
10	102756891	102757398
10	102758597	102758997
10	102759097	102760019
10	102760630	102761437
10	102762005	102767846
10	102766174	102767846
10	102767362	102767846
10	102768043	102768569
10	102768964	102770365
10	102771692	102771956
10	102772132	102773183
10	102773357	102773675
10	102773815	102779741
10	102778307	102786231
10	102780131	102780820
10	102781281	102782061
10	102782229	102784439
10	102784602	102785244
10	102785367	102785750
10	102785414	102785691
10	102785418	102785754
10	102785848	102786233
10	102786308	102786414
10	102786308	102786470
10	102786555	102786823
10	102786950	102787129
10	102787178	102788390
10	102788439	102788922
10	102788969	102789236
10	102790349	102790350
10	102790521	102818208
10	102805642	102809585
10	102810236	102810237
10	1028599	1031869
10	1029335	1029977
10	1029335	1030352
10	103103975	103180092
10	103103975	103211728
10	103104356	103211728
10	103104426	103211728
10	103113883	103113884
10	103134854	103222437
10	1031449	1031450
10	103180199	103211728
10	1031972	1032046
10	103211805	103229115
10	1032182	1033148
10	103229204	103271386
10	103231306	103231307
10	103231308	103231309
10	103250934	103250935
10	103259937	103259938
10	103259995	103299202
10	103263316	103335637
10	103264732	103294764
10	103265756	103271386
10	103269949	103270647
10	103271617	103275760
10	103275946	103280984
10	103281080	103282042
10	103282179	103282699
10	103282817	103284408
10	103284657	103285101
10	103285219	103286290
10	103286400	103288040
10	103288118	103300446
10	103290083	103290084
10	103300638	103302902
10	103303557	103303558
10	103303709	103303719
10	103304167	103304168
10	1033248	1034887
10	1033248	1034943
10	103329552	103329995
10	103329564	103329995
10	103330163	103332510
10	103330398	103344412
10	103332638	103333255
10	103332638	103333335
10	103332638	103334349
10	103332638	103336869
10	103332638	103336993
10	103333428	103334349
10	103333428	103334625
10	103334110	103334111
10	103334666	103335063
10	103334666	103335609
10	103334666	103336993
10	103335225	103335609
10	103335903	103336993
10	103336947	103337951
10	103337153	103337632
10	103337153	103337951
10	103338147	103344405
10	103344485	103350485
10	103350609	103350950
10	103351083	103354887
10	103351083	103358582
10	103354959	103358582
10	103358684	103359114
10	103361157	103361375
10	103361516	103362084
10	103362224	103374492
10	103368648	103368649
10	103371251	103564314
10	103371918	103371919
10	103374557	103417633
10	103391448	103391449
10	103407148	103596478
10	103417727	103422662
10	103422794	103423235
10	103423420	103426088
10	103426183	103444128
10	103428190	103428191
10	103431057	103538109
10	103431145	103431146
10	103438893	103438894
10	103445685	103445686
10	103451426	103587349
10	1034538	1034539
10	103477695	103613565
10	103491067	103686257
10	1035035	1036617
10	1035035	1036888
10	103531379	103531474
10	103531601	103532005
10	103532077	103532225
10	103532098	103532225
10	103532333	103572140
10	103532344	103532586
10	103532344	103533020
10	103532671	103533020
10	103534540	103534541
10	103535472	103535473
10	103536172	103536173
10	103536334	103537111
10	103537270	103540643
10	103537270	103542586
10	103537735	103596563
10	103537924	103559544
10	103539324	103539325
10	103540835	103541101
10	103541186	103542586
10	103542690	103543660
10	103542690	103547727
10	103542700	103542701
10	103543491	103547727
10	103543745	103545121
10	103543745	103547727
10	103545227	103547727
10	103546567	103574394
10	103546705	103546706
10	103546792	103546793
10	103547096	103547097
10	103547901	103548589
10	103548921	103548922
10	103549202	103549989
10	103549202	103553482
10	103550147	103553482
10	103550866	103586439
10	103553580	103553581
10	103553766	103555792
10	103555890	103557477
10	103557639	103559931
10	103557648	103559931
10	103560061	103561995
10	103560061	103562777
10	103560741	103560742
10	103561282	103562777
10	103561441	103561442
10	103562028	103570239
10	103562127	103562777
10	103562874	103563302
10	103563353	103567571
10	103564189	103564190
10	103564342	103564343
10	103577498	103577636
10	103577740	103578136
10	103578005	103578136
10	103578206	103578374
10	103578213	103578330
10	103578443	103578822
10	103587157	103627745
10	103596709	103596710
10	103597367	103599523
10	103599639	103639159
10	1036102	1036103
10	103614634	103614635
10	103622444	103623034
10	103627669	103627670
10	103630031	103639159
10	103639237	103654118
10	103639237	103689610
10	103648449	103648450
10	103654197	103679682
10	1036808	1036888
10	103689685	103706344
10	1036953	1041758
10	1036953	1042958
10	103706470	103707397
10	103707479	103721775
10	103707479	103724959
10	103719991	103721775
10	103721854	103722135
10	103725047	103740298
10	103740358	103741716
10	103741785	103743285
10	103741785	103756287
10	103743350	103745044
10	103745076	103745077
10	103745102	103751718
10	103745102	103756287
10	103751623	103751718
10	103751819	103756287
10	103756380	103759121
10	103759196	103759724
10	103759196	103761470
10	103759770	103761470
10	103761530	103762580
10	103762623	103763715
10	103763771	103773224
10	103770097	103794467
10	103773310	103773422
10	103773496	103774903
10	103774995	103779385
10	103776764	103778919
10	103779492	103782773
10	103782919	103783030
10	103783086	103789760
10	103789872	103805139
10	103789872	103805832
10	103809325	103895222
10	103815834	103815835
10	103857306	103857307
10	103858069	103858776
10	103858070	103858776
10	103858070	103858782
10	103858924	103859131
10	103859254	103859347
10	103859430	103859668
10	103859790	103860276
10	103860448	103860616
10	103860718	103860816
10	103860891	103861003
10	103861047	103861181
10	103861283	103864153
10	103861283	103869833
10	103870341	103871684
10	103876250	104024804
10	103882968	103887597
10	103883589	103887597
10	103887785	103888366
10	103887785	103888626
10	103887785	103888847
10	103888512	103888626
10	103888727	103888847
10	103889889	103889890
10	103890643	103890644
10	103891066	103891067
10	103891751	103892792
10	103892845	103893997
10	103894054	103894767
10	103894760	103894761
10	103894837	103896419
10	103896662	103896663
10	103896672	103898838
10	103897139	103898119
10	103898268	103898375
10	103898268	103898381
10	103898441	103898564
10	103898685	103898925
10	103899076	103899673
10	103902277	103906766
10	103904107	103905399
10	103904761	104004947
10	103905140	103905141
10	103906362	104052916
10	103906821	103906933
10	103906821	103906936
10	103907075	103907178
10	103907302	103907796
10	103907961	103908940
10	103909055	103909180
10	103909085	103909180
10	103909288	103909289
10	103909297	103909298
10	103909315	103909643
10	103909771	103909980
10	103910090	103910199
10	103910840	103911004
10	103910840	103911303
10	103910857	103910858
10	103911078	103911303
10	103911409	103911580
10	103911672	103911858
10	103912252	103912253
10	103912705	103912706
10	103912712	103912713
10	103912760	103912761
10	103912795	103912796
10	103912801	103912802
10	103913005	103913006
10	103913006	103913007
10	103995528	104008676
10	104008781	104009797
10	104009863	104093798
10	104039594	104046532
10	104049977	104049978
10	104057207	104073010
10	104057207	104075315
10	104067921	104068216
10	104075527	104225946
10	104075674	104181169
10	104076265	104076266
10	104081240	104081241
10	104082273	104085310
10	104093929	104101003
10	104096281	104286906
10	104097095	104226114
10	104098565	104098566
10	104100570	104106974
10	104101121	104101590
10	104101698	104102205
10	104102265	104103347
10	104103401	104107786
10	104107933	104108253
10	104108476	104109014
10	104108476	104109017
10	104109182	104109931
10	104109417	104109418
10	104110142	104110769
10	104110142	104112222
10	104110867	104111465
10	104111659	104112222
10	104112375	104113003
10	104112411	104113003
10	104112411	104113457
10	104113143	104113457
10	104113143	104115144
10	104113545	104115144
10	104115346	104116130
10	104116253	104116832
10	104116957	104117225
10	104117307	104117965
10	104118201	104118486
10	104118579	104118958
10	104119080	104119081
10	104119134	104119458
10	104119522	104119608
10	104119731	104119921
10	104119992	104120131
10	104120225	104120454
10	104120607	104125106
10	104125331	104126019
10	104126179	104126307
10	104126547	104126682
10	104126814	104126815
10	104126875	104129031
10	104126887	104129031
10	104129181	104129268
10	104129398	104129600
10	104129398	104129996
10	104129701	104129996
10	104130109	104130253
10	104130433	104130874
10	104130433	104131803
10	104131002	104131803
10	104140441	104181169
10	104144347	104145635
10	104145727	104146000
10	104146081	104146196
10	104146236	104146472
10	104146570	104146651
10	104146802	104147049
10	104147155	104147274
10	104147432	104147728
10	104147832	104147959
10	104148032	104148132
10	104148044	104148132
10	104148270	104148486
10	104148611	104149035
10	104149244	104149324
10	104149465	104149827
10	104149941	104150025
10	104150238	104150402
10	104150571	104150694
10	104150796	104150927
10	104151078	104151196
10	104151265	104151492
10	104151664	104151795
10	104151906	104151999
10	104151906	104152002
10	104152671	104152672
10	104153177	104153589
10	104153732	104154330
10	104154474	104154645
10	104155000	104155093
10	104164957	104164958
10	104170929	104171101
10	104171254	104171534
10	104171254	104171834
10	104172039	104172551
10	104172882	104323790
10	104173319	104173404
10	104173464	104173545
10	104173606	104173743
10	104173844	104173845
10	104173925	104174011
10	104174141	104174246
10	104174307	104174396
10	104174539	104174862
10	104174942	104182273
10	104174945	104182273
10	104179354	104203415
10	104181208	104182273
10	1041847	1042958
10	104199769	104199934
10	104200077	104205084
10	104201934	104205084
10	104204080	104204081
10	104205453	104205454
10	104205906	104205907
10	104211197	104215729
10	104216061	104216227
10	104218079	104218500
10	104218589	104218702
10	104218944	104219740
10	104219822	104220412
10	104220241	104220412
10	104220864	104221020
10	104221143	104222601
10	104222697	104223317
10	104223488	104223566
10	104223759	104225469
10	104225799	104225800
10	104229761	104229762
10	104229915	104229916
10	104230712	104230879
10	104230919	104231584
10	104230919	104231748
10	104230919	104232758
10	104231645	104231748
10	104231922	104232758
10	104232818	104232819
10	104232850	104233907
10	104234123	104235356
10	104235442	104235443
10	104235480	104237897
10	104236897	104237689
10	104238022	104238810
10	104238885	104240296
10	104239613	104239614
10	104240360	104252347
10	104254081	104258916
10	104259050	104261847
10	104259050	104299717
10	104299853	104342329
10	104302040	104341106
10	1043068	1044898
10	104321436	104321437
10	104342471	104343383
10	104343468	104343740
10	104343812	104346884
10	104343812	104346887
10	104347040	104349180
10	104349291	104365015
10	104355246	104355247
10	104365149	104367037
10	104367175	104376922
10	104376990	104379813
10	104383201	104428161
10	104392737	104392738
10	104393584	104393585
10	104394934	104404400
10	104404495	104404827
10	104405060	104405853
10	104405884	104406017
10	104406132	104406494
10	104407269	104407270
10	104407278	104407279
10	104424949	104424950
10	104426688	104435563
10	104426955	104435563
10	104434334	104435563
10	104435748	104439640
10	104439333	104450778
10	104439690	104449120
10	104449236	104455093
10	104449236	104464020
10	104455236	104464020
10	104462882	104481980
10	104464428	104466361
10	104464428	104476359
10	104464428	104476435
10	104476544	104476734
10	104476904	104478178
10	104478276	104479066
10	104478276	104479470
10	104479555	104481470
10	104479555	104482606
10	104481530	104481899
10	104481965	104482606
10	104482655	104483301
10	104483350	104485609
10	104485656	104487410
10	104486012	104486013
10	104493322	104493323
10	104493890	104547740
10	1044975	1045469
10	104504971	104511165
10	104511198	104511199
10	104547842	104559640
10	104550145	104550146
10	1045520	1046360
10	104559801	104562342
10	104561566	104562342
10	104563793	104563794
10	104565409	104565410
10	104595674	104595675
10	104596166	104596167
10	104604174	104610079
10	104610141	104610245
10	104610288	104611907
10	104611927	104612620
10	104613711	104613712
10	104624408	104626701
10	104626782	104628126
10	104628257	104628596
10	1046343	1046344
10	1046350	1046351
10	1046384	1046385
10	104640425	104650340
10	1046460	1048405
10	104649676	104674480
10	104669848	104677092
10	104669848	104777112
10	104669848	104799454
10	104670862	104799454
10	104710578	104719006
10	104730955	104867253
10	104748960	104877719
10	104756230	104838412
10	104799597	104804076
10	104804213	104806542
10	104806711	104818376
10	104821586	104825833
10	104826017	104826718
10	104828897	104828898
10	104833533	104838813
10	104838148	104838149
10	104839655	104840358
10	104840534	104840683
10	104840743	104841311
10	104841362	104842886
10	104841362	104843719
10	104843056	104843719
10	104843502	104843503
10	104843785	104844095
10	104844202	104845686
10	104845727	104847038
10	104847121	104848678
10	104848731	104849673
10	104849766	104850499
10	104849766	104850792
10	104850849	104850982
10	104851073	104855453
10	104855548	104856336
10	104856453	104861492
10	104856453	104889153
10	104858590	104858591
10	1048602	1050187
10	104861552	104889153
10	104869551	104869552
10	104889226	104924605
10	104913536	104923272
10	104919443	104919444
10	104924729	104927265
10	104924729	104930932
10	104924729	104930980
10	104924729	104936872
10	104924729	104942983
10	104928700	105055849
10	1050252	1051693
10	105051083	105059447
10	105053135	105053136
10	105053708	105063933
10	105056996	105057157
10	105057113	105176786
10	105072910	105072911
10	105073384	105169582
10	105076379	105083672
10	105076379	105094771
10	105083662	105083663
10	105083699	105094771
10	105094879	105096985
10	105097044	105097142
10	105097197	105098463
10	105097241	105097242
10	105098559	105098647
10	105098746	105100454
10	105118295	105123105
10	105123342	105127982
10	105128297	105129355
10	105129518	105129631
10	105129766	105131468
10	105131588	105132985
10	105133114	105135073
10	105135237	105136922
10	105137099	105137268
10	105137445	105137753
10	105138432	105138433
10	105138433	105138434
10	105138913	105141938
10	105140241	105140543
10	105140677	105141938
10	105141602	105143368
10	105141962	105141963
10	105141963	105141964
10	105141970	105141971
10	105142029	105142117
10	105142030	105142118
10	105142030	105146156
10	105142213	105143946
10	105142213	105145493
10	105142213	105146045
10	105142213	105146156
10	105142389	105142390
10	105143070	105145362
10	105144141	105146156
10	105145779	105146156
10	105146477	105148163
10	105147458	105148163
10	105148275	105149394
10	105148275	105149481
10	105148275	105150144
10	105149577	105150144
10	105150208	105150209
10	105150221	105162897
10	105150275	105150519
10	105150275	105152865
10	105150644	105152865
10	105153032	105154769
10	1051537	1051571
10	105154873	105154874
10	105154930	105155732
10	105155796	105155797
10	105155855	105156356
10	105156537	105159446
10	105159553	105162863
10	105163008	105163009
10	105163014	105163015
10	105163069	105163713
10	105163837	105164017
10	105164077	105164752
10	105164898	105166238
10	105166289	105166290
10	105166489	105166945
10	105166489	105167539
10	105167679	105168187
10	105168381	105169285
10	105169455	105171095
10	105170577	105171118
10	105170615	105215640
10	105171314	105172735
10	105172884	105173290
10	105173405	105174731
10	105175272	105177076
10	105177138	105181876
10	105181743	105181744
10	105181745	105181746
10	105181981	105183695
10	1051836	1053015
10	105183784	105183995
10	105184097	105184375
10	105184097	105184545
10	105184722	105187762
10	105184722	105189493
10	105187818	105188433
10	105188555	105189493
10	105189615	105190037
10	105190199	105195568
10	105190328	105190481
10	105190597	105191573
10	105191722	105191957
10	105191722	105191960
10	105192207	105192912
10	105193080	105193662
10	105193815	105194264
10	105194429	105195125
10	105195463	105195464
10	1053409	1053410
10	105353536	105355545
10	105355664	105361328
10	105376949	105410731
10	105410862	105418356
10	1054488	1067116
10	1054761	1054762
10	1055204	1055205
10	1055208	1055209
10	1055209	1055210
10	105534	105535
10	105632589	105638820
10	105638892	105641878
10	105642000	105647296
10	105647467	105648041
10	105647467	105648625
10	105648748	105649810
10	105649971	105654839
10	105654904	105660275
10	105660370	105667210
10	105667404	105667848
10	105689107	105699217
10	105689107	105709511
10	105699376	105708207
10	105715661	105716479
10	105717643	105740423
10	105740587	105742346
10	105742394	105742732
10	105742881	105748647
10	105748719	105748867
10	105749061	105749615
10	105749696	105751192
10	105751320	105751920
10	105752172	105752173
10	105752978	105752979
10	105753275	105755309
10	105755439	105755660
10	105755783	105757925
10	105756038	105756039
10	105758104	105767908
10	105759541	105759542
10	105768037	105768532
10	105768656	105769482
10	105769670	105770236
10	105770361	105771368
10	105771481	105775322
10	105775598	105775599
10	105775785	105775786
10	105776258	105776259
10	105777598	105777599
10	105780757	105780758
10	105781341	105781952
10	105782038	105782422
10	105782502	105782654
10	105782716	105782986
10	105783123	105783693
10	105784082	105784369
10	105785121	105785222
10	105785311	105786240
10	105786380	105786793
10	105786861	105787384
10	105787521	105788154
10	105788276	105788819
10	105788869	105789193
10	105789267	105789356
10	105790158	105790813
10	105790866	105791051
10	105791092	105791233
10	105791286	105792168
10	105793329	105793573
10	105793608	105795506
10	105795541	105796495
10	105796521	105797487
10	105797558	105797817
10	105797852	105799157
10	105800404	105800596
10	105800649	105801229
10	105801965	105802779
10	105805149	105805530
10	105805751	105806723
10	105810028	105811153
10	105811221	105812006
10	105812077	105813495
10	105813566	105814186
10	105814344	105820174
10	105820317	105821780
10	105821827	105822958
10	105822993	105823932
10	105823979	105826049
10	105826177	105827170
10	105828334	105830370
10	105830432	105835471
10	105870067	105872713
10	105872012	105872713
10	105872834	105873462
10	105873872	105875261
10	105947786	105953420
10	105953551	105955711
10	105955781	105957413
10	105964174	105975209
10	106004710	106004911
10	106005019	106009324
10	106009365	106009366
10	106009546	106012727
10	106012825	106015832
10	106014450	106014451
10	106014990	106014991
10	106015938	106017000
10	106024697	106024974
10	106024697	106027642
10	106024697	106041003
10	106024697	106047326
10	106025082	106027642
10	106025082	106047326
10	106027859	106047326
10	106027864	106029118
10	106027864	106035683
10	106027864	106047326
10	106027864	106048876
10	106029219	106041003
10	106029219	106047326
10	106029219	106048876
10	106032316	106032317
10	106033984	106038948
10	106035738	106038131
10	106036753	106036754
10	106043033	106043903
10	106043399	106046758
10	106046536	106046537
10	106047432	106048876
10	106054111	106054112
10	106059428	106059429
10	106065812	106087994
10	106101675	106102866
10	1065498	1065499
10	106792876	106839523
10	106951001	106960885
10	106997079	107002523
10	107436288	107436289
10	1076166	1076167
10	1076173	1076174
10	1076793	1076794
10	1076797	1076798
10	1076800	1076801
10	1076803	1076804
10	1077444	1078572
10	1078702	1079241
10	1079333	1079939
10	1079333	1084804
10	1080111	1084804
10	108119	108120
10	10850661	11003043
10	10863088	10868614
10	10866638	10868614
10	10866931	10868614
10	10868460	10868461
10	10868704	10874341
10	10868724	10874341
10	10874494	10876289
10	10874494	10876613
10	10874494	10876667
10	10874494	10876808
10	10874494	10876846
10	108748850	108749364
10	10878872	10880680
10	10880786	10928032
10	10880786	11001933
10	10884532	10884533
10	1088486	1123504
10	1088542	1088543
10	1088543	1088544
10	1088963	1088964
10	1090185	1092249
10	10909232	10928032
10	1091335	1091336
10	10928125	11001933
10	1092819	1108056
10	10935227	11003202
10	10957287	10957288
10	10988144	10988149
10	11000963	11001933
10	11001248	11001249
10	11001292	11001933
10	11001588	11001933
10	11001968	11022386
10	11001968	11040206
10	11002922	11025731
10	11003514	11021533
10	11004096	11004097
10	11008746	11008747
10	11009260	11009687
10	11010124	11010125
10	11013005	11019385
10	11013788	11119089
10	11018870	11018871
10	11019435	11019436
10	11020821	11020822
10	11023702	11040966
10	11029275	11029276
10	11029954	11029955
10	110299705	110314283
10	11034658	11034659
10	11040195	11040196
10	11040822	11040823
10	11041650	11041651
10	11041913	11041914
10	11043845	11043846
10	11043965	11044461
10	11046772	11046773
10	11046871	11046872
10	11046872	11046873
10	11050110	11050111
10	1108233	1113847
10	11087346	11155392
10	11087409	11222229
10	11087409	11247455
10	11091560	11091828
10	11095436	11112794
10	11095436	11247455
10	11097390	11097391
10	11099356	11247455
10	11100132	11247455
10	11100400	11247455
10	11100444	11247455
10	11100833	11247455
10	11108045	11108046
10	11110948	11115358
10	11119951	11119952
10	11121513	11121514
10	11131091	11131092
10	11131120	11131121
10	11131130	11131131
10	1113943	1115951
10	11144915	11144916
10	11146170	11247459
10	111479116	111614514
10	11154796	11154797
10	1116046	1116352
10	11161191	11161192
10	111615060	111617277
10	111615060	111618362
10	111617334	111618362
10	111618311	111622616
10	111618460	111619701
10	11161944	11161945
10	111619777	111620479
10	111620561	111620562
10	111620567	111620568
10	111620652	111621540
10	111621609	111623115
10	111623175	111625276
10	111625347	111627538
10	111625347	111627572
10	111626827	111626828
10	111627045	111627572
10	111627049	111627050
10	111627579	111627580
10	111627615	111627748
10	111627806	111629936
10	111629986	111630590
10	111630679	111632180
10	111632390	111633815
10	111633896	111635994
10	111635140	111635141
10	111636089	111637797
10	111636089	111638251
10	111637940	111638251
10	111638343	111641470
10	111638343	111642760
10	111641574	111642760
10	1116416	1120343
10	111642823	111643764
10	111642823	111657439
10	111657563	111664759
10	111657563	111673150
10	111663831	111664759
10	111664847	111672787
10	111664847	111673150
10	11166721	11166722
10	111672265	111676184
10	111673285	111673290
10	11167695	11167696
10	111681825	111781262
10	111696043	111696944
10	111697024	111701592
10	111703131	111703132
10	11171811	11171812
10	111739346	111739347
10	111754031	111754379
10	111755853	111850373
10	111755895	111850373
10	111755899	111828988
10	111755899	111850373
10	111758047	111828988
10	111758047	111850373
10	111759186	111759187
10	111762729	111762730
10	11176371	11176372
10	111767302	111767303
10	11180592	11180593
10	111806251	111806252
10	111807868	111807869
10	111818400	111818401
10	111826866	111850373
10	111829045	111850373
10	11184834	11184835
10	111850596	111855748
10	111850596	111862525
10	111855801	111862525
10	111857231	111857232
10	111860453	111860454
10	111860484	111867638
10	111862663	111865894
10	111862663	111866007
10	111862667	111867090
10	111863074	111865082
10	111865146	111865147
10	111865526	111865527
10	111865834	111866007
10	111866158	111867090
10	111867170	111868335
10	111868484	111868959
10	111869102	111869214
10	111869312	111871858
10	111869337	111869338
10	111871954	111871955
10	111872040	111873765
10	111872383	111872384
10	111872395	111872396
10	111873861	111873862
10	111873882	111873883
10	111873924	111873925
10	111873930	111873931
10	111874022	111875574
10	111874262	111874263
10	111875693	111876165
10	111876251	111880111
10	111880206	111880207
10	111880234	111882053
10	111880234	111883074
10	111880234	111897199
10	111882148	111883074
10	111883338	111883339
10	111883339	111883340
10	111883347	111883348
10	111883875	111883876
10	111884078	111884079
10	111884089	111884090
10	111884093	111884094
10	111884356	111884357
10	111884479	111884480
10	111884563	111884564
10	111884661	111884662
10	111884662	111884663
10	111884831	111884832
10	111884837	111884838
10	111957414	111957419
10	111957830	111977937
10	111978001	111978002
10	111978069	111994576
10	111978069	112028928
10	111994605	112028928
10	112023623	112023624
10	112029042	112029662
10	112029833	112034572
10	112033644	112034639
10	112034850	112034856
10	112034852	112034858
10	112035276	112035277
10	112035934	112035935
10	112035935	112035936
10	112036240	112036241
10	112036254	112036255
10	112040791	112040792
10	112043667	112043668
10	112043805	112043806
10	112044035	112044976
10	112044987	112044988
10	112045129	112047315
10	112047476	112048396
10	112047493	112048396
10	1120478	1122226
10	112048385	112048386
10	112048538	112050295
10	112048538	112053216
10	112050130	112050131
10	112050484	112053216
10	112053335	112054496
10	11207539	11207540
10	11208832	11208833
10	11222336	11247455
10	11222336	11339707
10	1122297	1129392
10	11223301	11247455
10	112248248	112252469
10	112256902	112259768
10	112260602	112260603
10	112260924	112260925
10	112317579	112318686
10	112318761	112323455
10	112323493	112325084
10	112325151	112327169
10	112327240	112327583
10	112327662	112328376
10	112328454	112330652
10	112330769	112331671
10	112331846	112332310
10	112332390	112333132
10	112333296	112333589
10	112333622	112333623
10	112333710	112333931
10	112334144	112339353
10	112339456	112339640
10	112339739	112340160
10	112340320	112340739
10	112340880	112342821
10	112342971	112346146
10	112346298	112347887
10	112348038	112349402
10	112349560	112350187
10	112350294	112350770
10	112350878	112351385
10	112351632	112351714
10	112351926	112352222
10	112352413	112352573
10	112352750	112352932
10	112353038	112353979
10	11247286	11247455
10	11247510	11370452
10	11247618	11357050
10	11247651	11299394
10	11247651	11396108
10	112555789	112649315
10	112555807	112649333
10	11260509	11260510
10	11261261	11261262
10	112621766	112625714
10	112625818	112630981
10	112625818	112631023
10	112629154	112655052
10	112631283	112632751
10	112632845	112635001
10	112633851	112633852
10	112635114	112637413
10	112637634	112639281
10	112639378	112640304
10	112640418	112643839
10	112643946	112644160
10	112644270	112645696
10	112645835	112647776
10	112647905	112647906
10	112647924	112647925
10	112649548	112649554
10	112649551	112649552
10	112650274	112651286
10	112650274	112667869
10	112651360	112657428
10	112651360	112667869
10	112651360	112668869
10	112652354	112652355
10	112653999	112654000
10	112657584	112668869
10	112660013	112660014
10	112661906	112661907
10	112667961	112668869
10	112669405	112713873
10	112669405	112735376
10	112683616	112683617
10	11269550	11269551
10	11270500	11270501
10	112714809	112735376
10	112723672	112735376
10	112727016	112727017
10	112735513	112750163
10	112750293	112751385
10	112750293	112754354
10	112754542	112757279
10	112757401	112758996
10	112759133	112759461
10	112759133	112761358
10	112759578	112761358
10	112761730	112761731
10	112762191	112762192
10	112762998	112762999
10	112763065	112763066
10	112763066	112763067
10	112767260	112767261
10	11278016	11278017
10	11291988	11291989
10	1129436	1132110
10	11299476	11300043
10	11299476	11331122
10	11306010	11306011
10	11310703	11310715
10	1132186	1139539
10	1132186	1139542
10	11322166	11322167
10	11331170	11339707
10	11334848	11334849
10	11336174	11336175
10	11339841	11348567
10	11339841	11352635
10	11348646	11349933
10	11348646	11352635
10	11348811	11348812
10	11350676	11350677
10	11352793	11357026
10	11357089	11370387
10	11357251	11357252
10	11362797	11376686
10	11370521	11396108
10	11381733	11381734
10	113903414	113904377
10	113904435	113905612
10	113905801	113906997
10	113907137	113908064
10	113908141	113909659
10	113909801	113910352
10	113910616	113911415
10	113911485	113913449
10	113913564	113914273
10	113914358	113916150
10	113916263	113918060
10	113918272	113918601
10	113918700	113921930
10	113922066	113922718
10	113922814	113923447
10	113923593	113925348
10	113925461	113927732
10	113927805	113930221
10	113930343	113931431
10	113931561	113932542
10	1139317	1139318
10	113932639	113933441
10	11396119	11396120
10	11396227	11403158
10	11396227	11403176
10	11396239	11403176
10	11397468	11397469
10	1139776	1141066
10	11398853	11398854
10	11399536	11399537
10	11400733	11400734
10	11401261	11401262
10	11402561	11402562
10	11402686	11402687
10	11403355	11407805
10	11403931	11407837
10	11405418	11405419
10	11405428	11405429
10	11405901	11405902
10	11406772	11406773
10	11407785	11407786
10	11407948	11409543
10	11407948	11410895
10	11407948	11412425
10	11411066	11412425
10	11411066	11414527
10	11411298	11411299
10	11412025	11412026
10	11412032	11412033
10	1141207	1160158
10	11412486	11412487
10	11412689	11412690
10	11412722	11412723
10	11412723	11412724
10	11412862	11412863
10	11413264	11413265
10	11413281	11413282
10	11413293	11413294
10	11413301	11413302
10	11413311	11413312
10	11413314	11413315
10	11413325	11413326
10	11413372	11413373
10	11413424	11413425
10	11413425	11413426
10	11413573	11413574
10	11413584	11413585
10	11413589	11413590
10	11413590	11413591
10	11413674	11413675
10	11413717	11413718
10	11413804	11413805
10	11414405	11414406
10	11414409	11414410
10	11414461	11414462
10	11414491	11414492
10	11414606	11414643
10	11414607	11414644
10	11414610	11414647
10	11414612	11414649
10	11414613	11414650
10	11414614	11414651
10	11414617	11414654
10	11414747	11414748
10	11414755	11414756
10	11414756	11414757
10	11414802	11414803
10	11414854	11414855
10	11415225	11415226
10	11415227	11415228
10	11415232	11415233
10	11415271	11415272
10	11415377	11415378
10	114154554	114158170
10	11415556	11415557
10	11415819	11415820
10	11415821	11415822
10	114158269	114159255
10	11415893	11415894
10	11415895	11415896
10	11415905	11415906
10	114159433	114160211
10	114160243	114160332
10	11416229	11416230
10	11416590	11416591
10	11416849	11416850
10	114171413	114171695
10	114178186	114181988
10	114180655	114181988
10	114182034	114182124
10	114182269	114182988
10	114183029	114184045
10	114183050	114183051
10	114183057	114183058
10	114183195	114183196
10	114183364	114184045
10	114183574	114183575
10	114184212	114188084
10	114188137	114190282
10	114190443	114191477
10	114190443	114191940
10	114192099	114193263
10	114193342	114194918
10	114193354	114194918
10	114195398	114196453
10	114195398	114196515
10	114195398	114196894
10	114196452	114199760
10	114197215	114198130
10	114197215	114210273
10	114198237	114198630
10	114210331	114214296
10	114214406	114276836
10	114276913	114287995
10	114288079	114381222
10	114288079	114417967
10	114298149	114298150
10	114298242	114298247
10	114316019	114316020
10	114326947	114327724
10	114360542	114386353
10	114364324	114364325
10	114371064	114371065
10	114379056	114379057
10	114380878	114380879
10	114418037	114418686
10	114418747	114502102
10	114418747	114565039
10	114425931	114425932
10	114444641	114444642
10	114528445	114528446
10	114537577	114578416
10	114565756	114565757
10	114568558	114568559
10	114700160	114700161
10	114700196	114717384
10	114700211	114700212
10	114700212	114700213
10	114700219	114700220
10	114700694	114700956
10	114701022	114701232
10	114701022	114789774
10	114701356	114789774
10	114714373	114789774
10	114715956	114715961
10	114715958	114715959
10	114778305	114778306
10	114788194	114788195
10	114789875	114839149
10	114789875	114890933
10	114803991	114833396
10	114804025	114804026
10	114809227	114809228
10	114812303	114812304
10	114813666	114813667
10	114815815	114822413
10	114817515	114817516
10	114821804	114821809
10	114832366	114832367
10	114834826	114834827
10	114836522	114836523
10	114836768	114836769
10	114837962	114837963
10	114838697	114838698
10	114839289	114890933
10	114847468	114847469
10	114860802	114860803
10	114862630	114862631
10	114869437	114869438
10	114891065	114893672
10	114893762	114895760
10	114893774	114895760
10	114895846	114900732
10	114895846	114900747
10	114900872	114901474
10	114901633	114902082
10	114902189	114907770
10	114907818	114908416
10	114907818	114909669
10	114907818	114910368
10	114907818	114915304
10	114908466	114909669
10	114908466	114915304
10	114909459	114909460
10	114909741	114910368
10	114909741	114915304
10	114910440	114915304
10	114911509	114911510
10	114912136	114912137
10	114916165	114916166
10	114916198	114916199
10	114916215	114916216
10	114916555	114916556
10	114916581	114916582
10	11515351	11648943
10	115429098	115441713
10	115429098	115447243
10	115429727	115441713
10	115429727	115441746
10	115429727	115447243
10	11543219	11543220
10	11543239	11543240
10	115441819	115447243
10	115447352	115460624
10	115447352	115470781
10	115449630	115449631
10	11545854	11563775
10	115467630	115467631
10	115470917	115471400
10	115471528	115475111
10	115475286	115475566
10	115475286	115476054
10	115475639	115476054
10	115476183	115479060
10	115479473	115479474
10	115584689	115584690
10	115585061	115586811
10	115586952	115591155
10	115591309	115592092
10	115592237	115593853
10	115593993	115595434
10	115595552	115596951
10	115597084	115598729
10	115597084	115604103
10	115599137	115632216
10	115599821	115599822
10	115600393	115602472
10	115603596	115604103
10	115604799	115608277
[truncated: 273,539 more rows]
