# Supplementary material for: deFuse: An Algorithm for Gene Fusion Discovery in Tumor RNA-Seq Data
Source: PLoS Comput Biol. 2011 May 19;7(5):e1001138. doi: 10.1371/journal.pcbi.1001138 (PMC3098195; doi:10.1371/journal.pcbi.1001138)
Supplement: Dataset S3 — MapSplice output. (10.16 MB GZ) [file pcbi.1001138.s003.gz › SupplementaryDataS13/GRC5.junctions.txt]

10	100000923	100001313
10	100001449	100002100
10	100006694	100007397
10	100007351	100144695
10	100007551	100007728
10	100008975	100009138
10	100009176	100010669
10	100010874	100011782
10	100133615	100134694
10	100134814	100136948
10	100134886	100140409
10	100134931	100136948
10	100137054	100137612
10	100137054	100138101
10	100137054	100140345
10	100137831	100138101
10	100138255	100140345
10	100140179	100140180
10	100140501	100140618
10	100140501	100140757
10	100140829	100142179
10	100142313	100142689
10	100142830	100145138
10	100145040	100145138
10	100145199	100147092
10	100147245	100149849
10	100147245	100149922
10	100150004	100152166
10	100150004	100157329
10	100157402	100157651
10	100157744	100160360
10	100158319	100158320
10	100166283	100166807
10	100167473	100167922
10	100168004	100169792
10	100169905	100172116
10	100172260	100173350
10	100173415	100173500
10	100173634	100174060
10	100174121	100175288
10	100175467	100175565
10	100175732	100176962
10	100176526	100176527
10	100177011	100179320
10	100179389	100179538
10	100179389	100180318
10	100179636	100180318
10	100180417	100180878
10	100180417	100183687
10	100180527	100180878
10	100181038	100183687
10	100181038	100183730
10	100181449	100181450
10	100183838	100185019
10	100183838	100185382
10	100185161	100185382
10	100185519	100192871
10	100192704	100192871
10	100192987	100195047
10	100195151	100196554
10	100195160	100196634
10	100862613	100862614
10	101114749	101126802
10	101117628	101117629
10	101147433	101152327
10	101152469	101153216
10	101153381	101153471
10	101153590	101155503
10	101153621	101155503
10	101155607	101155884
10	101155996	101156473
10	101156258	101156259
10	101156596	101170371
10	101170552	101180195
10	101187584	101307756
10	101192612	101208328
10	101350604	101467236
10	101361113	101362290
10	101361276	101361277
10	101361953	101361954
10	101362346	101363443
10	101362368	101362369
10	101363399	101363400
10	101363671	101369792
10	101401358	101461598
10	101411375	101429008
10	101429213	101429472
10	101429622	101435539
10	101438497	101441132
10	101441265	101445703
10	101445869	101448281
10	101448605	101450720
10	101450805	101452259
10	101452420	101454199
10	101452420	101472665
10	101452995	101452996
10	101456083	101456084
10	101460848	101460849
10	101460856	101460857
10	101462981	101462982
10	101463330	101463331
10	101463503	101597453
10	101463862	101463863
10	101463874	101463875
10	101464146	101464147
10	101464465	101466095
10	101466208	101468093
10	101466648	101466649
10	101467990	101467991
10	101467992	101467993
10	101468247	101470734
10	101468984	101468985
10	101470815	101473703
10	101473870	101476715
10	101476818	101477188
10	101476901	101477188
10	101477310	101479300
10	101480850	101480851
10	101486064	101489457
10	101489483	101489484
10	101489516	101492900
10	101492975	101492976
10	101493109	101493784
10	101493819	101497004
10	101497137	101500116
10	101497137	101504276
10	101500143	101504276
10	101503509	101503510
10	101504381	101505372
10	101505525	101532528
10	101505881	101678963
10	101510592	101510593
10	101515567	101515568
10	101518329	101518330
10	101545849	101546306
10	101546263	101546264
10	101550310	101553766
10	101554020	101555129
10	101557268	101557830
10	101557976	101559881
10	101562891	101566811
10	101567231	101568537
10	101584282	101585838
10	101593647	101594069
10	101595529	101596708
10	101600543	101601249
10	101625723	101625724
10	101626057	101819969
10	101626141	101626142
10	101626803	101640513
10	101627083	101629558
10	101628613	101656798
10	101630108	101633758
10	101633799	101633800
10	101633956	101635434
10	101635613	101636047
10	101636379	101638572
10	101638700	101644693
10	101644797	101646014
10	101646144	101647833
10	101648032	101648490
10	101648120	101648121
10	101649813	101657742
10	101657841	101658700
10	101658893	101704961
10	101677987	101679483
10	101713881	101826974
10	101716545	101716546
10	101718984	101721727
10	101744072	101744073
10	101900005	101900006
10	101900068	101900069
10	101900577	101900578
10	101900839	101900840
10	101902099	101904607
10	101902610	101902611
10	101904686	101905892
10	101905214	101905215
10	101905981	101913751
10	101908802	101913751
10	101913842	101917095
10	101913842	101923955
10	101917153	101923955
10	101924028	101925692
10	101925817	101927880
10	101927941	101928948
10	101928994	101933503
10	101933584	101935261
10	101935384	101935709
10	101939374	101940616
10	101940715	101942206
10	101940715	101943045
10	101940862	102012780
10	101941605	102081306
10	101942440	101943045
10	101943178	101943731
10	101943878	101944172
10	101944268	101949718
10	101947341	101947342
10	101949767	101950418
10	101950527	101951835
10	101950527	101954253
10	101951896	101954253
10	101954404	101954823
10	101954946	101956977
10	101954950	101956977
10	101957079	101959342
10	101959536	101967742
10	101967877	101968465
10	101968572	101968755
10	101968879	101969017
10	101969106	101970335
10	101970423	101971859
10	101971928	101972613
10	101972727	101975670
10	101982871	102002559
10	101982913	101982914
10	101982927	101982928
10	101983118	101985414
10	101985511	101986597
10	101985511	101987769
10	101985511	101993445
10	101986303	102039074
10	101986716	101987769
10	101987978	101993445
10	101993524	101995546
10	101995660	101996542
10	101996682	101999857
10	101996682	101999995
10	101996682	102003168
10	101999223	101999224
10	101999925	102003168
10	102000079	102003168
10	102000717	102000718
10	102001604	102001605
10	102003286	102006009
10	102005940	102005941
10	102006223	102009965
10	102006223	102017318
10	102010066	102010713
10	102010791	102011726
10	102011810	102017318
10	102025172	102025173
10	102025182	102025183
10	102025240	102029871
10	102025328	102025329
10	102029412	102033405
10	102029975	102030681
10	102030800	102035844
10	102035960	102036352
10	102097278	102097811
10	102097946	102097947
10	102098093	102102113
10	102102243	102104174
10	102102740	102102741
10	102103329	102103330
10	102104379	102106279
10	102106511	102110481
10	102106729	102106730
10	102110986	102113053
10	102111504	102111505
10	102111636	102111637
10	102111718	102111719
10	102111830	102111831
10	102111836	102111837
10	102111882	102136564
10	102112135	102112136
10	102112259	102112260
10	102112302	102112303
10	102112822	102304944
10	102112968	102112969
10	102112975	102112976
10	102113238	102113239
10	102113364	102113365
10	102113364	102133286
10	102113719	102113720
10	102113863	102113864
10	102113864	102113865
10	102113876	102113881
10	102113877	102113878
10	102113880	102113881
10	102114433	102114434
10	102114439	102114440
10	102123729	102123730
10	102131195	102132175
10	102131195	102137781
10	102131195	102137784
10	102131195	102144245
10	102133287	102133288
10	102146902	102146903
10	102172894	102273498
10	102187922	102307469
10	102235465	102237774
10	102237542	102237774
10	102237845	102238605
10	102238721	102238999
10	102239145	102239450
10	102239508	102239755
10	102239508	102240453
10	102239883	102240453
10	102240069	102240453
10	102240630	102245132
10	102242312	102245132
10	102245293	102246005
10	102246178	102246882
10	102247027	102247414
10	102247540	102247776
10	102247954	102248452
10	102247954	102248907
10	102248551	102248907
10	102249005	102249271
10	102249345	102249857
10	102249345	102252001
10	102249906	102252001
10	102252231	102255108
10	102254774	102273493
10	102255435	102255436
10	102255948	102256068
10	102256167	102257172
10	102256167	102257655
10	102257314	102257655
10	102257795	102258754
10	102258849	102259063
10	102259258	102265843
10	102263359	102275284
10	102265966	102266621
10	102270229	102290048
10	102273188	102273189
10	102273643	102273927
10	102273676	102276146
10	102275020	102275021
10	102276301	102276722
10	102276821	102279113
10	102276821	102279127
10	102279161	102279162
10	102279253	102279514
10	102279253	102279605
10	102285882	102286158
10	102286408	102290381
10	102287097	102287098
10	102290529	102294698
10	102294735	102294736
10	102294843	102295690
10	102295796	102296265
10	102296328	102296887
10	102296997	102297840
10	102298790	102298791
10	102298994	102299062
10	102299197	102300230
10	102299515	102299516
10	102301434	102301435
10	102303067	102303068
10	102303661	102415591
10	102304000	102304001
10	102342516	102342517
10	1024457	1024716
10	1024467	1028429
10	102472466	102472467
10	102596671	102676210
10	102630653	102690865
10	102646203	102692409
10	102662997	102665746
10	102665789	102666317
10	102667047	102668131
10	102668188	102673722
10	102668188	102673725
10	102670703	102670704
10	102672800	102686360
10	102674719	102675696
10	102675766	102679064
10	102679186	102679577
10	102679744	102680723
10	102680825	102683148
10	102680825	102687149
10	102683333	102683334
10	102683584	102791424
10	102684250	102684251
10	102684779	102684780
10	102687224	102688342
10	102688483	102693773
10	102689164	102705395
10	102690483	102690493
10	102690485	102690495
10	102691262	102691263
10	102691269	102691270
10	102693829	102693830
10	102693875	102695077
10	102695253	102696786
10	102696785	102731127
10	102696883	102697507
10	102697594	102699823
10	102699954	102700423
10	102700500	102706198
10	102700727	102702169
10	102702381	102703036
10	102702398	102703692
10	102704704	102704705
10	102704999	102705000
10	102705012	102705013
10	102706284	102709175
10	102709243	102711624
10	102713532	102713533
10	102713546	102713547
10	102713638	102713639
10	102713639	102713640
10	102714785	102714786
10	102719338	102722276
10	102719338	102723294
10	102719671	102722276
10	102720881	102720882
10	102722252	102722253
10	102722258	102722259
10	102722262	102722263
10	102722536	102722723
10	102722783	102722876
10	102723024	102723294
10	102723356	102727379
10	102727023	102727024
10	102727477	102728042
10	102728135	102728274
10	102728387	102728596
10	102728418	102728596
10	102728765	102728849
10	102729018	102729595
10	102729119	102733502
10	102729739	102729869
10	102730091	102730325
10	102730370	102730371
10	102730440	102730569
10	102730440	102730574
10	102730440	102730915
10	102730729	102730915
10	102730744	102730915
10	102730744	102730920
10	102730976	102733052
10	102731267	102731268
10	102731290	102733502
10	102733564	102736496
10	102733821	102736496
10	102733825	102733826
10	102734104	102734237
10	102734104	102734241
10	102734263	102734391
10	102735598	102735599
10	102736208	102736209
10	102736214	102736215
10	102736319	102736428
10	102736414	102736415
10	102736722	102736837
10	102739200	102739391
10	102739631	102740183
10	102740290	102740616
10	102740661	102740662
10	102740757	102742937
10	102740801	102742937
10	102746981	102752244
10	102748728	102752244
10	102749699	102752244
10	102750716	102750717
10	102750837	102750838
10	102752693	102753254
10	102753329	102753643
10	102753913	102755205
10	102755462	102756232
10	102755500	102755501
10	102756593	102757352
10	102756699	102756958
10	102757286	102757287
10	102757554	102757555
10	102768964	102770365
10	102782229	102784439
10	102784602	102785244
10	102784602	102785750
10	102785294	102785750
10	102785418	102785754
10	102785848	102786233
10	102786308	102786470
10	102786555	102786823
10	102786950	102787129
10	102787178	102788390
10	102788126	102788127
10	102788439	102788922
10	102788969	102789236
10	102790029	102790030
10	102791229	102791230
10	1028599	1031869
10	1028599	1032046
10	1028981	1028982
10	1030865	1031173
10	103105498	103105499
10	103112159	103112160
10	103114250	103114251
10	103117661	103117662
10	103118505	103118641
10	103123404	103134710
10	103135427	103135428
10	103135585	103135586
10	103137416	103138516
10	103157475	103157476
10	103158566	103158704
10	103164298	103164299
10	103179613	103179614
10	103180199	103211728
10	1031972	1032046
10	103211805	103229115
10	1032182	1033148
10	103224327	103224328
10	103229204	103271386
10	103230301	103230302
10	103230309	103230310
10	103231308	103231309
10	103232045	103255029
10	103233339	103233340
10	103233426	103233427
10	103234950	103234951
10	103260256	103260257
10	103264980	103267937
10	103270077	103356186
10	103271617	103275760
10	103275946	103280984
10	103275946	103282042
10	103277279	103280984
10	103278212	103278213
10	103280255	103280256
10	103281080	103282042
10	103282179	103282699
10	103282817	103284408
10	103284600	103284601
10	103284657	103285101
10	103285219	103286290
10	103286400	103288040
10	103288118	103300446
10	103293372	103293373
10	103295479	103295480
10	103295749	103295750
10	103300638	103302902
10	103305928	103305929
10	103305937	103305938
10	103305994	103305995
10	103306003	103306004
10	1033248	1034943
10	103329564	103329995
10	103329585	103329995
10	103330163	103330256
10	103330163	103332510
10	103330163	103334349
10	103332638	103333255
10	103333428	103334349
10	103333428	103334625
10	103333428	103335063
10	103333762	103333763
10	103334666	103335063
10	103334666	103336993
10	103335225	103335609
10	103335225	103336993
10	103335346	103335347
10	103335903	103336869
10	103335903	103336993
10	103337093	103337094
10	103337153	103337632
10	103337153	103337951
10	103338147	103344405
10	103340869	103344405
10	103342402	103386035
10	103344485	103350485
10	103350609	103350950
10	103351083	103354887
10	103351083	103358582
10	103358684	103359114
10	103359400	103449080
10	103361157	103361375
10	103361516	103362084
10	103362224	103374492
10	103368648	103368649
10	103369145	103383598
10	103374557	103375334
10	103374557	103417633
10	103374557	103422662
10	103376255	103376256
10	103390424	103534195
10	103408033	103602371
10	103412796	103422657
10	103417727	103422662
10	103422794	103423235
10	103423347	103423348
10	103423420	103426088
10	103423845	103596478
10	103426183	103444128
10	103432585	103432586
10	103433728	103433729
10	103436751	103436752
10	103436757	103436758
10	103447908	103447909
10	103452754	103452755
10	103466173	103617509
10	103477695	103596464
10	103477971	103570524
10	103484674	103538122
10	103489737	103562052
10	103496079	103541557
10	103503182	103534192
10	1035035	1036617
10	103531379	103531474
10	103531601	103532005
10	103532098	103532225
10	103532134	103532225
10	103532344	103532586
10	103534446	103534447
10	103534617	103534618
10	103535479	103535480
10	103536224	103536263
10	103536334	103537111
10	103537270	103540643
10	103537694	103725719
10	103540835	103541101
10	103541186	103542586
10	103541374	103541375
10	103541434	103541435
10	103542690	103543660
10	103542690	103547727
10	103542987	103542988
10	103543208	103543209
10	103543505	103543506
10	103543745	103547727
10	103543999	103544000
10	103544299	103544300
10	103544738	103544739
10	103544920	103544921
10	103545387	103545388
10	103546567	103574394
10	103547046	103547047
10	103547901	103548589
10	103548890	103548891
10	103549202	103549989
10	103550147	103553482
10	103553193	103553482
10	103553584	103553585
10	103553766	103555792
10	103553766	103557477
10	103555890	103557477
10	103555890	103557571
10	103557648	103559931
10	103559466	103559467
10	103559543	103561190
10	103560061	103562777
10	103560741	103560742
10	103560922	103572780
10	103562127	103562777
10	103562874	103563302
10	103563353	103567571
10	103566645	103566646
10	103566896	103566897
10	103569805	103595347
10	103572539	103572540
10	103572927	103573327
10	103573002	103573003
10	103576095	103576096
10	103577147	103577436
10	103577498	103577636
10	103577740	103577898
10	103578005	103578136
10	103578443	103578822
10	103595334	103595335
10	103597367	103599523
10	103599639	103639159
10	103600081	103716251
10	103600314	103713490
10	1036102	1036103
10	103611219	103746752
10	103614634	103614635
10	103624979	103624980
10	103626736	103632944
10	103633163	103633164
10	103639237	103664110
10	103639237	103689610
10	103639237	103706344
10	103658410	103834567
10	103659089	103677757
10	103666869	103666870
10	1036808	1036888
10	103686337	103686338
10	103689685	103706344
10	1036953	1041758
10	103700579	103730969
10	103706470	103707397
10	103707479	103724959
10	103712732	103712733
10	103712907	103712908
10	103725047	103740298
10	103726746	103726747
10	103740358	103741716
10	103741785	103743285
10	103742211	103742212
10	103743350	103745044
10	103745102	103751718
10	103751819	103756287
10	103754230	103756287
10	103755612	103755613
10	103756380	103759121
10	103759196	103759724
10	103759770	103761470
10	103761530	103762580
10	103761544	103762580
10	103762623	103763715
10	103763771	103773224
10	103771043	103833360
10	103773310	103773422
10	103773496	103774903
10	103774995	103779385
10	103779492	103782680
10	103779492	103782773
10	103779492	103782877
10	103782672	103786640
10	103782919	103783030
10	103783086	103789760
10	103789872	103805832
10	103792588	103835896
10	103794554	103794555
10	103799329	103799330
10	103808871	103820964
10	103816240	103816241
10	103828021	103828022
10	103829021	103829026
10	103842505	103853528
10	103844566	103845146
10	103853496	103859353
10	103856814	103900075
10	103857021	103857022
10	103857165	103885208
10	103857306	103857307
10	103857315	103857316
10	103857316	103857317
10	103857344	103857345
10	103857351	103857352
10	103857584	103857585
10	103857788	103857794
10	103858070	103858776
10	103858070	103858782
10	103858672	103858673
10	103858924	103859131
10	103859254	103859347
10	103859419	103860956
10	103859430	103859668
10	103859790	103860276
10	103859958	103859959
10	103860381	103860395
10	103860448	103860616
10	103860718	103860816
10	103860891	103861003
10	103861047	103861181
10	103861283	103864153
10	103861283	103869833
10	103865486	103865487
10	103865675	103865676
10	103865691	103866293
10	103871521	103871684
10	103887785	103888366
10	103888512	103888626
10	103888727	103888847
10	103890121	103890122
10	103891751	103892792
10	103891751	103893997
10	103891751	103896419
10	103892845	103893997
10	103894054	103894767
10	103894837	103896419
10	103896656	103896657
10	103897139	103898119
10	103898268	103898375
10	103898441	103898564
10	103898685	103898925
10	103899076	103899673
10	103899076	103906766
10	103900073	104072466
10	103902277	103906766
10	103904092	103974673
10	103904107	104081885
10	103906821	103906933
10	103906821	103906936
10	103906821	103907796
10	103907075	103907178
10	103907302	103907796
10	103907961	103908940
10	103909055	103909180
10	103909085	103909180
10	103909288	103909289
10	103909296	103909297
10	103909315	103909643
10	103909771	103909980
10	103910090	103910199
10	103910840	103911303
10	103911409	103911580
10	103911672	103911858
10	103912584	103912585
10	103912992	103912993
10	103913005	103913006
10	103913006	103913007
10	103913616	104038469
10	103968554	104092073
10	103995528	104008676
10	103999714	104180194
10	104008456	104046728
10	104008758	104101627
10	104008781	104009797
10	104009863	104082155
10	104009863	104093798
10	104011862	104140395
10	104022724	104157630
10	104029593	104029594
10	104030096	104082613
10	104033837	104033838
10	104035720	104035721
10	104049146	104062357
10	104057540	104057541
10	104062401	104062402
10	104064171	104181030
10	104093929	104101003
10	104095139	104098637
10	104098349	104098350
10	104101121	104101590
10	104101698	104102205
10	104102265	104103347
10	104103401	104107786
10	104107933	104108253
10	104108476	104109017
10	104109182	104109931
10	104109182	104110769
10	104109516	104109517
10	104110078	104110079
10	104110142	104110769
10	104110867	104111465
10	104111659	104112222
10	104112411	104113003
10	104113143	104113457
10	104113545	104115144
10	104115346	104116130
10	104116253	104116832
10	104116957	104117225
10	104117307	104117965
10	104118201	104118486
10	104118579	104118958
10	104119134	104119458
10	104119522	104119608
10	104119731	104119921
10	104119992	104120131
10	104120225	104120454
10	104120607	104125106
10	104121880	104148883
10	104124085	104176461
10	104125331	104126019
10	104126084	104126085
10	104126179	104126307
10	104126547	104126682
10	104126875	104129031
10	104126887	104129031
10	104129181	104129268
10	104129398	104129600
10	104129701	104129996
10	104130109	104130253
10	104130109	104130321
10	104130433	104130874
10	104130752	104130753
10	104131002	104131803
10	104145727	104146000
10	104146081	104146196
10	104146236	104146472
10	104146570	104146651
10	104146802	104147049
10	104147155	104147274
10	104147432	104147728
10	104147832	104147959
10	104148044	104148132
10	104148270	104148486
10	104148611	104149035
10	104149465	104149827
10	104149941	104150025
10	104150238	104150402
10	104150571	104150694
10	104150796	104150927
10	104151078	104151196
10	104151265	104151492
10	104151664	104151795
10	104151906	104151999
10	104151906	104152002
10	104152267	104216227
10	104152671	104152672
10	104153024	104153025
10	104153177	104153589
10	104153732	104154330
10	104154474	104154645
10	104154802	104154930
10	104155000	104155093
10	104155283	104156970
10	104157013	104160121
10	104157013	104160605
10	104160863	104161454
10	104164978	104165181
10	104170704	104170799
10	104171254	104171534
10	104172039	104172551
10	104172882	104280829
10	104173319	104173404
10	104173464	104173545
10	104173606	104173743
10	104173925	104174011
10	104174141	104174246
10	104174307	104174396
10	104174364	104174396
10	104174539	104174862
10	104174942	104182273
10	104174945	104181122
10	104174945	104182273
10	104179583	104179584
10	104179835	104180205
10	104180395	104180396
10	104181208	104182273
10	1041847	1042958
10	104185756	104199426
10	104189259	104190580
10	104191853	104191854
10	104200077	104205084
10	104200107	104205084
10	104204025	104204026
10	104205363	104205364
10	104205610	104205611
10	104206044	104221510
10	104216398	104216399
10	104222697	104223317
10	104224630	104408717
10	104227820	104295596
10	104227820	104330669
10	104228343	104286876
10	104229413	104229414
10	104230663	104230664
10	104230712	104230879
10	104230919	104231584
10	104231645	104231748
10	104231666	104231748
10	104231859	104233870
10	104231922	104232758
10	104232527	104232528
10	104232850	104233907
10	104234123	104235356
10	104235442	104235443
10	104235480	104237897
10	104238022	104238810
10	104238885	104240296
10	104240360	104252347
10	104254081	104258916
10	104259050	104299717
10	104260630	104411868
10	104260868	104260869
10	104281407	104281408
10	104285245	104285246
10	104299853	104342329
10	104301091	104301755
10	1043068	1044898
10	104308053	104483848
10	104328196	104486068
10	104329782	104329783
10	104340144	104436856
10	104342471	104343383
10	104343468	104343740
10	104343812	104346884
10	104343812	104346887
10	104347040	104349180
10	104349291	104365015
10	104355001	104359864
10	104356823	104356824
10	104361964	104361965
10	104365149	104367037
10	104365149	104376922
10	104367175	104376922
10	104376990	104379813
10	104378419	104379811
10	104381010	104482730
10	104381890	104549185
10	104381989	104382279
10	104388702	104388703
10	104392730	104392731
10	104393086	104393087
10	104394934	104404400
10	104404495	104404827
10	104405060	104405853
10	104405884	104405995
10	104405884	104406017
10	104406132	104406494
10	104406764	104572666
10	104407341	104407342
10	104407402	104407544
10	104407404	104407405
10	104407603	104407610
10	104407857	104407858
10	104408059	104410731
10	104408065	104555794
10	104410563	104410564
10	104413575	104413576
10	104416336	104484869
10	104420262	104550738
10	104423861	104423862
10	104426023	104426024
10	104426688	104435563
10	104426964	104426965
10	104428171	104428172
10	104434528	104436904
10	104435748	104439640
10	104439690	104449120
10	104439690	104464020
10	104447958	104447959
10	104449069	104449070
10	104449236	104455093
10	104449236	104464020
10	104455236	104463127
10	104455236	104463895
10	104455236	104464020
10	104464428	104476359
10	104476544	104476734
10	104476904	104478178
10	104477538	104478178
10	104478276	104479470
10	104482655	104483301
10	104483350	104485609
10	104483716	104504228
10	104484952	104522399
10	104485656	104487410
10	104485999	104486000
10	104487695	104487696
10	104489398	104489535
10	104489649	104489650
10	104490464	104508263
10	104492613	104492614
10	104492614	104492615
10	104493890	104547740
10	104496363	104496364
10	104496407	104496408
10	1044975	1045469
10	104504394	104621887
10	104505037	104506680
10	104511943	104511944
10	104519106	104687533
10	104519121	104519122
10	104523622	104523623
10	104524888	104613097
10	104524888	104650860
10	104526164	104547740
10	104528526	104528527
10	104547842	104559640
10	1045520	1046360
10	104559801	104562342
10	104561566	104562342
10	104561618	104580209
10	104562137	104562342
10	104563800	104563801
10	104565080	104565081
10	104565402	104565403
10	104579210	104674813
10	104580732	104581255
10	104581320	104581321
10	104581356	104582256
10	104581358	104582258
10	104582427	104582740
10	104582427	104584532
10	104582955	104583783
10	104583869	104584532
10	104584761	104585001
10	104585139	104586812
10	104595193	104762512
10	104604174	104610079
10	104604446	104609098
10	104610141	104610245
10	104610288	104611907
10	104611927	104612620
10	104612822	104643913
10	104613082	104613083
10	104619958	104622195
10	104622308	104622309
10	104622345	104622844
10	104622980	104624339
10	104623310	104729968
10	104623935	104642663
10	104624408	104626701
10	104626782	104628126
10	104628182	104628183
10	104628257	104628596
10	104628738	104640291
10	104632142	104632143
10	104635086	104635087
10	104640425	104650340
10	104641037	104681019
10	1046460	1048405
10	104649219	104650141
10	104650257	104667295
10	104650519	104651201
10	104650548	104651223
10	104650570	104801362
10	104650839	104650840
10	104651028	104718749
10	104657477	104684781
10	104657641	104663362
10	104660717	104660718
10	104669848	104799454
10	104678163	104692990
10	104679207	104679208
10	104687891	104687892
10	104689869	104689870
10	104689892	104708874
10	104691189	104691190
10	104694785	104694786
10	104698627	104698628
10	104700497	104700498
10	104700505	104700506
10	104705643	104709540
10	104707995	104749123
10	104717871	104717872
10	104724050	104724051
10	104725239	104725240
10	104729544	104729545
10	104759685	104759686
10	104767585	104965081
10	104786038	104786039
10	104794312	104794313
10	104799597	104804076
10	104804213	104806542
10	104805764	104910687
10	104806711	104818376
10	104818469	104821521
10	104818469	104825833
10	104821586	104825833
10	104826017	104826718
10	104827270	104827271
10	104827276	104827277
10	104832091	104832092
10	104836978	104836979
10	104837806	104838988
10	104838164	104974756
10	104839039	104839040
10	104839655	104840358
10	104840534	104840683
10	104840743	104841311
10	104841362	104842886
10	104843056	104843719
10	104843785	104844095
10	104844202	104845686
10	104844370	104868857
10	104845727	104847038
10	104847121	104847795
10	104847121	104848678
10	104847835	104848678
10	104848731	104849673
10	104849766	104850499
10	104849766	104850792
10	104850036	104850037
10	104850690	104850792
10	104850711	104850792
10	104850849	104850982
10	104850849	104855453
10	104851073	104855453
10	104855548	104856336
10	104855548	104889153
10	104856453	104861492
10	104856453	104889153
10	104856453	104924605
10	1048602	1050187
10	104861552	104889153
10	104876291	104913695
10	104887674	104887675
10	104887729	104887730
10	104888015	104888016
10	104888540	104931539
10	104889226	104895777
10	104889226	104903038
10	104889226	104924605
10	104890111	104890112
10	104905816	104928196
10	104906241	104907562
10	104908500	104919270
10	104919435	104919436
10	104919443	104919444
10	104923582	105068232
10	104924729	104927265
10	104924729	104930932
10	104924729	104942983
10	104926626	104926627
10	104926753	104926754
10	104927042	104954414
10	104927449	104927450
10	104927531	104927532
10	104928685	105004443
10	104928700	105055849
10	104931075	104942983
10	104934758	104934759
10	104936993	104942983
10	104938786	104938794
10	104940920	105061618
10	105020942	105078725
10	1050252	1051693
10	105028023	105036782
10	105044819	105065384
10	105051083	105059447
10	105053708	105063933
10	105057362	105078642
10	105067440	105067441
10	105075775	105075776
10	105075986	105075987
10	105077699	105254016
10	105077929	105077930
10	105079792	105079966
10	105083699	105094771
10	105088075	105114634
10	105093421	105137935
10	105094488	105138796
10	105094879	105098463
10	105097066	105097142
10	105098559	105098647
10	105098746	105100454
10	105118295	105123105
10	105123342	105127982
10	105128297	105129355
10	105129518	105129631
10	105129766	105131468
10	105131588	105132985
10	105133114	105135073
10	105135237	105136922
10	105137099	105137268
10	105137445	105137753
10	105138913	105141938
10	105138913	105148033
10	105140677	105141938
10	105141963	105141964
10	105141970	105141971
10	105142030	105142118
10	105142213	105143946
10	105142213	105145493
10	105142213	105146156
10	105142389	105142390
10	105144141	105145493
10	105144141	105146156
10	105145779	105146156
10	105146477	105148163
10	105148275	105150144
10	105149577	105150144
10	105150275	105152865
10	105153032	105154769
10	105154822	105305051
10	105154930	105155732
10	105155855	105156356
10	105156537	105159446
10	105159553	105162863
10	105163069	105163713
10	105163837	105164017
10	105164077	105164752
10	105164898	105166238
10	105166489	105167539
10	105167679	105168187
10	105168381	105169285
10	105169455	105171095
10	105171314	105172735
10	105171391	105172113
10	105172884	105173290
10	105173405	105174731
10	105175272	105177076
10	105177138	105181876
10	105177371	105177372
10	105177792	105210567
10	105180492	105184226
10	105181397	105181398
10	105181745	105181746
10	105181981	105183695
10	1051836	1053015
10	105183784	105183995
10	105184097	105184545
10	105184720	105184721
10	105184722	105187762
10	105187818	105188433
10	105188555	105189493
10	105189615	105190037
10	105190328	105190481
10	105190597	105191573
10	105191722	105191957
10	105191722	105191960
10	105192207	105192912
10	105193080	105193662
10	105193815	105194264
10	105194429	105195125
10	105197315	105199134
10	105199846	105200830
10	105200547	105200830
10	105200929	105201903
10	105200948	105201903
10	105201032	105201903
10	105202983	105212177
10	105218514	105358493
10	105244219	105320619
10	105247243	105261184
10	105257701	105344575
10	105334972	105339261
10	105335167	105338432
10	105339407	105339881
10	105341799	105341800
10	105343948	105349129
10	105345325	105345326
10	105346182	105346183
10	105346191	105346192
10	105346325	105346326
10	105346991	105346992
10	105348382	105348383
10	105350635	105350636
10	105352687	105499426
10	105353536	105355545
10	105355664	105361328
10	105355958	105355959
10	105361377	105362600
10	105362937	105366944
10	105365501	105365502
10	105367061	105368239
10	105372300	105376836
10	105376751	105395981
10	105376949	105410731
10	105378556	105378557
10	105389099	105394068
10	105407028	105407029
10	105447466	105447467
10	105474109	105485480
10	105479979	105616866
10	105485556	105516842
10	105516917	105551030
10	1055204	1055205
10	1055208	1055209
10	1055209	1055210
10	105533206	105533207
10	105551110	105604943
10	105562190	105562191
10	105624760	105624761
10	105628043	105628044
10	105632589	105638820
10	105637476	105638820
10	105638892	105641878
10	105642000	105647296
10	105647467	105648041
10	105647467	105648625
10	105648748	105649810
10	105649971	105654839
10	105654904	105660275
10	105660370	105667210
10	105667404	105667848
10	105717643	105740423
10	105733427	105733428
10	105740587	105742346
10	105742394	105742732
10	105742881	105748647
10	105746655	105746656
10	105747331	105747332
10	105748719	105748867
10	105748719	105749615
10	105749061	105749615
10	105749696	105751192
10	105751320	105751920
10	105753275	105755309
10	105753845	105753846
10	105755439	105755660
10	105755545	105755546
10	105755783	105757925
10	105758104	105767908
10	105759540	105759541
10	105767719	105767720
10	105768037	105768532
10	105768656	105769482
10	105769670	105770236
10	105770361	105771368
10	105771481	105775322
10	105775598	105775599
10	105775607	105775608
10	105775922	105775923
10	105775967	105775968
10	105866213	105866214
10	105871902	105872713
10	105872834	105873462
10	105873872	105875261
10	105875530	105875531
10	105880053	105881079
10	105881232	105881864
10	105883532	105890590
10	105897746	105902355
10	105902474	105910785
10	105910910	105911709
10	105911789	105912065
10	105912151	105913842
10	105916158	105924964
10	105928854	105929588
10	105929680	105932114
10	105931171	105932114
10	105934894	105935722
10	105942050	105943614
10	105943762	105946601
10	105957572	105961755
10	105967086	105967110
10	105975305	105980338
10	106004710	106004911
10	106004710	106004915
10	106005019	106009324
10	106009403	106009404
10	106009546	106012727
10	106012825	106015832
10	106015938	106017000
10	106016479	106016480
10	106017199	106029914
10	106029219	106047326
10	106037253	106037254
10	106046064	106046065
10	106055915	106073092
10	106062043	106062044
10	106062182	106062183
10	106071451	106071452
10	106073771	106076087
10	106101558	106101559
10	106118308	106120643
10	106120802	106126559
10	106126641	106129777
10	107436976	107437441
10	1076173	1076174
10	1076797	1076798
10	1076800	1076801
10	1076803	1076804
10	107702848	107709654
10	1077444	1078572
10	1078702	1079241
10	1079333	1079939
10	1079333	1084804
10	1080111	1084804
10	108329222	108347099
10	10866638	10868614
10	108713140	108714512
10	1087822	1087823
10	1087830	1087831
10	108823631	108823632
10	1088533	1088534
10	1088543	1088544
10	1088962	1088963
10	1089876	1090108
10	10918248	10918249
10	109242253	109326569
10	1092908	1108056
10	109457441	109463074
10	1099023	1099024
10	1108233	1113847
10	1108639	1108640
10	11087409	11247455
10	11100132	11247455
10	111150836	111152258
10	1111862	1142003
10	1111862	1150175
10	1113943	1115951
10	1115697	1128531
10	1115753	1142014
10	1116046	1116352
10	111608878	111608879
10	111615060	111618362
10	111617334	111618362
10	111618460	111619701
10	111619777	111620479
10	111620561	111620562
10	111620652	111621540
10	111621609	111623115
10	111623175	111625276
10	111623175	111627538
10	111623181	111623182
10	111625342	111627538
10	111625347	111627538
10	111626155	111626156
10	111626836	111626837
10	111627610	111789875
10	111627615	111627748
10	111627806	111629936
10	111629986	111630590
10	111630679	111632180
10	111632390	111633815
10	111633896	111635994
10	111633896	111637797
10	111636089	111637797
10	111636089	111638251
10	111637844	111637845
10	111637940	111638251
10	111638343	111641470
10	111638343	111657439
10	111641574	111642760
10	1116416	1120343
10	111642823	111657439
10	111647419	111647420
10	111657563	111664759
10	111663617	111663618
10	111664847	111673150
10	111670463	111670464
10	111758047	111850373
10	111781493	111781494
10	111812177	111812178
10	111822697	111822698
10	111826866	111850373
10	111850596	111862525
10	111855801	111862525
10	111862663	111866007
10	111866158	111867090
10	111867170	111868335
10	111868484	111868959
10	111869102	111869214
10	111869312	111871858
10	111869312	111873765
10	111871549	111871550
10	111872040	111873765
10	111874022	111875574
10	111875693	111876165
10	111876251	111880111
10	111880234	111882053
10	111880234	111883074
10	111882148	111883074
10	111883406	111883407
10	111884332	112029328
10	111885003	111885004
10	111957830	111977937
10	111976031	111977937
10	111978069	111994576
10	111994605	112028928
10	111994621	112028928
10	111995540	111995541
10	111999097	111999098
10	112007294	112089785
10	112011198	112040094
10	112020973	112020974
10	112029042	112029662
10	112029833	112034572
10	112029833	112034577
10	112032077	112034193
10	112034643	112034644
10	112034847	112034853
10	112034848	112034854
10	112034852	112034858
10	112035276	112035277
10	112035288	112035289
10	112035289	112035290
10	112035626	112035627
10	112035702	112035703
10	112035703	112035704
10	112035742	112035743
10	112035933	112035934
10	112035934	112035935
10	112035935	112035936
10	112036083	112036084
10	112036254	112036255
10	112037418	112037419
10	112037506	112038562
10	112044035	112044976
10	112045129	112047315
10	112047476	112048396
10	112047493	112048396
10	1120478	1122226
10	112048470	112048471
10	112048538	112050295
10	112048538	112053216
10	112050484	112053216
10	112052859	112052860
10	112053335	112054496
10	112053389	112053390
10	1122297	1129392
10	112256433	112256434
10	112256902	112259768
10	112261135	112261136
10	112317579	112318686
10	112318761	112323455
10	112323493	112325084
10	112325151	112327169
10	112327240	112327583
10	112327662	112328376
10	112328454	112330652
10	112328465	112330652
10	112330769	112331671
10	112331846	112332310
10	112332390	112333132
10	112333296	112333589
10	112333710	112333931
10	112334144	112339353
10	112339456	112339640
10	112339739	112340160
10	112340320	112340739
10	112340880	112342821
10	112342024	112342025
10	112342971	112346146
10	112344412	112344413
10	112346298	112347887
10	112348038	112349402
10	112349560	112350187
10	112350294	112350770
10	112350878	112351385
10	112351632	112351714
10	112351926	112352222
10	112352413	112352573
10	112352750	112352932
10	112353038	112353979
10	112358174	112358191
10	112418014	112418015
10	112429180	112468405
10	112435131	112530549
10	112470405	112470459
10	11247651	11299394
10	112516924	112686886
10	112531632	112533114
10	112549666	112560131
10	112555789	112649315
10	112555807	112649333
10	112560210	112562026
10	112562695	112569820
10	112573362	112580809
10	112585439	112585616
10	112587326	112587327
10	112588073	112588074
10	112588781	112588782
10	112593534	112625714
10	112619597	112641030
10	112620128	112649481
10	112621758	112621759
10	112621766	112625714
10	112622486	112622487
10	112622649	112622650
10	112625818	112630981
10	112625818	112631023
10	112626501	112630981
10	112626501	112631023
10	112631283	112632751
10	112632422	112632751
10	112632845	112635001
10	112633441	112633442
10	112635010	112635011
10	112635114	112637413
10	112637634	112639281
10	112639378	112640304
10	112640418	112643839
10	112643946	112644160
10	112643946	112645696
10	112644232	112644233
10	112644270	112645696
10	112644817	112644818
10	112645835	112647776
10	112647817	112647818
10	112647905	112647906
10	112647924	112647925
10	112647926	112647927
10	112648001	112648002
10	112648007	112648008
10	112648008	112648009
10	112648017	112648018
10	112648018	112648019
10	112648171	112648172
10	112648177	112648178
10	112648324	112648325
10	112648620	112648621
10	112648673	112648674
10	112649285	112655052
10	112649314	112677834
10	112649544	112649545
10	112649552	112649553
10	112649557	112649558
10	112649559	112649560
10	112649672	112773095
10	112650127	112650128
10	112650274	112651286
10	112651360	112657428
10	112651360	112667869
10	112651360	112668869
10	112652669	112652670
10	112652682	112652683
10	112657278	112657279
10	112657599	112657600
10	112660277	112660278
10	112667585	112667590
10	112667961	112668593
10	112667961	112668869
10	112669405	112713873
10	112669405	112735376
10	11267161	11267162
10	112678642	112678643
10	11270946	11270947
10	112714351	112714352
10	112714809	112735376
10	112725549	112725550
10	112735513	112750163
10	112748137	112748138
10	112750293	112754354
10	112754542	112757279
10	112757401	112758996
10	112759133	112759461
10	112759578	112761358
10	112762181	112762182
10	112762191	112762192
10	112762331	112762332
10	112763053	112763054
10	112763066	112763067
10	112828272	112828387
10	112829542	112829543
10	112829577	112829578
10	112829796	112829797
10	112829883	112829884
10	112830043	112830044
10	112830508	112830509
10	1129436	1132110
10	11299476	11331122
10	1132186	1139539
10	1132186	1139542
10	11331170	11339707
10	113338408	113359230
10	11339841	11348567
10	11348646	11352635
10	11352793	11357026
10	11357089	11370387
10	11370521	11396108
10	113815185	113928329
10	113900041	113900042
10	113903414	113904377
10	113904435	113905612
10	113905732	113905733
10	113905801	113906997
10	113907137	113908064
10	113908141	113909659
10	113909801	113910352
10	113910616	113911415
10	113911485	113913449
10	113913564	113914273
10	113914358	113916150
10	113916263	113918060
10	113918272	113918601
10	113918700	113921930
10	113922066	113922718
10	113922814	113923447
10	113925461	113927732
10	113927805	113930221
10	113930343	113931431
10	113931561	113932542
10	11396227	11403176
10	11396239	11403176
10	1139776	1141066
10	113996271	114190871
10	11403355	11407805
10	11407948	11410895
10	11411066	11412425
10	1141207	1160158
10	114121148	114298200
10	11412504	11412505
10	114125290	114144666
10	114126030	114126031
10	114126196	114144666
10	11413326	11413327
10	114134233	114180114
10	11413425	11413426
10	11413573	11413574
10	11413584	11413585
10	11414352	11414353
10	114144850	114148649
10	11414608	11414645
10	11414748	11414749
10	114148757	114154259
10	11415227	11415228
10	11415232	11415233
10	11415377	11415378
10	114154323	114154453
10	114154554	114158170
10	11415546	11415547
10	11415819	11415820
10	114158269	114159255
10	11415905	11415906
10	114159433	114160211
10	11415987	11415992
10	114160243	114160332
10	114160383	114161204
10	114160383	114161650
10	114161277	114161650
10	114161727	114162921
10	114162641	114162642
10	114163055	114166636
10	114166770	114167594
10	114167252	114167253
10	114167689	114171341
10	114170195	114170196
10	114171413	114171695
10	114171783	114172073
10	114172189	114175086
10	114175229	114176006
10	114175848	114175849
10	114176107	114176536
10	114176607	114176966
10	114176772	114176773
10	114177208	114177209
10	114177209	114177210
10	114178186	114181988
10	114180655	114181988
10	114181492	114181493
10	114182034	114182124
10	114182269	114182988
10	114183029	114183289
10	114183029	114184045
10	114183193	114183194
10	114183386	114184045
10	114184212	114188084
10	114188137	114190282
10	114189374	114190282
10	114190443	114191940
10	114192099	114193263
10	114192119	114192120
10	114192976	114298158
10	114193342	114194918
10	114193354	114194918
10	114195398	114196453
10	114197215	114198130
10	114197215	114198630
10	114197215	114210273
10	114199241	114343363
10	114210331	114214296
10	114214406	114276836
10	114222760	114222761
10	114235905	114235906
10	114242522	114242523
10	114276913	114287995
10	114288079	114417967
10	114298067	114298068
10	114298110	114298111
10	114298149	114298150
10	114298200	114298201
10	114298201	114298202
10	114298242	114298247
10	114298290	114298291
10	114301035	114301036
10	114308070	114308071
10	114318914	114318915
10	114321812	114321813
10	114332523	114332524
10	114346786	114346787
10	114374853	114374854
10	114379056	114379057
10	114379059	114379060
10	114393025	114401336
10	114418037	114418686
10	114418747	114565039
10	114428735	114428736
10	114435416	114435417
10	114436424	114437452
10	114439509	114439510
10	114440379	114440380
10	114451442	114451443
10	114455687	114455688
10	114463220	114463221
10	114474679	114474680
10	114481340	114481341
10	114502822	114502823
10	114518089	114518090
10	114523096	114523097
10	114531376	114544092
10	114531470	114531485
10	114565743	114565744
10	114575667	114575668
10	114577467	114577468
10	114611503	114611504
10	114639105	114639106
10	114655962	114694008
10	11465719	11542915
10	114658840	114687457
10	114674412	114674413
10	114696965	114706093
10	114700321	114700322
10	114700506	114700507
10	114700694	114700956
10	114701022	114701232
10	114701356	114789774
10	114707906	114707907
10	114721678	114721679
10	114732228	114748663
10	114735168	114735169
10	114743726	114825808
10	114749261	114749262
10	114753461	114789774
10	114753461	114890933
10	114754117	114756911
10	114757914	114757915
10	114760763	114760764
10	11476657	11540850
10	114771018	114771019
10	114789875	114890933
10	114800377	114800378
10	114800396	114800397
10	114813757	114833009
10	114818468	114818469
10	114825350	114825351
10	114827085	114827086
10	114827442	114827443
10	114827467	114827468
10	114829422	114829423
10	114836523	114836524
10	114837886	114837887
10	114840377	114840378
10	114841602	114841603
10	114842369	115013675
10	114857801	114857802
10	114857803	114857804
10	114857806	114857807
10	114865347	114865355
10	114872911	114873040
10	114874027	114874028
10	114875086	114875087
10	114887092	114887093
10	114891065	114893672
10	114893774	114895760
10	114895846	114900732
10	114895846	114900747
10	114900069	114900070
10	114900872	114901474
10	114901633	114902082
10	114902189	114907770
10	114907818	114908416
10	114907818	114909669
10	114907818	114915304
10	114908466	114909669
10	114908466	114915304
10	114909741	114915304
10	114912125	114912126
10	114912126	114912127
10	114913580	114913581
10	114915420	114915421
10	114916058	114916059
10	114916064	114916065
10	114916215	114916216
10	114916581	114916582
10	114917248	114917249
10	115235366	115241742
10	11538907	11538908
10	11540400	11540401
10	11540936	11647663
10	115429098	115447243
10	115429727	115447243
10	115447352	115470781
10	11545854	11563775
10	115470917	115471400
10	115471528	115475111
10	115475286	115476054
10	115476183	115479060
10	11557165	11557166
10	115585061	115586811
10	115586387	115586811
10	115586952	115591155
10	115591309	115592092
10	115592237	115593853
10	115593993	115595434
10	115595552	115596951
10	115597084	115598729
10	115600393	115602472
10	115602897	115602898
10	115604799	115608277
10	115609751	115626270
10	115622510	115622511
10	115626725	115629323
10	115629444	115634000
10	115634129	115647859
10	11563883	11563884
10	115638853	115660230
10	11563927	11566976
10	115647958	115651415
10	115651646	115652220
10	115652342	115653276
10	115653485	115654566
10	115654785	115656975
10	115654785	115658029
10	115657108	115658029
10	115664010	115775762
10	115665369	115665370
10	115665378	115665379
10	115666937	115698120
10	11567075	11567174
10	11567191	11567192
10	11567239	11567822
10	11567916	11571107
10	11571227	11572837
10	11572885	11575124
10	11575233	11583106
10	11579880	11579881
10	11579982	11580117
10	115830966	115871692
10	11583213	11591600
10	115874975	115875635
10	115875854	115877210
10	115877420	115879640
10	115879637	115879638
10	115879720	115880896
10	115881085	115881678
10	115881933	115884662
10	115884804	115885640
10	115885995	115886935
10	115887039	115894246
10	115891017	115891018
10	115894365	115895298
10	115895510	115900841
10	115900969	115907303
10	115901287	115901288
10	115907429	115912386
10	115913078	115922890
10	11591680	11600540
10	115923014	115923764
[truncated: 328,861 more rows]
