# Supplementary material for: deFuse: An Algorithm for Gene Fusion Discovery in Tumor RNA-Seq Data
Source: PLoS Comput Biol. 2011 May 19;7(5):e1001138. doi: 10.1371/journal.pcbi.1001138 (PMC3098195; doi:10.1371/journal.pcbi.1001138)
Supplement: Dataset S3 — MapSplice output. (10.16 MB GZ) [file pcbi.1001138.s003.gz › SupplementaryDataS13/EMD6.junctions.txt]

10	100000923	100001313
10	100001449	100002100
10	100003543	100005324
10	100004259	100008821
10	100005486	100006527
10	100006694	100007397
10	100007551	100007728
10	100007911	100008756
10	100007914	100008756
10	100008975	100009138
10	100011960	100012490
10	100054303	100167057
10	100129065	100143267
10	100137831	100138101
10	100140501	100140757
10	100142313	100142689
10	100144401	100154573
10	100157402	100157651
10	100158316	100158317
10	100167437	100168966
10	100167473	100167922
10	100168004	100169792
10	100169905	100172116
10	100173415	100173500
10	100173634	100174060
10	100174121	100175288
10	100174143	100175638
10	100175732	100176962
10	100177011	100179320
10	100179389	100180318
10	100179636	100180318
10	100180417	100180878
10	100181038	100183730
10	100183838	100185019
10	100192704	100192871
10	100192987	100195047
10	100768374	100797583
10	101145466	101155517
10	101147433	101152327
10	101153381	101153471
10	101153621	101155503
10	101156596	101170371
10	101170552	101180195
10	101188825	101188826
10	101358264	101365272
10	101361113	101362290
10	101362346	101363443
10	101411375	101429008
10	101429145	101429146
10	101450805	101452259
10	101452420	101454199
10	101455058	101459853
10	101455746	101459941
10	101464465	101466095
10	101466208	101468093
10	101466226	101468093
10	101466719	101481819
10	101468247	101470734
10	101470815	101473703
10	101473870	101476715
10	101477310	101479300
10	101479481	101481707
10	101486064	101489457
10	101489516	101492900
10	101492975	101501831
10	101493109	101493784
10	101493819	101497004
10	101496619	101611632
10	101497137	101504276
10	101568704	101568836
10	101600008	101626511
10	101625507	101625508
10	101626057	101629086
10	101626057	101692907
10	101626057	101819969
10	101630108	101630850
10	101630108	101633758
10	101633956	101635434
10	101635583	101702451
10	101636379	101638572
10	101638700	101644693
10	101645624	101646044
10	101646144	101647833
10	101649813	101657742
10	101658893	101679355
10	101721881	101759585
10	101885056	101920719
10	101902093	102098311
10	101902099	101904607
10	101904686	101905892
10	101917153	101923955
10	101925817	101927880
10	101927941	101928948
10	101928994	101933503
10	101933584	101935261
10	101940468	102111733
10	101943178	101943731
10	101943878	101944172
10	101944219	101952647
10	101949767	101950418
10	101950527	101951835
10	101972727	101975670
10	101987978	101993445
10	101996682	101999995
10	101999968	102006069
10	102006223	102009965
10	102030285	102111280
10	102038192	102060964
10	102072962	102112417
10	102097278	102097811
10	102099418	102255389
10	102102243	102104174
10	102104310	102104311
10	102104379	102106279
10	102111342	102111343
10	102111379	102311260
10	102112829	102145153
10	102113578	102115884
10	102113613	102114097
10	102113987	102125406
10	102113987	102276202
10	102128092	102245623
10	102247027	102247414
10	102255948	102256068
10	102271429	102276149
10	102272885	102276241
10	102273676	102276146
10	102276301	102276722
10	102276821	102279113
10	102276821	102279127
10	102279253	102279514
10	102283858	102303229
10	102285942	102286712
10	102286408	102290381
10	102294843	102295690
10	102296442	102302613
10	102296997	102297840
10	102297894	102486274
10	102298107	102310025
10	102298116	102298117
10	102298697	102351726
10	102298784	102302079
10	102427798	102427799
10	1024467	1028429
10	102666548	102668010
10	102697594	102699823
10	102709243	102711624
10	102729631	102730650
10	102731290	102733502
10	102734104	102734237
10	102735202	102766868
10	102736319	102736428
10	102736319	102736434
10	102736722	102736837
10	102736943	102737060
10	102739200	102739391
10	102740290	102740616
10	102742355	102753257
10	102742360	102814874
10	102743978	102746440
10	102752642	102753535
10	102752693	102753254
10	102752693	102753266
10	102753913	102755205
10	102755462	102756232
10	102780131	102780820
10	102783215	102786833
10	102784602	102785244
10	102785418	102785754
10	102786308	102786470
10	102786555	102786823
10	102786950	102787129
10	102788439	102788922
10	102790229	102866196
10	102792374	102957187
10	102808176	102814641
10	102810236	102810237
10	102811862	102812289
10	102811862	102814008
10	102812822	102947723
10	102812850	102814008
10	102813961	102816253
10	102814168	102814248
10	102814395	102814573
10	102814690	102816995
10	102815103	102831068
10	1028599	1031869
10	103127390	103131653
10	1031972	1032046
10	1032182	1033148
10	103231125	103234379
10	103261222	103264952
10	103275830	103275831
10	103282179	103282699
10	103282817	103284408
10	103286400	103288040
10	103288118	103300446
10	103293441	103305636
10	103300638	103302902
10	1033200	1085958
10	1033248	1034943
10	103325332	103373368
10	103327086	103329154
10	103328957	103334578
10	103328962	103362710
10	103329564	103329995
10	103332638	103333255
10	103334577	103334730
10	103335903	103336869
10	103336947	103337951
10	103337150	103337951
10	103337153	103337951
10	103338147	103344405
10	1033429	1034466
10	103344485	103350485
10	103350609	103350950
10	103360212	103365717
10	103361157	103361375
10	103361516	103362084
10	103368581	103368582
10	103368921	103384370
10	103371610	103545384
10	103374557	103417633
10	103407359	103501694
10	103413719	103471177
10	103422758	103422929
10	103422794	103423235
10	103426183	103444128
10	103444704	103447144
10	103487247	103532049
10	1035035	1036617
10	103503610	103546285
10	103506095	103546615
10	103531379	103531474
10	103531601	103532005
10	103532344	103532586
10	103536334	103537111
10	103537735	103627861
10	103539850	103553588
10	103540835	103541101
10	103541186	103542586
10	103542690	103543660
10	103547901	103548589
10	103549202	103549989
10	103557648	103559931
10	103560061	103562777
10	103567757	103608734
10	103578443	103578822
10	103596709	103596710
10	103597367	103599523
10	103620949	103633957
10	103624448	103624449
10	103639237	103689610
10	1036721	1059799
10	103716853	103839566
10	103720475	103859198
10	103725047	103740298
10	103741318	103816277
10	103741785	103743285
10	103741934	103796534
10	103754260	103756335
10	103764296	103856526
10	103771856	103896105
10	103773310	103773422
10	103774995	103779385
10	103774995	103782773
10	103779492	103782773
10	103782919	103783030
10	103783086	103789760
10	103809528	103816867
10	103816556	103857669
10	103817189	103863362
10	103839144	103913276
10	103850496	103856234
10	103857592	103857658
10	103857989	103868305
10	103858070	103858782
10	103858548	103860816
10	103858812	103965419
10	103858924	103859131
10	103859254	103859347
10	103859430	103859668
10	103859766	103898375
10	103859790	103860276
10	103860341	103957197
10	103860448	103860616
10	103860718	103860816
10	103861047	103861181
10	103864161	103869490
10	103864684	103888450
10	103868989	103869190
10	103877025	103889695
10	103888512	103888626
10	103889609	103890252
10	103891751	103892792
10	103894837	103896419
10	103894837	103898119
10	103897112	103901832
10	103897139	103898119
10	103898268	103898375
10	103898441	103898564
10	103898685	103898925
10	103899076	103899673
10	103906821	103906936
10	103907075	103907178
10	103907302	103907796
10	103909296	103909297
10	103909315	103909643
10	103910840	103911303
10	103911672	103911858
10	103976396	103977373
10	103994737	103995309
10	103995528	104008676
10	104008781	104009797
10	104071768	104149903
10	104083322	104205175
10	104086854	104086895
10	104087902	104098061
10	104093929	104101003
10	104096502	104149897
10	104101121	104101590
10	104101698	104102205
10	104103401	104107786
10	104108476	104109014
10	104108476	104109017
10	104109182	104109931
10	104109988	104132760
10	104110142	104110769
10	104111659	104112222
10	104112375	104113003
10	104112411	104113003
10	104112592	104132268
10	104113179	104153123
10	104115346	104119638
10	104116253	104116832
10	104116253	104116861
10	104116957	104117225
10	104118021	104173695
10	104118028	104125106
10	104118053	104118869
10	104118201	104118486
10	104119134	104119458
10	104119522	104119608
10	104119731	104119921
10	104119992	104120131
10	104120225	104120454
10	104120607	104125106
10	104125331	104126019
10	104126179	104126307
10	104126547	104126682
10	104126875	104129031
10	104126887	104129031
10	104129181	104129268
10	104129398	104129600
10	104129701	104129996
10	104130109	104130253
10	104130433	104130874
10	104130690	104150485
10	104130844	104131060
10	104130984	104165764
10	104146081	104146196
10	104146236	104146472
10	104146570	104146651
10	104147432	104147728
10	104147832	104147959
10	104148044	104148132
10	104148152	104148153
10	104148270	104148486
10	104148611	104149035
10	104149147	104152912
10	104149244	104149324
10	104149465	104149827
10	104149964	104150089
10	104150036	104150745
10	104150163	104157186
10	104150238	104150402
10	104150571	104150694
10	104150796	104150927
10	104151265	104151492
10	104151664	104151795
10	104151906	104152002
10	104153177	104153589
10	104153732	104154330
10	104154474	104154645
10	104155000	104155093
10	104155000	104156970
10	104157013	104158642
10	104159289	104343783
10	104160694	104160805
10	104164824	104173839
10	104170704	104170799
10	104170929	104171101
10	104171254	104171534
10	104172039	104172551
10	104172994	104230520
10	104173283	104173743
10	104173319	104173404
10	104173464	104173545
10	104173606	104173743
10	104173904	104176162
10	104173925	104174011
10	104174141	104174246
10	104174307	104174396
10	104174539	104174862
10	104174945	104182273
10	104181208	104182273
10	104201302	104205084
10	104204371	104230258
10	104211197	104218702
10	104218944	104219740
10	104222697	104223317
10	104225122	104394896
10	104227118	104394163
10	104229682	104229884
10	104229728	104230590
10	104230622	104234871
10	104230624	104409765
10	104230712	104230879
10	104230909	104231774
10	104231922	104232758
10	104232850	104233907
10	104234123	104235356
10	104235436	104235437
10	104238885	104240296
10	104240360	104252347
10	104247701	104273491
10	104254081	104258916
10	104269796	104285990
10	104327277	104406606
10	104342471	104343383
10	104343468	104343740
10	104343812	104346887
10	104347040	104349180
10	104349291	104365015
10	104367175	104376922
10	104371657	104383965
10	104374967	104388084
10	104380320	104527836
10	104381010	104482730
10	104382426	104464429
10	104389230	104408865
10	104393584	104393585
10	104397138	104404884
10	104401284	104565578
10	104404495	104404827
10	104404886	104602040
10	104405060	104405853
10	104405884	104406017
10	104406070	104438045
10	104406132	104406494
10	104407708	104524349
10	104426688	104435563
10	104426878	104493762
10	104435748	104439640
10	104439690	104449120
10	104455236	104464020
10	104476904	104478178
10	104479555	104481470
10	104483350	104485609
10	104493890	104547740
10	1044975	1045469
10	104500525	104501027
10	104512608	104580760
10	104525146	104543184
10	104561702	104565437
10	104562328	104562366
10	104565775	104593323
10	104580732	104581255
10	104581358	104582258
10	104583869	104584532
10	104610456	104612620
10	104619958	104622195
10	104628257	104628596
10	104669848	104723799
10	104669848	104799454
10	104713323	104842935
10	104808376	104830450
10	104826017	104826718
10	104827799	104842943
10	104835355	104837879
10	104838148	104838149
10	104839499	104840382
10	104839655	104840358
10	104840534	104840683
10	104840743	104841311
10	104843056	104843719
10	104843785	104844095
10	104844202	104845686
10	104873192	105049623
10	104877833	104902934
10	104889226	104924605
10	104889226	104942983
10	104907273	104951454
10	104965332	104965925
10	104997121	105077847
10	104998916	105142165
10	1050252	1051693
10	105063584	105063585
10	105097199	105098465
10	105098746	105100454
10	105114012	105115343
10	105129518	105129631
10	105138913	105141938
10	105142030	105142118
10	105142213	105146156
10	105145779	105146156
10	105145803	105150227
10	105146477	105148163
10	105154930	105155732
10	105156537	105159446
10	105159553	105162863
10	105163069	105163713
10	105164077	105164752
10	105164898	105166238
10	105166489	105167539
10	105168381	105169285
10	105169455	105171095
10	105171314	105172735
10	105172884	105173290
10	105175272	105177076
10	105184620	105197531
10	105184722	105187762
10	105187818	105188433
10	105188555	105189493
10	105190328	105190481
10	105193026	105365650
10	105193707	105193708
10	105194429	105195125
10	105197315	105199134
10	105197315	105199147
10	105197500	105381372
10	105199460	105259609
10	105199807	105259524
10	105199846	105200830
10	105200320	105200830
10	105204363	105344281
10	105274675	105348650
10	105320373	105345993
10	105321569	105334283
10	105338797	105346819
10	105346027	105346104
10	105361377	105362600
10	105364711	105418207
10	105367061	105372217
10	105370031	105373500
10	105372300	105376836
10	105376949	105410731
10	105380432	105385767
10	105419026	105422731
10	105642000	105647296
10	105647467	105648625
10	105648748	105649810
10	105753275	105755309
10	105755783	105757925
10	105768656	105769482
10	105775498	105814751
10	105783123	105783693
10	106004710	106004911
10	106005019	106009324
10	106008300	106015707
10	106009546	106012727
10	106011239	106011255
10	106012825	106015832
10	106015938	106017000
10	106024697	106027642
10	106025082	106027642
10	106027864	106029118
10	106029548	106064519
10	106037926	106048889
10	106044737	106047346
10	106047432	106048876
10	106063269	106064408
10	107265177	107436298
10	107267036	107436796
10	107348850	107436437
10	107417506	107436437
10	1078702	1079241
10	1079333	1079939
10	1105090	1265352
10	110694541	110724011
10	110706743	110828489
10	110770454	110773138
10	110797073	110912090
10	110848422	110911682
10	111464863	111627229
10	111480089	111624706
10	11156546	11345820
10	111609455	111614907
10	111614671	111625631
10	111615009	111650284
10	111615060	111618362
10	111617161	111622527
10	111618460	111619701
10	111619777	111620479
10	111620652	111621540
10	111621609	111623115
10	111623161	111668044
10	111623175	111625276
10	111623180	111625276
10	111625347	111627538
10	111627615	111627748
10	111627806	111629936
10	111629986	111630590
10	111630679	111632180
10	111632390	111633815
10	111633896	111635994
10	111636089	111637797
10	111637940	111638251
10	111638343	111641470
10	111641574	111642760
10	1116416	1120343
10	111642823	111657439
10	111650491	111657439
10	111657078	111660645
10	111657563	111664759
10	111657563	111673150
10	111664847	111673150
10	1116775	1151626
10	111758047	111850373
10	111829045	111850373
10	111850596	111862525
10	111862663	111866007
10	11186510	11278495
10	111868484	111873765
10	111869102	111869214
10	111869312	111871858
10	111872040	111873765
10	111874022	111875574
10	111875693	111876165
10	111880234	111882053
10	111882148	111883074
10	111884138	111910727
10	111884619	111973785
10	111957830	111977937
10	111976031	111977937
10	111994605	112028928
10	112020974	112029688
10	112029833	112034572
10	112030168	112037554
10	112043667	112055985
10	112045129	112047315
10	112047476	112048396
10	1120478	1122226
10	112123283	112254553
10	112212954	112259913
10	1122297	1129392
10	112248248	112252469
10	112252617	112259768
10	112325151	112327169
10	112327240	112327583
10	112327662	112328376
10	112328454	112330652
10	112331846	112332310
10	112332390	112333132
10	112333296	112333589
10	112333710	112333931
10	112339397	112458876
10	112340320	112340739
10	112340880	112342821
10	112342971	112346146
10	112348038	112349402
10	112349560	112350187
10	112350294	112350770
10	112350878	112351385
10	112351632	112351714
10	112620186	112621775
10	112620846	112624454
10	112621343	112621557
10	112621720	112621721
10	112625818	112630981
10	112632845	112635001
10	112635114	112637413
10	112637018	112642781
10	112637634	112639281
10	112639091	112714614
10	112639378	112640304
10	112640365	112820200
10	112640418	112643839
10	112642399	112649609
10	112643946	112644160
10	112645835	112647776
10	112650274	112651286
10	112653468	112653496
10	112669405	112713873
10	112669991	112713873
10	112707174	112714701
10	112714487	112724531
10	112735513	112750163
10	112762167	112829420
10	112827468	112867009
10	112829107	112829108
10	113159371	113166652
10	1132101	1163347
10	113226516	113420799
10	113248410	113265754
10	11328249	11391884
10	11331170	11339707
10	1133449	1137451
10	11348646	11352635
10	11349518	11357043
10	11370521	11396108
10	113768139	113923512
10	1137989	1138182
10	113899934	113899935
10	113899988	113932369
10	113905801	113906997
10	113911485	113913449
10	113917610	113925425
10	11396239	11403176
10	1139776	1141066
10	114038651	114154838
10	114065134	114195031
10	11407948	11410895
10	114124017	114162964
10	11412707	11494915
10	11414358	11563778
10	114144563	114198177
10	114144850	114148649
10	114147621	114154474
10	114148757	114154259
10	114154323	114154453
10	114154554	114158170
10	114158218	114268827
10	114158269	114159255
10	114161277	114161650
10	114163055	114166636
10	114163055	114167594
10	114166770	114167594
10	114167662	114167663
10	114167689	114171341
10	114168618	114177050
10	114171413	114171695
10	114171783	114172073
10	114172189	114175086
10	114175229	114176006
10	114180342	114183666
10	114182034	114182124
10	114183029	114184045
10	114183665	114190389
10	114184138	114194669
10	114184212	114188084
10	114190443	114191940
10	114193300	114312100
10	114193354	114194918
10	114197215	114198630
10	114197215	114210273
10	114214406	114276836
10	114267546	114303505
10	114270480	114276841
10	114276913	114287995
10	114285325	114294738
10	114288079	114417967
10	114308469	114342477
10	114371535	114418010
10	114383745	114440182
10	114418037	114418686
10	114418747	114565039
10	114448066	114500157
10	114458077	114502974
10	114501713	114505250
10	114520387	114718561
10	114523465	114544074
10	114564244	114566901
10	114565528	114571608
10	114572794	114575008
10	114576286	114613360
10	114671651	114707978
10	114700694	114700956
10	114701356	114714305
10	114704833	114713617
10	114706003	114844325
10	114709764	114710333
10	114714217	114714305
10	114714373	114789774
10	114715193	114761370
10	114718581	114768472
10	114730375	114781229
10	114731508	114784794
10	114740857	114759097
10	114741272	114741273
10	114759804	114778168
10	114762778	114887220
10	114764392	114847660
10	114767189	114915584
10	114783971	114817966
10	114789875	114839146
10	114789875	114890933
10	114800404	114811713
10	114820793	114995161
10	114821531	114821565
10	114825624	114847541
10	114832902	114879162
10	114833068	114833083
10	114833400	114882793
10	114851903	114856063
10	114891065	114893672
10	114893762	114895760
10	114893774	114895760
10	114895846	114900747
10	114899026	114912641
10	114900872	114901474
10	114901633	114902082
10	114902189	114907770
10	114907818	114910368
10	114910440	114915304
10	114915306	114915307
10	115203580	115326955
10	115308297	115328441
10	115325753	115326899
10	115328547	115330344
10	115331857	115381258
10	115332640	115335316
10	115334031	115335542
10	115340625	115381016
10	115343975	115479088
10	115355618	115355927
10	115429098	115447243
10	115429727	115447243
10	115431841	115432044
10	115443863	115470818
10	115447352	115470781
10	115470917	115471400
10	115471528	115475111
10	115475286	115476054
10	115476143	115512162
10	115476183	115479060
10	115480069	115484794
10	115509981	115665970
10	115524784	115525514
10	115525615	115526873
10	115527008	115530351
10	115530638	115565877
10	115530943	115530959
10	115600393	115602472
10	115603845	115718107
10	115604799	115608277
10	115626766	115629919
10	115652342	115653276
10	115663746	115724621
10	115666188	115699492
10	11571227	11572837
10	115831782	115914775
10	115877420	115879640
10	115887446	116002342
10	115894365	115895298
10	115895510	115900841
10	115994833	116181147
10	116018848	116183498
10	116027796	116028468
10	116028587	116053456
10	1160292	1160850
10	116031765	116224133
10	116033799	116050035
10	116036260	116038687
10	116040114	116040967
10	116040680	116058528
10	116049164	116049943
10	116051214	116052088
10	116052157	116199139
10	116052233	116054468
10	116054679	116057554
10	116058266	116060103
10	116065514	116072920
10	116090480	116154189
10	116130027	116185831
10	116148239	116185039
10	116151515	116185230
10	116152927	116181212
10	116169548	116181074
10	116175835	116181152
10	116176980	116181143
10	116181059	116184064
10	116181059	116184066
10	116181059	116184070
10	116181059	116228572
10	116181184	116181185
10	116184511	116184516
10	116185536	116187215
10	116186016	116238366
10	116186016	116252098
10	116186122	116187593
10	116189838	116190766
10	116190826	116191471
10	116191535	116193778
10	116195152	116197629
10	116201420	116215447
10	116203232	116215447
10	116215576	116217930
10	116217965	116222726
10	116222881	116223628
10	116223705	116237707
10	116230428	116241034
10	116232943	116371083
10	116237765	116241540
10	116241627	116276409
10	116245353	116389353
10	116294847	116297399
10	116297525	116321046
10	116321155	116325165
10	116325280	116359460
10	116381693	116391404
10	116385636	116572309
10	11648559	11649914
10	116574985	116592112
10	116580679	116582982
10	116583151	116585286
10	116585390	116585873
10	116596116	116596308
10	116596477	116596839
10	116598486	116604946
10	11660407	11681730
10	116610638	116610980
10	116650706	116650707
10	116692492	116700843
10	116720189	116721884
10	116724134	116724872
10	11679722	11693448
10	11693535	11693536
10	118226554	118422054
10	11824751	11829354
10	118299324	118421309
10	11831597	11837413
10	11833770	11872423
10	118359165	118469940
10	118368211	118422280
10	118381892	118487623
10	118389971	118448196
10	118416087	118449622
10	118421034	118431764
10	118421750	118455216
10	118424771	118430316
10	118424919	118425900
10	118426003	118429004
10	118429262	118430653
10	118430757	118431292
10	118431378	118433292
10	118441968	118448136
10	118443788	118444283
10	118444116	118479389
10	118446608	118486897
10	118456786	118476728
10	118456786	118491931
10	11845844	11845845
10	118483041	118653565
10	118565508	118581441
10	118567760	118567952
10	118576991	118698699
10	118577403	118590636
10	118582874	118584436
10	118584523	118584699
10	118584758	118599067
10	118585285	118623878
10	118613702	118690012
10	118620084	118620085
10	118625997	118635193
10	118636067	118651266
10	118661344	118664876
10	118664919	118792017
10	118671017	118677293
10	118677392	118679350
10	118701507	118703543
10	118728809	118754523
10	118729188	118735474
10	118895868	119030894
10	119019691	119019831
10	119026044	119039789
10	119028282	119179661
10	119030598	119121165
10	119034972	119039687
10	119068475	119090481
10	119084448	119094972
10	119090603	119123857
10	119101730	119298078
10	119124119	119128488
10	119206851	119207521
10	119261054	119270104
10	119263696	119297824
10	119292567	119316402
10	119293174	119295133
10	119293174	119297566
10	119295317	119297566
10	119295473	119297566
10	119297646	119297647
10	119297652	119297653
10	119757943	119760518
10	119758726	119764566
10	119991388	119994850
10	119993059	120048870
10	12003312	12011870
10	120060815	120071807
10	120061344	120067061
10	120080544	120081229
10	120084715	120084898
10	120085925	120091229
10	120085925	120091772
10	120086910	120091772
10	120091429	120091772
10	12024768	12025069
10	12038528	12041176
10	120394055	120552927
10	120412034	120437602
10	120430691	120436297
10	120431286	120431297
10	120431735	120432510
10	120435670	120436100
10	120440905	120444643
10	120476188	120476258
10	12059878	12109169
10	120695305	120703252
10	120731877	120784981
10	120745956	120785645
10	120774968	120783759
10	120784381	120928257
10	120785742	120906067
10	120785770	120786621
10	120786811	120787740
10	120787779	120872846
10	120787941	120791496
10	120791599	120843358
10	120791692	120791753
10	120791692	120791783
10	120791944	120792239
10	120791972	120792033
10	120792274	120793556
10	120793644	120799303
10	120796498	120836347
10	12079762	12081911
10	120800115	120857647
10	120800176	120800701
10	120806355	120806438
10	120807805	120808714
10	120808899	120809104
10	120810346	120810726
10	120810830	120818948
10	120814977	120995765
10	120815072	120818948
10	120820587	120822392
10	120823439	120830130
10	120833537	120878916
10	120853699	120857450
10	120869954	120872971
10	120870021	120992780
10	120873071	120879017
10	120882111	120885973
10	120889334	120890607
10	120890542	120928257
10	120893277	120928261
10	120897362	120904564
10	120897362	120906180
10	120907429	120907511
10	120907564	120909230
10	120908204	120966380
10	120909255	120910417
10	120910471	120910557
10	120910583	120911842
10	120911916	120913633
10	120913698	120915039
10	120918035	120918679
10	120918807	121000194
10	120919667	120921884
10	120923374	120923953
10	120924055	120924077
10	120924094	120926523
10	120926655	120928257
10	120973537	121061163
10	121086358	121265038
10	121114027	121259839
10	121159408	121160095
10	121172724	121229366
10	121172768	121174495
10	121181029	121186153
10	121186343	121189233
10	121193254	121197625
10	121197762	121202173
10	121202778	121204471
10	121234351	121262898
10	121249761	121265011
10	121260609	121397173
10	121265122	121265425
10	121265154	121275534
10	121275620	121276808
10	121286094	121286095
10	121301966	121421940
10	121325152	121325153
10	121325216	121346165
10	121325293	121326113
10	121326252	121326349
10	121326252	121326582
10	121326705	121326953
10	121327037	121327143
10	121327211	121461489
10	121328336	121329437
10	121329512	121329973
10	121329512	121331424
10	121331725	121331961
10	121332059	121337654
10	121335257	121337726
10	121337211	121352368
10	121337750	121342954
10	121337750	121345936
10	121343015	121345936
10	121345968	121346116
10	121346292	121346293
10	121396824	121512635
10	121421920	121422538
10	121422158	121423053
10	121422158	121425966
10	121422158	121425969
10	121423849	121423850
10	121423977	121509441
10	121426503	121427718
10	121427026	121439920
10	121534359	121536276
10	121541538	121541659
10	121546415	121546963
10	121553799	121554886
10	121554249	121683024
10	121555982	121557434
10	121561457	121570348
10	121568505	121602662
10	121573404	121576133
10	121581102	121581514
10	121581602	121586398
10	121585149	121593543
10	121585206	121586398
10	121585580	121586485
10	121586531	121588037
10	121592087	121696750
10	121592097	121592750
10	121592097	121592756
10	121602696	121606840
10	121605831	121643253
10	121608683	121609301
10	121609386	121622029
10	121619491	121622290
10	121649601	121652691
10	121656159	121658566
10	121658600	121672160
10	121661666	121664232
10	121664321	121665250
10	121665391	121667338
10	12166756	12170991
10	121668990	121682515
10	121669098	121670391
10	121672374	121802799
10	121675729	121679109
10	121678526	121707801
10	121679264	121679831
10	121683285	121709804
10	12177451	12189925
10	12182267	12183047
10	12187868	12200830
10	12190020	12194905
10	12190020	12199678
10	12195069	12199678
10	12202272	12202792
10	122270597	122324633
10	122469004	122630358
10	12252913	12254770
10	12254871	12255723
10	12255785	12416447
10	12255818	12259798
10	12259905	12261088
10	122608298	122609611
10	122609784	122612237
10	12261137	12266894
10	122614714	122615132
10	122616266	122616568
10	122627961	122630328
10	122630403	122633282
10	122631999	122636223
10	122633390	122635316
10	122636338	122638580
10	122638686	122639397
10	122639443	122680037
10	122639511	122640218
10	122644456	122645748
10	122649513	122658730
10	122651824	122652557
10	122654313	122654821
10	122654737	122654853
10	122654918	122655378
10	122655523	122656278
10	122658128	122801270
10	122699784	122699785
10	122713546	122713547
10	122716509	122720710
10	12280781	12291972
10	12292327	12297745
10	12297840	12299366
10	12298573	12332331
10	12299472	12312953
10	123112192	123279986
10	123113974	123229129
10	12313001	12317053
10	123149755	123250391
10	123165515	123229465
10	123167440	123228161
10	123170088	123346185
10	123173323	123228521
10	123189063	123229956
10	12319271	12320462
10	12320490	12328154
10	123225467	123280685
10	123227924	123281995
10	123229327	123254682
10	123229513	123229606
10	123229525	123233202
10	123230269	123273058
10	123233307	123234899
10	123235036	123236858
10	123236928	123237495
10	123237617	123246036
10	123248109	123250330
10	123250422	123313113
10	123253445	123264621
10	123253445	123264627
10	123255590	123369568
10	123255629	123275864
10	123255647	123294434
10	123256703	123268956
10	123266967	123268186
10	123267149	123267181
10	123268333	123269483
10	123268955	123275497
10	123269673	123288096
10	123277529	123277530
10	123282372	123295065
10	12328282	12331586
10	123288141	123356057
10	123288219	123300794
10	123290458	123478473
10	123295758	123301348
10	123297888	123491627
10	123300963	123314006
10	123314083	123314942
10	123314083	123343213
10	123315208	123343213
10	123317805	123323586
10	123321702	123381777
10	123322059	123328350
10	123343471	123347466
10	123347610	123347611
10	123493363	123539674
10	123493363	123586223
10	123502027	123552108
10	123539457	123539458
10	123586322	123590587
10	123590768	123619511
10	123619543	123649371
10	123636782	123772183
10	123642211	123658686
10	123648474	123651896
10	123663398	123671854
10	123671916	123673771
10	123684794	123685782
10	123698992	123700843
10	123701339	123766518
10	123708901	123709136
10	123709100	123709863
10	123711022	123712743
10	123714890	123717160
10	123720574	123723509
10	123723586	123724379
10	123724448	123736775
10	123803040	123992009
10	123830016	123850209
10	123836059	123856454
10	123882239	123893077
10	123893211	123944545
10	123919754	123966161
10	123944681	123959902
10	123948801	123990165
10	123960125	124089534
10	123960251	123961311
10	123961213	123964896
10	123961270	123961271
10	123974292	123975871
10	123975986	123977342
10	123977513	123986900
10	123986949	123986950
10	123987043	123987466
10	123987542	123991463
10	123990721	123999128
10	123997946	123998981
10	123998308	123998555
10	123998661	123999049
10	124039503	124040585
10	124121703	124145154
10	124142847	124147424
10	124145569	124147427
10	124147480	124149849
10	124149894	124156082
10	124163995	124165607
10	124167474	124173705
10	124173769	124174402
10	124174425	124181270
10	124174465	124176448
10	124176537	124177782
10	124176537	124179130
10	124180615	124180616
10	124211630	124238408
10	124238507	124238928
10	124239132	124242344
10	124256391	124256876
10	124256908	124258162
10	124258276	124259602
10	124259659	124261476
10	124261571	124263697
10	124332429	124333828
10	124333857	124334777
10	124382396	124382700
10	124389955	124392628
10	12447104	12511488
10	124604358	124604372
10	124679609	124680728
10	124682167	124687211
10	12468484	12468485
10	124687347	124687891
10	124687665	124698155
10	124698361	124701460
10	124732530	124732778
10	124745613	124748798
10	124748119	124748120
10	124758577	124759554
10	124758577	124783862
10	124792677	124793899
10	124793991	124796715
10	124800692	124802567
10	124802666	124803201
10	124806579	124812792
10	124860677	124913808
10	124869255	124914723
10	124903991	124904424
10	124904618	124905164
10	124905233	124907235
10	124910071	124911742
10	124912334	124914553
10	124913789	124914723
10	124914759	124988331
10	124945996	125118562
10	1250312	1250480
10	1250361	1250427
10	125467012	125496194
10	125496523	125504169
10	125506858	125511378
10	125578293	125759065
10	125588593	125742029
10	125679350	125757820
10	125747940	125759482
10	125756590	125758836
10	125758093	125809863
10	125759061	125759062
10	125759457	125766210
10	125769811	125787301
10	125770810	125770811
10	125770918	125788021
10	125780373	125835575
10	125788177	125791807
10	125791953	125794086
10	125795523	125841605
10	125795595	125807417
10	125795760	125973477
10	125809887	125810007
10	125814658	125827286
10	125815397	125946651
10	125828116	125974883
10	126054318	126097432
10	126076661	126079399
10	126079543	126080285
10	126080398	126081486
10	126081614	126082357
10	126082397	126083145
10	126082479	126083995
10	126084114	126208437
10	126087524	126097432
10	126090759	126097432
10	126162885	126166981
10	126167134	126175520
10	126172387	126185787
10	126175583	126176595
10	126176672	126304208
10	126176687	126195739
10	126195830	126291823
10	126209663	126300830
10	12623824	12695078
10	126280388	126470332
10	12629080	12635329
10	126300729	126335229
10	126300902	126359923
10	126301541	126305425
10	126329485	126372522
10	12633522	12640322
10	12635361	12748741
10	126360515	126368017
10	126372472	126449246
10	126385232	126411615
10	126385446	126438877
10	126385446	126438945
10	126392960	126415611
10	126416539	126513266
10	126428746	126439705
10	126439062	126440859
10	126439062	126443951
10	126444011	126444012
10	126467716	126468832
10	126480460	126485390
10	126495171	126497943
10	126498009	126505154
10	126528760	126564520
10	126612244	126681557
10	126612380	126663486
10	126621866	126640846
10	126624546	126667478
10	126652275	126652759
10	126652957	126660268
10	126653287	126667518
10	126653499	126704285
10	126654941	126774047
10	126660388	126661734
10	126661863	126662018
10	126662098	126681023
10	126665451	126665452
10	126667676	126707255
10	126668166	126799694
10	126668257	126671254
10	126670462	126670463
10	126671371	126671761
10	126671888	126672414
10	126672544	126673028
10	126673165	126676523
10	126673242	126676523
10	126675911	126677943
10	126676252	126686409
10	126676729	126678657
10	126676729	126681519
10	126678531	126819851
10	126680946	126680947
10	126681663	126681897
10	126682051	126682838
10	126682051	126717556
10	126689379	126690542
10	126697797	126704118
10	126717714	126753302
10	126717714	126766750
10	126717714	126789549
10	126717714	126812071
10	126717714	126838878
10	126724750	126742964
10	126737327	126771443
10	126737690	126738817
10	126752439	126937677
10	126771481	126771482
10	126774295	126777062
10	126789652	126838878
10	126807788	126810124
10	126814581	126826132
10	126816663	126816770
10	126817545	126818192
10	126820231	126820298
10	126820755	126824768
10	126822746	126873664
10	126827113	126829153
10	126828563	126867281
10	126832948	126838878
10	126837405	126837406
10	126839079	126839386
10	12722769	12723527
10	127361809	127524507
10	127380402	127517669
10	127399823	127399999
10	127402495	127403877
10	127404001	127404241
10	127407663	127407917
10	127412110	127412194
10	127412742	127414203
10	127416243	127416911
10	127426571	127427971
10	127426678	127467312
10	127431473	127432253
10	127435514	127544232
10	127441095	127590861
10	127460102	127473439
10	127467564	127467842
10	127467564	127473439
10	127483520	127501626
10	127486012	127502420
10	127493689	127494736
10	127494819	127494996
10	127495084	127501588
10	127495084	127501766
10	127502281	127505150
10	127506197	127509121
10	127508906	127521647
10	127509168	127531116
10	127510166	127512331
10	127516946	127517560
10	127517747	127519406
10	127519555	127520302
10	127519555	127520309
10	127519889	127531684
10	127520493	127530852
10	127531201	127532520
10	127531201	127538162
10	127531205	127532524
10	127536776	127538303
10	127538534	127545549
10	127575214	127586016
10	127575214	127667110
10	127579589	127582497
10	127667234	127673976
10	127674057	127675109
10	127687690	127687781
10	12795703	12800130
10	12843091	12851678
10	128580123	128594121
10	128582557	128596728
10	128586811	128586826
10	128589417	128589418
10	12863653	12863654
10	128659039	128666202
10	128666242	128670172
10	128670227	128675775
10	128675871	128678709
10	128681080	128681081
10	128681477	128823776
10	128686503	128687608
10	128687689	128688426
10	128688561	128696986
10	128688970	128696986
10	128691341	128691352
10	128691371	128691510
10	128697058	128700486
10	128700628	128706964
10	128707089	128711454
10	128711578	128712939
10	128711954	128713006
10	128713037	128714606
10	128717023	128720454
10	128720007	128720391
10	128720574	128725973
10	128726070	128730879
10	128729645	128758800
10	128730968	128731318
10	128731418	128740935
10	12873238	12896200
10	128741069	128749922
10	128750030	128753648
10	128750030	128794485
10	128753691	128771005
10	128756738	128756739
10	128779747	128871092
10	128781117	128966540
10	128798553	128798554
10	128798608	128813728
10	128807641	128813739
10	128813855	128815923
10	128813855	128815935
10	128816018	128936262
10	128819492	128819571
10	128824577	128831485
10	128844074	128865845
10	128846928	128882920
10	128862297	128866200
10	128863874	128863923
10	128869250	128875337
10	128885981	128999958
10	128931084	128936536
10	128945683	129027260
10	12896312	12898255
10	128979541	128983565
10	12898306	12899972
10	129032000	129042923
10	129050466	129062035
10	129062468	129068336
10	12906557	12907578
10	129073163	129091309
10	12907695	12910774
10	12907699	12910774
10	129080368	129173549
10	129089563	129139833
10	129091398	129092579
10	129094351	129139885
10	129097645	129099094
10	129099178	129103406
10	129106795	129107920
10	129108003	129114128
10	129114265	129114552
10	129114265	129121537
10	129119614	129131710
10	129121682	129127281
10	129127479	129132380
10	129132533	129135648
10	129139867	129150959
10	12915500	12933259
10	12916011	12968173
10	12916256	13023345
10	129607827	129786407
10	129655778	129791544
10	129718849	129737858
10	129729244	129735644
10	129737920	129749193
10	129746162	129765892
10	129749969	129751337
10	129751434	129754329
10	129752462	129789726
10	129754448	129756377
10	129756540	129757946
10	129758081	129758555
10	129758704	129759062
10	129759155	129760392
10	129760468	129761591
10	129766037	129767814
10	129768143	129825348
10	129786746	129819021
10	129789955	129790833
10	129790978	129903876
10	129791431	129794155
10	129791502	129793005
10	129791598	129791953
10	129792088	129795362
10	129792099	129792752
10	129792462	129793274
10	129793204	129794291
10	129793414	129876157
10	129793634	129804987
10	129793911	129796834
10	129794725	129796184
10	129794872	129820540
10	129795661	129796757
10	129796130	129796497
10	129800070	129800181
10	12980113	12982135
10	129807573	129811135
10	129813940	129813965
10	131155550	131224495
10	131224631	131292174
10	131224631	131396149
10	131254487	131407467
10	131286343	131339136
10	131324700	131335077
10	131396284	131445318
10	131396297	131447456
10	131447493	131530426
10	131447595	131455042
10	131462540	131489994
10	131466828	131481112
10	131467783	131469391
10	131470094	131580317
10	131480288	131487920
10	131520539	131529415
10	131530279	131562754
10	131531358	131531359
10	131533452	131603330
10	13162301	13189954
10	131752363	131800995
10	13181315	13181512
10	13182308	13190144
10	131824719	131858158
10	131848323	131849050
10	131849251	131854761
10	131857744	131859838
10	131863160	131863251
10	131866496	131929073
10	131867674	131868367
10	13190295	13191118
10	13198346	13200894
10	13204493	13206001
10	13214203	13215508
10	13215587	13218751
10	133420049	133608863
10	133443700	133619526
10	133580343	133580378
10	133582662	133582797
10	133582721	133582752
10	133582823	133582854
10	133582966	133583787
10	133583754	133583787
10	133586561	133588537
10	133588956	133605743
10	133598049	133603525
10	13360360	13362982
10	133604188	133607462
10	133604188	133607589
10	133604913	133604949
10	133607413	133641596
10	133607639	133608789
10	133608953	133611024
10	133611285	133619178
10	133611993	133625442
10	133616465	133616577
10	133620684	133620759
10	133632063	133634132
10	133634281	133634358
10	133636612	133637287
10	13365845	13370366
10	133667555	133681794
10	13370547	13373831
10	133729555	133768166
10	133754890	133761575
10	133764748	133808192
10	13376602	13377502
10	133804073	133805414
10	13384511	13497756
10	133846228	133860306
10	133850596	133854241
10	133862181	133864391
10	133863194	133873188
10	133865610	133866140
10	133865610	133867256
10	133867421	133868333
10	133868829	133871066
10	133872595	133886135
10	133873691	133876735
10	133876168	133885130
10	133886266	133886355
10	133886480	133887901
10	133888017	133888727
10	133888830	133889021
10	133889278	133890265
10	133890462	133891471
10	133891622	133909394
10	133899489	133956667
10	133909449	133971066
10	133993979	133994930
10	134005765	134007992
10	134011850	134012457
10	13401362	13404841
10	134016432	134069744
10	134019380	134024951
10	134029044	134029929
10	134029044	134038560
10	134041245	134049568
10	13405053	13410357
10	134060845	134068120
10	134068747	134068790
10	134069461	134079993
10	134069480	134080555
10	134069783	134073256
10	134069783	134080555
10	134073373	134080555
10	134076930	134079949
10	134180799	134368184
10	13418356	13420711
10	134201665	134309362
10	13420814	13426764
10	13427034	13430006
10	134271450	134309362
10	134309462	134313912
10	134313999	134353886
10	134345781	134353449
10	134350094	134361310
10	134351591	134354290
10	134353440	134353522
10	134353481	134353563
10	134353521	134353603
10	134353949	134361310
10	134354904	134362405
10	134354965	134542883
10	134355616	134361356
10	134360297	134363876
10	134361413	134371807
10	134371859	134373831
10	134373950	134390315
10	134389773	134412124
10	134390399	134413011
10	134413106	134413265
10	134418712	134418743
10	134418829	134418886
10	134429340	134441165
10	134441276	134444343
10	134443768	134445956
10	134444411	134445355
10	134445442	134445531
10	134446974	134482351
10	134681026	134681413
10	134735595	134880400
10	134737390	134925914
10	134766394	134932949
10	134826533	135008133
10	134870293	135032213
10	134882772	134933416
10	134888446	134926319
10	134901982	134942853
10	134910966	135045064
10	134921485	134931498
10	134923953	134924009
10	134926152	135064612
10	134926660	134930333
10	134926667	134972381
10	134926667	135018735
10	134926670	134926671
10	134926727	134927182
10	134927259	134929768
10	134927259	134930846
10	134930911	134931423
10	134930911	134932242
10	134931482	135036201
10	134931612	134932242
10	134931757	134936793
10	134932356	134932939
10	134933468	134933854
10	134934004	134934230
10	134934299	134934375
10	134934564	134934694
10	134934783	134935022
10	134935376	134951746
10	134935768	134935910
10	134936079	134936292
10	134936244	134936313
10	134936360	134936451
10	134936513	134936748
10	134937332	134937445
10	134937523	134937653
10	134937729	134938978
10	134939124	134940330
10	134939186	135026183
10	134943269	134966300
10	134943395	134944767
10	134943586	135120524
10	134944843	134952381
10	134944930	134945717
10	134945836	134946572
10	134946715	134947376
10	134947496	134948516
10	134947496	134948579
10	134947711	134948579
10	134948702	134958264
10	134948707	134948950
10	134949027	134958297
10	134949089	134951623
10	134949122	134951623
10	134949464	134957127
10	134951575	134952384
10	134951676	134972911
10	134951704	135130620
10	134951772	134952334
10	134951803	134952334
10	134952514	134953318
10	134953463	134955993
10	134953615	135122637
10	134956182	134956533
10	134956614	135105306
10	134956732	134957056
10	134957055	134960472
10	134957263	134961446
10	134959179	134959282
10	134959902	134960225
10	134961373	134961410
10	134963097	134963479
10	134963607	134966286
10	134964723	135053212
10	134966474	134972317
10	134972590	134972884
10	134972957	134973270
10	134973368	134986791
10	134974636	135025968
10	134975335	134976282
10	134975660	134975688
10	135015634	135045057
10	135018930	135019232
10	135018999	135019232
10	135019305	135020134
10	135020232	135020437
10	135020507	135020681
10	135020749	135021151
10	135020749	135021417
10	135026250	135214986
10	135026421	135048925
10	135026427	135028152
10	135026427	135028193
10	135028470	135030429
10	135029589	135030383
10	135030096	135053484
10	135030487	135032417
10	135030490	135032420
10	135030516	135032417
10	135032459	135223402
10	135032516	135033398
10	135033525	135034054
10	135034251	135036740
10	135034647	135036802
10	135042991	135043493
10	135043817	135062422
10	135043979	135044954
10	135045153	135047454
10	135052562	135053084
10	135053241	135054806
10	135059271	135059657
10	135059761	135061929
10	135062009	135062664
10	135062720	135063023
10	135063103	135063138
10	135063113	135065643
10	135063818	135099486
10	135065084	135065643
10	135065499	135065643
10	135065739	135066186
10	135066267	135066399
10	135066267	135082974
10	135066460	135066514
10	135066463	135066570
10	135066497	135066551
10	135066981	135077160
10	135077159	135078709
10	135079326	135079372
10	135079356	135079372
10	135083040	135083065
10	135083086	135083520
10	135083086	135119731
10	135090636	135101630
10	135093214	135237974
10	135095627	135239703
10	135095778	135239854
10	135097810	135241888
10	135107332	135107393
10	135107348	135107409
10	135114027	135121602
10	135120048	135120773
10	135122150	135122515
10	135122820	135122981
10	135130847	135131341
10	135161499	135190290
10	135188341	135197999
10	135191066	135191975
10	135192134	135195079
10	135196362	135197250
10	135200744	135201245
10	135201386	135202274
10	13525290	13532302
10	13525710	13529272
10	13553942	13556707
10	13577011	13732086
10	13693689	13695747
10	13716407	13728893
10	13718795	13718796
10	13729191	13742145
10	13732295	13900715
10	13736496	13746806
10	13736518	13738642
10	13737558	13737559
10	13739528	13741329
10	13742559	13745459
10	13742559	13748103
10	13748331	13752412
10	13752534	13756917
10	13755774	13863374
10	13757050	13775634
10	13769237	13794456
10	13783484	13789043
10	13783762	13809510
10	13819936	13822200
10	13822257	13822518
10	13844686	13864928
10	13848403	13849694
10	13912752	14057141
10	13940918	13973630
10	13989372	14026173
10	13990284	14091820
10	14014366	14014367
10	14022715	14025441
10	14057463	14075846
10	14087459	14115248
10	14525303	14602828
10	14582238	14602828
10	14601833	14629309
10	14603311	14603874
10	14650384	14650438
10	14650658	14650712
10	14922162	14924139
10	14924851	14925376
10	14926507	14972193
10	14961505	14963505
10	14966694	15002378
10	15001837	15004986
10	15010157	15014859
10	15017569	15018543
10	15021874	15027110
10	15066764	15093645
10	15146507	15147589
10	15162783	15294771
10	15191844	15194801
10	15194968	15201348
10	15199506	15209925
10	15210463	15212147
10	15212317	15214822
10	15215149	15215250
10	15236818	15246575
10	15296166	15341059
10	15296606	15302949
10	15298115	15302949
10	15303065	15336726
10	15332869	15336726
10	15357952	15365883
10	15366110	15452961
10	15679304	15686213
10	15686360	15687729
10	15760788	15766009
10	15836935	15934729
10	16675501	16777028
[truncated: 137,728 more rows]
