# Supplementary material for: deFuse: An Algorithm for Gene Fusion Discovery in Tumor RNA-Seq Data
Source: PLoS Comput Biol. 2011 May 19;7(5):e1001138. doi: 10.1371/journal.pcbi.1001138 (PMC3098195; doi:10.1371/journal.pcbi.1001138)
Supplement: Dataset S3 — MapSplice output. (10.16 MB GZ) [file pcbi.1001138.s003.gz › SupplementaryDataS13/CCC16.junctions.txt]

10	100000923	100001313
10	100133657	100134694
10	100134814	100136948
10	100137831	100138101
10	100140501	100140757
10	100140829	100142179
10	100143299	100143981
10	100157402	100157651
10	100167473	100167922
10	100168004	100169792
10	100173415	100173500
10	100173634	100174060
10	100174121	100175288
10	100174143	100175638
10	100177011	100179320
10	100179389	100180318
10	100179403	100185425
10	100179636	100180318
10	100181038	100183687
10	100181038	100183730
10	100183838	100185019
10	100192987	100195047
10	1003276	1076922
10	100708050	100797586
10	100768374	100797583
10	100810432	100932822
10	101121058	101132105
10	101142948	101142979
10	101145466	101155517
10	101147433	101152327
10	101149423	101158233
10	101152469	101153216
10	101153381	101153471
10	101153621	101155503
10	101162299	101168589
10	101170552	101180195
10	101174494	101174495
10	101183378	101361729
10	101329007	101362437
10	101348852	101361149
10	101348970	101362164
10	101352138	101462397
10	101361113	101362290
10	101362346	101363443
10	101363671	101369792
10	101382898	101382899
10	101399709	101490589
10	101409711	101411193
10	101411375	101429008
10	101429110	101519299
10	101438497	101441132
10	101441265	101445703
10	101443206	101454907
10	101448605	101450720
10	101450805	101451221
10	101450805	101452259
10	101452420	101454199
10	101452420	101454212
10	101455058	101459853
10	101458316	101477071
10	101463226	101466095
10	101464465	101466095
10	101466208	101468093
10	101468247	101470734
10	101469132	101469430
10	101470815	101473703
10	101473870	101476715
10	101476840	101594352
10	101477310	101479300
10	101479481	101481707
10	101482156	101485993
10	101486064	101489457
10	101489516	101492900
10	101504381	101505372
10	101542199	101574598
10	101621328	101647957
10	101625788	101636096
10	101626057	101655228
10	101626057	101746008
10	101627083	101629558
10	101628467	101631325
10	101630108	101630850
10	101630108	101633758
10	101633956	101635434
10	101635583	101702451
10	101636329	101748912
10	101636379	101638572
10	101638700	101644693
10	101646144	101647833
10	101648032	101648490
10	101648507	101649666
10	101649813	101657742
10	101658893	101679355
10	101666946	101666947
10	101667039	101705677
10	101705648	101823445
10	101706952	101718862
10	101718984	101721727
10	101752770	101759585
10	101764724	101901716
10	101807308	101838289
10	101807308	101969610
10	101883857	101901988
10	101900570	101900571
10	101902099	101904607
10	101904686	101905892
10	101917153	101923955
10	101924028	101925692
10	101925817	101927880
10	101927941	101928948
10	101928994	101933503
10	101933584	101935261
10	101935384	101935709
10	101943111	102106255
10	101943178	101943731
10	101947349	102024014
10	101949767	101950418
10	101950527	101951835
10	101951896	101954253
10	101959394	101961875
10	101963951	101987814
10	101967877	101968465
10	101968553	101975498
10	101968572	101968755
10	101970423	101971859
10	101971928	101972613
10	101984646	101988270
10	101987978	101993445
10	101993476	101993477
10	101993524	101995546
10	101996621	102183607
10	101996682	101999857
10	101996682	101999995
10	102000079	102003168
10	102003286	102017318
10	102004487	102104437
10	102006223	102009965
10	102011810	102017318
10	102018481	102025052
10	102024895	102055862
10	102025086	102079398
10	102030800	102035844
10	102033357	102034162
10	102035960	102036352
10	102045551	102111911
10	102052581	102104316
10	102097278	102097811
10	102098093	102102113
10	102102243	102104174
10	102112829	102145153
10	102113454	102124877
10	102113578	102115884
10	102113987	102276202
10	102247027	102247414
10	102263298	102275086
10	102272885	102276241
10	102273676	102276146
10	102273676	102279127
10	102275372	102412537
10	102275472	102412537
10	102276301	102276722
10	102276821	102279113
10	102276821	102279127
10	102276821	102279167
10	102276821	102324604
10	102279253	102279514
10	102285882	102286158
10	102286408	102290381
10	102290529	102294698
10	102294843	102295690
10	102295796	102296265
10	102295799	102296268
10	102296328	102296887
10	102298107	102310025
10	102298143	102301836
10	102298415	102298416
10	102298880	102302406
10	102299197	102412897
10	102300803	102305519
10	102303177	102304340
10	102304292	102313743
10	102553117	102733998
10	102590270	102705850
10	102610134	102736510
10	102661745	102665467
10	102666548	102668010
10	102673167	102691313
10	102673217	102673896
10	102679744	102680723
10	102684646	102687036
10	102686916	102696368
10	102692224	102696824
10	102696883	102697507
10	102697594	102699823
10	102706284	102709175
10	102709243	102711624
10	102709571	102797017
10	102713337	102736535
10	102714345	102739656
10	102719338	102722276
10	102719671	102722276
10	102722783	102722876
10	102722783	102735069
10	102723356	102727379
10	102724826	102730574
10	102728387	102728596
10	102728663	102740722
10	102728758	102733502
10	102728765	102728849
10	102729018	102729595
10	102729739	102729869
10	102729825	102756722
10	102730091	102730325
10	102731290	102733502
10	102733142	102808156
10	102733564	102733695
10	102733821	102736046
10	102733821	102736496
10	102734104	102734237
10	102734378	102734379
10	102735324	102735325
10	102736452	102737366
10	102736722	102736837
10	102736888	102736889
10	102736930	102837621
10	102736939	102743239
10	102736943	102737060
10	102737160	102737161
10	102737360	102739391
10	102737504	102758201
10	102737893	102751440
10	102738446	102751625
10	102739200	102739391
10	102739200	102739453
10	102739631	102740183
10	102740290	102740616
10	102740757	102742937
10	102743045	102743641
10	102743978	102746440
10	102746971	102756961
10	102746981	102752244
10	102752670	102756194
10	102752693	102753254
10	102752693	102753266
10	102753913	102755205
10	102754776	102789906
10	102755315	102755331
10	102755462	102756232
10	102756807	102797881
10	102779918	102789279
10	102783528	102785338
10	102784602	102785244
10	102785418	102785754
10	102786308	102786470
10	102786555	102786823
10	102786950	102787129
10	102789651	102812269
10	102811862	102812289
10	102812850	102814008
10	102814168	102814248
10	102814349	102820029
10	102814358	102825639
10	102815093	102822460
10	102815324	102918411
10	1028599	1031869
10	103118538	103125305
10	103142578	103179199
10	103156969	103270580
10	1031972	1032046
10	1032182	1033148
10	103224291	103227026
10	103231218	103423267
10	103265745	103268764
10	103270639	103407311
10	103271617	103275760
10	103274331	103286331
10	103275946	103280984
10	103282179	103282699
10	103282817	103284408
10	103284657	103285101
10	103286400	103288040
10	103288118	103300446
10	103300638	103302902
10	103305586	103306753
10	1033200	1085958
10	103323784	103337327
10	1033248	1034943
10	103329564	103329995
10	103330163	103332510
10	103330163	103334349
10	103332638	103333255
10	103333428	103334349
10	103334624	103423249
10	103335903	103336993
10	103337153	103337951
10	103338147	103344405
10	103344485	103350485
10	103349733	103425735
10	103350609	103350950
10	103351083	103354887
10	103351083	103358582
10	103355174	103359184
10	103359301	103389867
10	103361157	103361375
10	103361409	103392266
10	103361516	103362084
10	103362224	103374492
10	103369027	103561211
10	103371648	103374877
10	103374557	103417633
10	103375304	103387808
10	103375736	103451831
10	103380122	103382124
10	103397543	103433316
10	103422758	103422929
10	103422794	103423235
10	103423304	103433799
10	103423420	103444128
10	103426183	103444128
10	103428315	103463336
10	103432598	103437046
10	103452478	103501518
10	103453549	103596790
10	103461710	103466119
10	103476592	103664925
10	103478447	103586439
10	1034963	1034964
10	1035035	1036617
10	103503610	103546285
10	103506095	103546615
10	103530261	103576394
10	103531379	103531474
10	103531601	103532005
10	103532344	103532586
10	103532437	103540656
10	103534530	103540399
10	103536334	103537111
10	103537220	103537221
10	103537735	103596563
10	103537752	103539601
10	103539600	103661353
10	103540835	103541101
10	103541186	103542586
10	103542690	103543660
10	103542690	103547727
10	103542964	103543002
10	103543001	103545448
10	103543048	103551679
10	103543745	103544598
10	103543745	103547727
10	103544634	103548523
10	103547901	103548589
10	103549202	103549989
10	103555890	103557477
10	103557648	103559931
10	103560061	103562777
10	103565126	103599940
10	103566371	103686787
10	103575891	103575970
10	103578005	103578136
10	103578443	103578822
10	103586958	103596873
10	103595765	103604176
10	103597367	103599523
10	103598869	103652424
10	103601158	103709322
10	103621273	103621274
10	103637128	103637481
10	103643026	103793020
10	103673549	103694626
10	1036808	1036888
10	103701979	103708889
10	103706470	103707397
10	103707479	103724959
10	103707842	103708409
10	103709536	103761094
10	103725047	103740298
10	103728173	103898594
10	103734432	103854071
10	103740358	103741716
10	103741785	103743285
10	103751819	103756287
10	103754260	103756335
10	103761530	103762580
10	103773310	103773422
10	103773496	103774903
10	103774995	103779385
10	103779492	103782773
10	103789872	103805832
10	103793632	103846107
10	103800836	103856995
10	103804071	103882847
10	103815527	103815958
10	103815881	103816255
10	103816556	103857669
10	103817409	103856526
10	103817409	103962142
10	103818717	103860375
10	103825286	103856536
10	103839144	103913276
10	103847358	103858155
10	103848752	103851644
10	103856556	103858782
10	103857592	103857658
10	103857989	103868305
10	103858044	103896688
10	103858812	103965419
10	103858924	103859131
10	103859254	103859347
10	103859430	103859668
10	103859790	103860276
10	103860341	103957197
10	103860448	103860616
10	103860718	103860816
10	103860891	103861003
10	103861047	103861181
10	103864684	103888450
10	103864974	103865095
10	103870613	104064771
10	103871817	103901570
10	103877025	103889695
10	103882968	103887597
10	103884533	103978966
10	103888512	103888626
10	103889609	103890252
10	103891002	103967967
10	103891726	103910000
10	103891751	103892792
10	103891751	103893997
10	103892845	103893997
10	103893569	103895012
10	103894054	103894767
10	103894837	103896419
10	103896910	103901832
10	103896968	103978686
10	103897139	103898119
10	103898160	103936206
10	103898268	103898375
10	103898441	103898564
10	103898685	103898925
10	103899076	103899673
10	103902277	103906766
10	103906821	103906936
10	103907075	103907178
10	103907302	103907796
10	103907961	103908940
10	103909315	103909643
10	103909869	103967243
10	103910090	103910199
10	103910840	103911303
10	103911671	103911857
10	103911672	103911858
10	103941399	104093807
10	103963752	104119022
10	103976396	103977373
10	103978315	103978572
10	103982923	104016556
10	103994648	104182273
10	103994737	103995309
10	103995528	104008676
10	104008781	104009797
10	104009844	104049817
10	104009863	104093798
10	104025299	104041062
10	104026893	104054714
10	104030593	104042578
10	104054105	104054457
10	104071768	104149903
10	104075714	104075715
10	104093929	104101003
10	104095892	104226114
10	104096502	104149897
10	104101121	104101590
10	104101698	104102205
10	104102265	104103347
10	104103401	104107786
10	104107933	104108253
10	104108476	104109017
10	104108476	104149201
10	104109182	104109931
10	104110142	104110769
10	104112411	104113003
10	104112592	104132268
10	104113143	104113457
10	104115346	104119638
10	104116253	104116832
10	104116869	104117576
10	104116957	104117225
10	104117307	104117965
10	104118021	104173695
10	104118028	104125106
10	104118053	104118869
10	104118201	104118486
10	104118579	104118958
10	104119134	104119458
10	104119522	104119608
10	104119731	104119921
10	104119854	104150985
10	104119992	104120131
10	104120225	104120454
10	104120607	104125106
10	104121880	104148883
10	104125283	104126788
10	104125331	104126019
10	104125883	104285206
10	104126098	104132100
10	104126179	104126307
10	104126484	104130924
10	104126547	104126682
10	104126875	104129031
10	104126879	104143724
10	104126887	104129031
10	104128584	104131885
10	104129070	104144727
10	104129158	104225585
10	104129181	104129268
10	104129398	104129600
10	104130109	104130253
10	104130433	104130874
10	104130433	104131803
10	104130451	104130924
10	104130954	104150745
10	104130984	104165764
10	104131002	104131803
10	104132032	104134465
10	104144521	104145635
10	104145727	104146000
10	104146236	104146472
10	104146570	104146651
10	104147155	104147274
10	104147432	104147728
10	104147520	104150101
10	104147790	104164941
10	104147832	104147959
10	104148044	104148132
10	104148191	104148192
10	104148270	104148486
10	104148611	104149035
10	104149244	104149324
10	104149465	104149827
10	104149932	104236483
10	104149941	104150025
10	104150036	104150745
10	104150238	104150402
10	104150520	104170107
10	104150571	104150694
10	104150796	104150927
10	104151078	104151196
10	104151265	104151492
10	104151265	104152002
10	104151906	104151999
10	104151906	104152002
10	104153732	104154330
10	104155000	104155093
10	104156540	104301761
10	104164824	104173839
10	104169039	104330989
10	104170929	104171101
10	104171254	104171534
10	104172039	104172551
10	104172994	104230520
10	104173283	104173743
10	104173310	104349695
10	104173319	104173404
10	104173464	104173545
10	104173606	104173743
10	104173925	104174011
10	104174054	104344154
10	104174141	104174246
10	104174307	104174396
10	104174945	104182273
10	1041847	1042958
10	104200077	104201146
10	104211197	104215729
10	104215477	104229729
10	104218944	104219339
10	104218944	104219740
10	104218944	104300534
10	104219822	104220412
10	104222697	104223317
10	104223348	104229428
10	104225019	104230246
10	104228198	104305470
10	104229682	104229884
10	104229886	104381215
10	104230286	104256208
10	104230589	104381774
10	104230624	104409765
10	104230712	104230879
10	104230919	104231584
10	104231922	104232758
10	104232850	104233907
10	104234123	104235356
10	104235435	104248250
10	104238022	104238810
10	104238885	104240296
10	104240360	104252347
10	104254081	104258916
10	104275544	104429985
10	104278703	104281203
10	104299491	104404941
10	104299736	104308364
10	104299853	104342329
10	104300726	104486534
10	1043068	1044898
10	104319161	104330225
10	104342471	104343383
10	104343468	104343740
10	104343812	104346884
10	104343812	104346887
10	104347040	104349180
10	104349291	104365015
10	104354284	104392645
10	104358183	104394860
10	104365149	104367037
10	104367175	104368813
10	104367175	104376922
10	104368682	104398781
10	104371648	104394731
10	104380320	104527836
10	104382426	104464429
10	104383087	104427273
10	104394679	104404965
10	104394844	104406038
10	104394934	104404400
10	104400620	104406038
10	104401284	104565578
10	104404495	104404827
10	104405060	104405853
10	104405884	104406017
10	104406070	104438045
10	104406132	104406494
10	104406540	104406541
10	104406803	104406897
10	104407148	104407149
10	104407270	104407271
10	104426688	104435563
10	104426878	104493762
10	104427298	104476828
10	104435748	104439640
10	104436874	104464106
10	104439690	104449120
10	104448114	104488338
10	104450864	104487421
10	104455236	104464020
10	104464428	104476359
10	104472401	104476488
10	104473080	104486251
10	104476451	104476452
10	104476904	104478178
10	104477538	104478178
10	104478276	104478626
10	104478276	104479066
10	104479141	104479470
10	104479555	104481470
10	104481360	104484002
10	104481530	104481899
10	104482655	104483301
10	104482729	104507617
10	104483350	104485609
10	104485656	104487410
10	104489790	104491363
10	104494916	104495921
10	104500525	104501027
10	104535450	104691306
10	104559801	104562342
10	104563765	104565006
10	104563900	104603227
10	104576038	104677548
10	104580693	104581345
10	104582955	104583783
10	104583869	104584532
10	104596193	104678489
10	104604105	104669119
10	104604174	104610079
10	104610141	104610245
10	104611927	104612620
10	104637	105139
10	104669848	104744702
10	104669848	104799454
10	104674825	104678116
10	104701780	104843032
10	104747278	104794923
10	104777737	104870208
10	104806711	104818376
10	104809294	104826898
10	104818469	104825833
10	104824882	104925358
10	104827811	104860006
10	104838510	104839052
10	104838848	104852204
10	104839499	104840382
10	104839655	104840358
10	104839655	104840683
10	104840534	104840683
10	104840743	104841311
10	104841362	104842886
10	104841362	104843719
10	104842957	104891840
10	104843056	104843719
10	104843785	104844095
10	104844127	104844128
10	104844133	104844134
10	104844202	104845686
10	104845727	104847038
10	104849766	104850792
10	104850849	104850982
10	104851073	104855453
10	104855548	104856336
10	104856453	104889153
10	104856453	104924605
10	104858748	104868247
10	104861552	104924605
10	104867660	104867661
10	104875091	104910382
10	104888483	105080404
10	104889226	104924605
10	104889226	104942983
10	104891141	105010814
10	104892915	104924605
10	104893326	104926422
10	104897559	104905946
10	104905816	104923134
10	104907273	104951454
10	104917559	105067687
10	104924729	104942983
10	104928171	104975186
10	104930862	104933489
10	104931075	104942983
10	104981317	105053502
10	1050252	1051693
10	105027938	105027939
10	105028023	105036782
10	105036906	105038107
10	105038599	105058495
10	105039535	105144000
10	105052334	105055988
10	105076379	105083672
10	105083699	105094771
10	105097199	105098465
10	105098559	105098647
10	105098746	105100454
10	105124690	105200959
10	105128297	105129355
10	105131588	105132985
10	105133114	105135073
10	105135237	105136922
10	105138913	105141938
10	105141101	105150070
10	105142030	105142129
10	105142213	105146156
10	105145779	105146156
10	105146028	105324249
10	105146477	105148163
10	105154930	105155732
10	105155855	105156356
10	105156537	105159446
10	105159511	105345855
10	105163014	105163015
10	105163837	105164017
10	105164038	105166447
10	105164077	105164752
10	105164898	105166238
10	105166489	105167539
10	105167547	105184595
10	105168381	105169285
10	105169455	105171095
10	105171314	105172735
10	105172217	105189761
10	105172884	105173290
10	105175272	105177076
10	105179610	105193422
10	105183614	105192140
10	105184722	105187762
10	105187818	105188433
10	105188555	105189493
10	105189629	105228884
10	105190328	105190481
10	105190597	105191573
10	105193080	105193662
10	105193259	105349906
10	105193815	105194264
10	105194429	105195125
10	105195307	105301549
10	105195403	105195404
10	105199846	105200830
10	105200547	105200830
10	105201032	105201903
10	105205118	105353179
10	105226712	105350732
10	105244219	105320619
10	105260880	105316541
10	105262462	105320619
10	105263140	105352537
10	105267051	105275244
10	105271728	105345993
10	105305160	105320619
10	105308640	105352361
10	105314930	105341959
10	105317159	105355328
10	105320373	105345993
10	105320860	105321248
10	105320860	105321341
10	105321323	105322417
10	105321569	105334283
10	105324563	105331410
10	105330954	105352855
10	105333592	105349304
10	105334744	105385138
10	105334833	105344350
10	105334972	105339261
10	105336182	105344229
10	105338797	105346819
10	105339407	105339881
10	105340103	105345554
10	105340834	105350204
10	105342593	105345506
10	105343508	105345984
10	105345386	105352014
10	105345885	105347005
10	105345885	105373029
10	105346027	105346104
10	105346866	105401360
10	105348857	105363744
10	105351733	105407457
10	105352411	105352682
10	105352687	105353402
10	105353326	105353327
10	105353536	105355545
10	105353939	105385744
10	105359129	105367641
10	105361377	105362600
10	105367061	105368239
10	105367061	105372217
10	105368668	105370322
10	105372300	105376836
10	105376949	105410731
10	105388852	105426367
10	105404102	105412976
10	105417560	105430869
10	105437181	105589821
10	105442804	105474018
10	105470503	105569328
10	105474109	105485480
10	105567495	105757927
10	105614676	105769640
10	105622671	105622672
10	105625941	105635547
10	105642000	105647296
10	105647467	105648625
10	105648748	105649810
10	105649971	105654839
10	105660370	105667210
10	105671289	105758004
10	105727350	105769561
10	105748719	105748867
10	105749696	105751192
10	105749894	105749895
10	105751320	105751920
10	105753275	105755309
10	105755439	105755660
10	105755783	105757925
10	105758104	105760564
10	105758104	105767908
10	105760656	105767908
10	105768037	105768532
10	105768656	105769482
10	105769670	105770236
10	105770318	105806266
10	105770361	105771368
10	105773923	105897923
10	105775498	105814751
10	105777940	105905133
10	105781341	105781952
10	105781963	105936300
10	105782038	105782422
10	105782716	105782986
10	105783123	105783693
10	105783354	105783693
10	105784082	105784369
10	105784515	105785011
10	105785088	105787468
10	105785121	105785222
10	105785311	105786240
10	105786380	105786793
10	105786861	105787384
10	105787521	105788154
10	105788276	105788819
10	105788869	105789193
10	105789267	105789356
10	105790158	105790813
10	105791092	105791233
10	105793329	105793573
10	105793608	105795506
10	105795541	105796495
10	105797558	105797817
10	105797852	105799157
10	105799219	105799837
10	105799872	105800369
10	105802883	105803668
10	105806920	105807894
10	105807938	105809386
10	105809466	105809867
10	105810028	105811153
10	105813566	105814186
10	105814344	105820174
10	105815507	105815508
10	105820317	105821780
10	105820319	105821782
10	105821827	105822958
10	105822993	105823932
10	105822993	105826049
10	105823979	105826049
10	105826177	105827170
10	105827274	105828290
10	105835448	105873826
10	105872834	105873462
10	105875514	106019763
10	105885934	106064195
10	105895312	105896011
10	105905308	105918149
10	105912151	105913842
10	105916466	105917369
10	105917485	105918492
10	105924805	105926376
10	105929680	105932114
10	105932261	105934764
10	105934894	105935722
10	105937240	105938018
10	105942050	105943614
10	105950186	105974082
10	105955781	105957413
10	105957572	105961755
10	105957572	105964007
10	105964174	105975209
10	105978646	106050734
10	105988545	106014917
10	106000930	106062454
10	106003503	106044198
10	106004710	106004911
10	106004965	106005753
10	106009376	106009377
10	106009546	106012727
10	106012825	106015832
10	106015938	106017000
10	106016525	106071657
10	106018023	106051321
10	106021581	106065315
10	106024697	106024974
10	106024697	106027642
10	106027028	106062443
10	106027864	106029118
10	106029788	106126128
10	106032524	106064267
10	106037097	106041037
10	106037926	106048889
10	106043059	106044139
10	106044737	106047346
10	106047432	106048876
10	106049664	106050822
10	106049671	106061204
10	106051604	106059360
10	106054275	106068532
10	106056944	106064041
10	106059881	106127137
10	106063132	106064297
10	106063182	106064347
10	106063604	106063605
10	106063649	106063650
10	106064380	106086217
10	106064513	106067464
10	106064873	106065463
10	106065067	106065197
10	106065574	106065626
10	106065658	106086217
10	106065691	106071955
10	106068468	106070988
10	106073624	106073723
10	106075850	106085270
10	106087513	106087514
10	106103300	106116704
10	106118308	106120643
10	106129968	106141981
10	106153588	106156437
10	107267036	107436796
10	107348850	107436437
10	107417506	107436437
10	1078702	1079241
10	1079333	1079939
10	1079333	1084804
10	1111862	1115951
10	1113943	1115951
10	111458563	111632354
10	11152185	11250385
10	111559047	111626155
10	1116046	1116352
10	111614661	111720816
10	111615060	111618362
10	111618460	111619701
10	111619777	111620479
10	111620652	111621540
10	111621609	111623115
10	111623175	111625276
10	111623783	111803699
10	111625347	111627538
10	111627615	111627748
10	111629986	111630590
10	111630679	111632180
10	111631232	111632259
10	111632390	111633815
10	111632390	111635994
10	111633896	111634741
10	111633896	111635994
10	111633896	111637797
10	111637940	111638251
10	111638343	111641470
10	111641574	111642760
10	1116416	1120343
10	111642823	111657439
10	111654960	111823666
10	11166167	11166340
10	111664847	111673150
10	111671987	111671988
10	111717234	111808536
10	111755800	111757990
10	111758047	111850373
10	111812204	111914642
10	111829045	111850373
10	111850596	111862525
10	111862663	111866007
10	111867170	111868335
10	111868484	111868959
10	111869102	111869214
10	111869312	111871858
10	111872040	111873765
10	111872528	111929686
10	111873884	111903071
10	111873886	112028568
10	111874022	111875574
10	111875693	111876165
10	111880234	111882053
10	111880234	111883074
10	111883051	111883052
10	111884138	111910727
10	111884619	111973785
10	111935228	111957779
10	111957830	111977937
10	111976031	111977937
10	111976848	111977937
10	111976854	111977937
10	111977179	111977937
10	111994605	112028928
10	111995196	112004793
10	111999486	112001386
10	1120101	1130918
10	112029833	112034572
10	112035935	112035936
10	112043455	112058018
10	112044035	112044976
10	112045129	112047315
10	112047451	112155972
10	112047476	112048396
10	1120478	1122226
10	112048538	112053216
10	112113974	112255040
10	112172111	112256084
10	112188217	112333946
10	1122297	1129392
10	112244123	112259910
10	112248248	112252469
10	112249309	112433472
10	112250905	112306454
10	112252640	112260980
10	112256902	112259768
10	112259970	112400563
10	112261134	112261135
10	112261134	112290185
10	112261144	112261145
10	112317579	112318686
10	112323493	112325084
10	112325140	112343876
10	112325151	112327169
10	112327240	112327583
10	112327662	112328376
10	112328454	112330652
10	112330769	112331671
10	112331846	112332310
10	112332390	112333132
10	112333296	112333589
10	112333710	112333931
10	112340320	112340739
10	112342971	112346146
10	112348038	112349402
10	112349560	112350187
10	112350294	112350770
10	112350878	112351385
10	112351632	112351714
10	112351881	112356155
10	11247651	11299394
10	112509054	112686376
10	112547396	112549535
10	112621766	112625714
10	112631255	112631256
10	112632845	112635001
10	112635114	112637413
10	112637057	112637635
10	112637634	112639281
10	112639378	112640304
10	112640367	112836615
10	112643946	112644160
10	112650274	112651286
10	112660005	112660006
10	112669405	112713873
10	112669405	112735376
10	112675781	112676490
10	112686775	112686776
10	112714809	112735376
10	112735513	112750163
10	112757401	112758996
10	112762167	112829420
10	112771440	112827200
10	112828775	112828832
10	11331170	11339707
10	11339841	11352635
10	11348646	11352635
10	11370521	11396108
10	1137450	1146684
10	1138075	1138270
10	113905677	113907071
10	113905801	113906997
10	113910425	113919678
10	113916263	113918060
10	113918272	113918601
10	113922814	113923447
10	113925461	113927732
10	113930288	113975197
10	113932639	113933368
10	11396227	11403176
10	1139776	1141066
10	114039923	114154514
10	114058746	114183995
10	114065134	114195031
10	11407948	11410895
10	11411066	11412425
10	114144850	114148649
10	114148630	114181366
10	114148757	114154259
10	114153014	114195159
10	114154554	114158170
10	114158269	114159255
10	114160383	114161204
10	114163055	114166636
10	114166770	114167594
10	114167689	114171341
10	114171783	114172073
10	114172189	114175086
10	114175229	114176006
10	114180342	114183666
10	114184125	114220961
10	114184138	114194669
10	114184212	114188084
10	114190421	114303487
10	114190443	114191940
10	114193354	114194918
10	114193721	114196725
10	114195398	114196453
10	114196530	114196531
10	114214406	114276836
10	114214452	114276841
10	114264557	114299028
10	114268446	114276841
10	114270480	114276841
10	114276913	114287995
10	114298193	114352075
10	114328136	114331324
10	114398753	114552486
10	114418037	114418686
10	114418747	114565039
10	114436967	114498369
10	114461364	114484497
10	114462362	114495743
10	114519291	114573159
10	114520634	114534115
10	114541959	114583517
10	114547791	114600586
10	114559117	114565468
10	114566954	114569055
10	114753495	114788685
10	114874959	114909460
10	114891065	114893672
10	114893762	114895760
10	114893774	114895760
10	114901633	114902082
10	114915870	115074367
10	115308297	115328441
10	115325753	115326899
10	115327894	115328376
10	115328547	115330344
10	115330441	115331625
10	115334031	115335542
10	11535099	11544278
10	1154018	1154075
10	1154190	1154247
10	115429098	115447243
10	115429727	115447243
10	11543569	11660831
10	115443863	115470818
10	115447352	115470781
10	115470917	115471400
10	115471528	115475111
10	115475286	115476054
10	115476143	115512162
10	115476183	115479060
10	115592237	115593853
10	115593993	115595434
10	115595552	115596951
10	115602756	115613467
10	115604799	115608277
10	115652342	115653276
10	115658840	115671968
10	115663575	115676403
10	11567075	11567174
10	1156926	1190844
10	115721342	115879737
10	115858623	116051115
10	115875676	116001564
10	115877420	115879640
10	115879631	115879632
10	115884804	115885640
10	115894365	115895298
10	115894367	115895300
10	115895510	115900841
10	115913078	115923764
10	115923005	115936710
10	115994833	116181147
10	116025735	116181212
10	1160292	1160850
10	116047162	116049009
10	116049164	116049943
10	116050439	116051103
10	116051214	116052088
10	116052233	116054468
10	116054679	116057554
10	116058266	116060103
10	1160875	1160876
10	116090262	116182145
10	1160964	1165153
10	116116445	116244055
10	116130027	116185831
10	116169548	116181074
10	116175835	116181152
10	116176980	116181143
10	116181011	116181689
10	116181059	116184066
10	116181059	116184068
10	116181059	116184070
10	116181059	116184078
10	116185587	116308750
10	116186016	116213322
10	116186023	116186024
10	116186122	116187593
10	116187738	116209242
10	116190826	116191471
10	116191535	116193778
10	116195152	116197629
10	116201420	116215447
10	116203232	116215447
10	116203334	116297072
10	116215576	116217930
10	116217965	116222726
10	116222881	116223628
10	116223705	116237707
10	116230428	116241034
10	116237765	116241540
10	116241614	116255654
10	116241627	116276388
10	116249601	116291292
10	116273816	116280063
10	116294847	116297399
10	116297525	116321046
10	116321155	116325165
10	116369427	116383475
10	116549010	116580608
10	116564384	116598450
10	116571872	116580601
10	116583151	116585286
10	116585390	116585873
10	116593686	116595116
10	116596116	116596308
10	116598486	116604946
10	116606714	116761644
10	116610638	116610980
10	116611083	116611184
10	1166504	1215562
10	116692492	116700843
10	116700898	116709475
10	116715418	116726639
10	116720189	116721884
10	116720189	116721900
10	116726715	116764282
10	116877475	116879079
10	116879287	116909791
10	117268824	117298958
10	117299036	117476748
10	11732831	11845322
10	117476855	117597378
10	117637529	117658991
10	117843337	117846156
10	11824751	11829354
10	118273202	118449343
10	11831597	11837413
10	11834074	12002035
10	118368211	118422280
10	118375953	118424478
10	118376554	118424269
10	11840871	11854934
10	118415327	118417759
10	118417824	118419582
10	118421034	118431764
10	118421750	118455216
10	118421833	118541917
10	118422799	118422800
10	118424707	118424879
10	118424919	118425900
10	118426003	118429004
10	118429262	118430653
10	118429265	118430656
10	118430757	118431292
10	118431378	118433292
10	11843325	11845556
10	118433463	118441852
10	118433827	118484828
10	118438974	118446885
10	118441968	118448136
10	118454779	118456701
10	118456786	118476728
10	118456786	118491931
10	11845844	11845845
10	118464619	118466680
10	118468871	118470151
10	118478007	118651318
10	118510619	118606077
10	118559279	118584436
10	118579453	118579458
10	118579488	118650618
10	118582709	118633669
10	118584523	118584699
10	118597744	118636286
10	118598096	118599483
10	118605252	118605993
10	118606183	118608491
10	118610691	118612300
10	118625997	118635193
10	118636042	118636043
10	118636067	118651266
10	118656241	118698230
10	118656248	118661291
10	118661344	118664876
10	118664985	118670935
10	118671017	118677293
10	118677392	118679350
10	118690235	118703563
10	118698498	118701410
10	118701507	118703543
10	118728809	118754523
10	11876279	11948636
10	11879764	11919699
10	118886160	118887317
10	118974395	119030894
10	119017237	119019572
10	119023536	119034607
10	119028815	119033278
10	119030602	119039626
10	119033323	119037543
10	119034223	119035762
10	119034227	119061329
10	119034972	119039687
10	119036132	119039687
10	119039849	119068373
10	11905475	11934002
10	119058905	119058906
10	11908352	11960158
10	119090603	119123857
10	119124551	119178411
10	11917832	11930736
10	11919353	12112862
10	11919903	11965992
10	11928605	11940253
10	11934220	11944917
10	11937667	11945418
10	11938136	11949673
10	11939469	12040079
10	11941336	11943522
10	11943412	11944917
10	11947901	11948741
10	11952845	12001563
10	119623069	119623070
10	119646842	119809431
10	119749793	119807320
10	119767500	119767501
10	119795914	119796198
10	119800264	119826570
10	119919943	119967678
10	12003312	12011870
10	120085925	120091229
10	120085925	120091772
10	12018717	12024670
10	120240434	120394029
10	12024768	12025069
10	120284306	120426376
10	12030513	12034071
10	12034254	12037237
10	12037512	12038325
10	12038528	12041176
10	120394055	120471583
10	120407579	120434779
10	12041361	12046014
10	120430433	120434866
10	120431286	120431297
10	120435670	120436100
10	120440905	120444643
10	120448959	120453513
10	120450867	120498291
10	120450910	120456994
10	12046083	12168369
10	120477805	120578897
10	12049459	12061062
10	120623970	120793517
10	120637653	120682712
10	120642845	120682577
10	120674198	120799402
10	120677168	120682716
10	120681846	120686217
10	120729828	120928261
10	120731429	120787801
10	120743210	120890721
10	120748181	120906325
10	120775734	120802237
10	120783441	120917765
10	120785061	120785072
10	120785742	120906067
10	120785770	120786621
10	120786730	120823794
10	120786811	120787740
10	120786939	120800714
10	120787941	120791496
10	120791599	120843358
10	120791712	120791833
10	120791752	120791783
10	120791914	120792239
10	120792274	120793556
10	120792660	120793297
10	120793644	120799303
10	12079762	12081911
10	120799335	120803505
10	120799358	120857647
10	120799392	120799393
10	120799487	120800023
10	120800139	120973152
10	120800176	120800701
10	120800823	120806242
10	120806355	120806438
10	120807535	120820752
10	120807576	120838831
10	120807701	120969209
10	120807742	120814173
10	120807805	120808714
10	120808899	120809104
10	120810346	120810726
10	120810830	120814901
10	120815072	120818948
10	120816885	120921903
10	120818792	120818948
10	120819156	120820388
10	120820507	120822392
10	120820587	120822392
10	120823323	120823324
10	120823439	120830130
10	120850000	120921942
10	120855051	120917847
10	12085852	12202858
10	120861430	120867021
10	120861793	120863794
10	120869954	120872971
10	120873071	120879017
10	120882111	120885973
10	120889334	120890607
10	120894189	120918743
10	120897362	120904564
10	120904405	120904406
10	120904679	120906180
10	120906258	120907170
10	120907429	120907511
10	120907429	120907512
10	120907564	120909230
10	120909255	120910417
10	120910471	120910557
10	120910471	120911842
10	120910583	120911842
10	120911916	120913633
10	120913698	120914704
10	120913698	120915039
10	120914804	120915039
10	120915128	120942994
10	120918035	120918679
10	120918807	121000194
10	120921945	120921946
10	120924055	120924077
10	120924094	120926523
10	120926655	120928257
10	120957471	121076018
10	121076113	121130317
10	121086358	121265038
10	121149795	121264454
10	121172768	121174495
10	121178373	121324649
10	121179940	121180889
10	121186834	121328302
10	121191590	121193046
10	121193254	121197625
10	121197762	121202173
10	121247358	121279325
10	121249637	121265033
10	121249761	121265011
10	121262036	121268043
10	121265154	121275534
10	121272687	121272688
10	121275620	121276808
10	121276926	121292092
10	121324796	121324797
10	121325293	121326113
10	121326252	121326349
10	121326252	121326582
10	121327037	121327143
10	121327211	121461489
10	121328336	121329437
10	121329512	121329973
10	121329512	121331424
10	121332059	121337654
10	121332110	121337654
10	121337750	121342954
10	121337750	121345936
10	121343015	121345936
10	121346292	121346293
10	121348179	121416580
10	121382032	121421928
10	121406337	121488510
10	121415539	121426464
10	121419504	121419505
10	121421920	121422538
10	121422158	121425966
10	121422158	121425969
10	121424764	121426717
10	121427029	121433216
10	121427069	121438115
10	121447123	121506859
10	121541538	121541659
10	121546415	121546963
10	121547142	121548045
10	121550085	121619344
10	121551958	121580192
10	121553799	121554886
10	121555982	121557434
10	121568505	121602662
10	121571987	121580578
10	121573404	121576133
10	121579918	121613471
10	121581102	121581514
10	121581602	121585042
10	121585149	121593543
10	121585206	121586398
10	121585580	121586485
10	121586531	121588037
10	121588202	121590345
10	121592097	121592750
10	121592097	121592756
10	121592928	121597115
10	121597215	121598927
10	121599078	121602552
10	121602696	121606840
10	121608683	121609301
10	121609386	121622029
10	121648201	121648409
10	121648461	121652301
10	121652511	121653586
10	121656159	121658566
10	121658600	121685400
10	121658632	121661546
10	121661666	121664232
10	121667158	121676678
10	121667396	121773443
10	121667546	121667895
10	121668990	121682515
10	121669098	121670391
10	121675729	121679109
10	121675729	121679831
10	121676610	121690209
10	121679264	121679831
10	121679933	121681635
10	121682514	121682563
10	121690419	121799788
10	12169324	12215584
10	12169734	12170991
10	121714830	121752323
10	121723303	121723304
10	12176276	12179689
10	12182267	12183047
10	12183186	12188251
10	12187868	12200830
10	12190020	12194905
10	12190562	12202619
10	12195069	12199678
10	12239072	12239913
10	12239959	12294711
10	12240110	12242935
10	12244294	12246273
10	12248442	12260698
10	12249898	12251985
10	12252775	12254770
10	12252913	12254770
10	122541520	122628839
10	12254871	12255723
10	12255788	12261361
10	12255818	12259798
10	122596866	122601023
10	12259905	12261088
10	122601008	122602026
10	122608298	122609611
10	122609784	122612237
10	12261137	12266894
10	122614712	122615130
10	122614714	122615132
10	122615246	122616071
10	122616213	122627727
10	122616266	122616568
10	122620848	122623341
10	122622831	122625885
10	12262494	12266894
10	122627024	122635351
10	122627961	122630328
10	122630403	122633282
10	122633390	122635316
10	122636338	122638580
10	122638686	122639397
10	122639443	122680037
10	122639511	122640218
10	122639511	122649531
10	122640389	122649531
10	122645304	122658721
10	122650600	122651759
10	122651824	122652557
10	122653644	122654148
10	122654313	122654821
10	122654737	122654853
10	122654918	122655378
10	122655523	122656278
10	122657722	122658085
10	12278324	12280710
10	12280781	12291972
10	12282375	12291983
10	12289254	12331674
10	12292327	12297745
10	12297840	12299366
10	12298573	12332331
10	12299472	12312953
10	123096217	123252866
10	12313001	12317053
10	123137680	123234327
10	123165515	123229465
10	123173323	123228521
10	12319271	12320462
10	12320490	12328154
10	123206175	123247914
10	123229327	123254682
10	123229513	123229606
10	123229617	123233202
10	123232623	123235049
10	123233264	123241297
10	123233307	123234899
10	123233653	123233654
10	123235036	123236858
10	123236928	123237495
10	123237617	123246036
10	123240256	123240257
10	123245945	123273113
10	123246226	123247999
10	123248109	123250330
10	123250422	123263938
10	123253352	123253353
10	123253445	123264621
10	123253445	123264627
10	123256540	123280771
10	123264626	123264732
10	123265280	123267150
10	123266967	123269483
10	123267658	123267659
10	123268333	123269483
10	123268335	123269485
10	123268511	123424819
10	123269162	123279587
10	123269673	123288096
10	123281131	123327237
10	123281756	123287584
10	123282372	123295065
10	12328282	12331586
10	123288219	123300794
10	123295584	123335750
10	123298958	123429780
10	123300963	123314006
10	123314009	123339670
10	123314083	123314942
10	123314083	123343213
10	123315208	123343213
10	12331723	12332316
10	123317805	123343629
10	123343471	123347466
10	123373137	123491627
10	123484707	123538199
10	123492613	123538679
10	123493363	123539674
10	123539794	123586223
10	123586322	123590587
10	123590768	123619511
10	123619543	123649371
10	123648474	123651896
10	123663398	123671854
10	123663398	123673771
10	123669203	123669204
10	123671916	123673771
10	123673834	123677852
10	123706764	123708829
10	123708915	123709006
10	123709100	123709863
10	123709135	123717030
10	123711022	123712743
10	123714890	123717160
10	123720574	123723509
10	123723581	123741167
10	123723586	123723895
10	123723586	123724379
10	123768933	123824722
10	123768933	123824726
10	123819668	123959920
10	123825540	123937232
10	123833045	123834376
10	123837439	123841889
10	123838096	123882114
10	123862738	123882114
10	123871286	123960663
10	123873610	123988808
10	123882239	123893077
10	123882239	123944545
10	123893203	123894443
10	123893211	123944545
10	123905068	123983009
10	123906546	123999742
10	123919754	123966161
10	123939399	123951921
10	123944681	123959902
10	123950319	123950815
10	123960125	124089534
10	123960311	123960312
10	123960317	123960318
10	123960340	123960341
10	123960629	123986316
10	123960662	123961159
10	123961213	123962847
10	123961213	123964896
10	123961213	123964908
10	123964937	124122883
10	123964956	123966132
10	123967766	123967767
10	123974292	123975871
10	123975986	123977342
10	123977016	123986904
10	123977513	123986900
10	123987043	123987466
10	123987043	123998620
10	123987542	123991463
10	123990721	123999128
10	123991506	123998148
10	123993925	123996289
10	123997176	124003229
10	123997946	123998981
10	123998251	123998252
10	123998308	123998555
10	123998661	123999049
10	12402969	12568457
10	124124312	124141809
10	124124312	124142687
10	124142847	124147424
10	124147480	124149849
10	124148563	124181532
10	124149894	124156082
10	124162131	124165440
10	124162551	124165365
10	124167474	124173705
10	124173769	124174402
10	124174465	124176448
10	124176537	124177782
10	124176537	124179130
10	124177134	124238467
10	124177822	124179130
10	124179436	124179437
10	124179719	124228983
10	124181720	124181721
10	124211630	124238408
10	124238507	124238928
10	124239132	124242344
10	124256337	124370902
10	124256391	124256876
10	124256908	124258162
10	124257261	124263793
10	124258276	124259602
10	124259659	124261476
10	124261571	124263697
10	124263930	124270684
10	124264254	124443364
10	12431052	12431720
10	124500649	124680683
10	124581956	124583178
10	124583446	124584212
10	124598945	124599930
10	124602532	124602533
10	124605292	124628991
10	124682167	124687211
10	124687344	124723002
10	124687611	124696648
10	124687665	124698155
10	124698361	124701460
10	124701532	124702335
10	124703275	124703276
10	124730201	124732239
10	124732530	124732778
10	124732976	124735806
10	124744229	124745500
10	124745613	124748798
10	124782713	124801685
10	124787353	124789972
10	124790885	124792552
10	124792677	124793899
10	124793991	124796715
10	124800692	124802567
10	124802666	124803201
10	124805953	124815279
10	124885956	124886564
10	124903991	124904424
10	124904618	124905164
10	124905233	124907235
10	124906901	124907235
10	124907386	124909913
10	124908389	124909921
10	124910071	124911742
10	124911782	124913555
10	124911919	124912118
10	124912334	124914553
10	124914759	124988331
10	12494019	12552860
10	12511503	12522452
10	12540284	12542224
10	125496523	125504169
10	125504215	125504216
10	125504268	125506719
10	125506858	125511378
10	125511675	125516479
10	125516658	125518032
10	125518228	125520422
10	125529761	125547482
10	125607208	125612120
10	125642033	125830392
10	125689966	125757820
10	125705421	125759428
10	125710610	125758630
10	125739757	125795973
10	125755532	125758375
10	125758261	125801032
10	125758510	125761861
10	125759219	125759220
10	125759457	125766210
10	125760544	125825995
10	125761986	125770762
10	125770218	125783250
10	125770918	125788021
10	125780061	125824272
10	125788177	125791807
10	125791953	125794086
10	125794327	125838684
10	125794425	125795173
10	125795760	125973477
10	125796230	125841830
10	125809887	125810007
10	125835034	125843147
10	126006395	126082444
10	126053505	126080318
10	126068783	126222722
10	126076661	126079399
10	126077304	126093370
10	126079543	126080285
10	126080398	126081486
10	126081614	126082357
10	126082479	126083995
10	126082481	126083997
10	126082648	126086127
10	126084076	126223602
10	126084114	126208437
10	126084122	126087101
10	126087166	126267710
10	126087177	126269181
10	126087196	126087300
10	126090759	126097432
10	126092437	126097432
10	126098008	126292453
10	126111192	126300284
10	126140546	126162698
10	126141161	126141162
10	126149098	126176404
10	126149453	126203266
10	126162885	126166981
10	126167134	126175520
10	126175583	126176595
10	126176672	126304208
10	126176686	126195738
10	126176687	126195739
10	126176687	126204709
10	126195830	126204709
10	126195830	126241901
10	126195830	126291823
10	126204823	126291823
10	126206785	126276538
10	126225281	126413153
10	126231645	126301568
10	126291861	126295097
10	126298872	126337640
10	126299499	126299562
10	126299827	126330507
10	126300078	126304636
10	126318200	126360263
10	126319730	126331522
10	126325466	126331447
10	12635361	12731659
10	126360442	126367407
10	126360786	126361696
10	126374771	126385195
10	126411838	126468241
10	126436876	126446712
10	126439062	126440859
10	126439062	126443951
10	126444011	126444012
10	126447527	126578886
10	126451640	126463110
10	126464682	126474145
10	126467716	126468832
10	126468897	126470283
10	126477579	126632782
10	126480422	126597100
10	126480460	126485390
10	126485501	126607427
10	126489147	126501005
10	126495171	126497943
10	126498009	126505154
10	126505344	126507315
10	126508036	126509908
10	126586236	126617161
10	126596676	126610122
10	126597099	126608584
10	126612244	126681557
10	126621866	126640846
10	126631417	126789567
10	126640512	126645204
10	126645340	126650524
10	126649143	126685552
10	126650677	126652204
10	126652275	126652759
10	126652957	126660268
10	126660388	126661734
10	126661863	126662018
10	126662098	126681023
10	126665455	126665456
10	126668257	126671254
10	126668394	126752031
10	126671333	126697305
10	126671371	126671761
10	126671888	126672414
10	126673165	126673303
10	126673242	126676523
10	126674154	126678532
10	126674756	126674757
10	126675911	126677943
10	126676729	126680790
10	126676729	126681519
10	12667965	12668486
10	126681663	126681897
10	126682051	126717556
10	126685425	126685426
10	126690541	126730954
10	126693783	126721241
10	126699106	126750170
10	126708660	126715841
10	126717714	126766750
10	126717714	126789549
[truncated: 174,206 more rows]
