# Supplementary material for: deFuse: An Algorithm for Gene Fusion Discovery in Tumor RNA-Seq Data
Source: PLoS Comput Biol. 2011 May 19;7(5):e1001138. doi: 10.1371/journal.pcbi.1001138 (PMC3098195; doi:10.1371/journal.pcbi.1001138)
Supplement: Dataset S3 — MapSplice output. (10.16 MB GZ) [file pcbi.1001138.s003.gz › SupplementaryDataS13/CCC15.junctions.txt]

10	100000923	100001313
10	100001449	100002100
10	100005486	100006527
10	100006694	100007397
10	100007551	100007728
10	100054303	100167057
10	100134814	100136948
10	100137054	100138101
10	100140501	100140757
10	100157402	100157651
10	100167473	100167922
10	100168004	100169792
10	100169905	100172116
10	100173415	100173500
10	100173634	100174060
10	100174121	100175288
10	100174143	100175638
10	100175732	100176962
10	100177011	100179320
10	100181038	100183730
10	100181038	100191702
10	100183838	100185019
10	100192987	100195047
10	100195151	100196634
10	101131984	101153323
10	101145466	101155517
10	101147433	101152327
10	101152469	101153216
10	101153381	101153471
10	101153621	101155503
10	101156596	101170371
10	101170552	101180195
10	101183378	101361729
10	101206112	101360659
10	101329007	101362437
10	101361113	101362290
10	101361143	101409672
10	101362346	101362905
10	101363671	101369792
10	101399709	101490589
10	101401957	101403572
10	101409335	101409609
10	101409474	101409609
10	101409711	101411193
10	101411375	101429008
10	101432982	101438557
10	101438497	101441132
10	101448605	101450720
10	101450805	101452259
10	101452420	101454199
10	101452420	101472665
10	101455320	101456407
10	101455570	101457416
10	101457596	101457597
10	101464465	101466095
10	101466208	101468093
10	101466208	101470734
10	101468247	101470734
10	101470815	101473703
10	101477310	101479300
10	101479481	101481707
10	101482156	101485993
10	101486064	101489457
10	101490912	101504307
10	101492975	101501831
10	101493109	101493784
10	101493819	101497004
10	101497137	101504276
10	101504381	101505372
10	101626057	101629086
10	101630108	101633758
10	101633956	101635434
10	101636379	101638572
10	101639044	101639658
10	101644771	101698227
10	101646144	101647833
10	101649813	101657742
10	101657841	101658700
10	101658893	101679355
10	101706952	101718862
10	101807308	101902969
10	101845399	101987901
10	101883857	101901988
10	101900674	101902909
10	101901337	101989674
10	101901456	101928159
10	101902099	101904607
10	101904686	101905892
10	101905981	101913751
10	101917153	101923955
10	101925817	101927880
10	101927941	101928948
10	101928994	101933503
10	101933584	101935261
10	101933740	101980066
10	101935384	101935709
10	101940468	102111733
10	101940715	101943045
10	101943178	101943731
10	101949767	101950418
10	101951896	101954253
10	101952531	102112139
10	101954404	101954823
10	101959536	101967742
10	101963951	101987814
10	101967877	101968465
10	101970423	101971859
10	101972727	101975670
10	101981237	101982449
10	101987978	101993445
10	101990746	102007034
10	101993524	101995546
10	101996621	102183607
10	101996682	101999857
10	101996682	101999995
10	102000079	102003168
10	102006223	102009965
10	102011810	102017318
10	102025021	102187512
10	102030800	102035844
10	102035960	102036352
10	1020445	1022519
10	102072962	102112417
10	102088528	102097828
10	102097278	102097811
10	102104379	102106279
10	102108887	102110563
10	102112829	102145153
10	102113578	102115884
10	102113987	102125406
10	102113987	102276202
10	102237542	102237774
10	102272885	102276241
10	102273676	102276146
10	102275474	102412537
10	102276301	102276722
10	102276821	102279127
10	102279176	102332347
10	102279253	102279514
10	102285882	102286158
10	102286408	102290381
10	102290529	102294698
10	102294843	102295690
10	102295796	102296265
10	102297894	102486274
10	102298218	102308573
10	102298790	102484432
10	1024467	1028429
10	102496050	102496762
10	102500638	102529245
10	102556352	102558857
10	102558983	102574395
10	102574496	102576756
10	102578268	102614290
10	102603572	102734241
10	102636311	102749140
10	102667047	102668131
10	102673217	102673896
10	102679186	102679577
10	102679744	102680723
10	102688483	102693773
10	102691269	102691270
10	102696883	102697507
10	102697594	102699823
10	102700474	102899961
10	102706284	102709175
10	102709243	102711624
10	102714416	102723571
10	102715446	102753863
10	102722783	102722876
10	102723356	102727379
10	102728663	102731235
10	102729018	102729595
10	102729739	102729869
10	102729825	102756722
10	102731290	102733502
10	102732592	102734237
10	102733215	102738510
10	102733564	102733781
10	102733821	102736496
10	102736319	102736434
10	102736635	102736773
10	102736722	102736837
10	102736930	102891645
10	102736943	102737060
10	102737685	102737725
10	102739200	102739391
10	102740290	102740616
10	102740757	102742937
10	102749699	102752244
10	102752693	102753266
10	102753913	102755205
10	102755315	102755331
10	102755462	102756232
10	102756807	102757087
10	102757386	102799149
10	102779577	102790283
10	102780131	102780820
10	102784602	102785244
10	102784602	102785750
10	102785418	102785754
10	102785848	102786233
10	102786308	102786470
10	102786950	102787129
10	102788381	102804715
10	102788439	102788922
10	1028599	1031869
10	103129056	103169276
10	103180199	103211728
10	1031972	1032046
10	103199759	103260267
10	1032090	1072092
10	1032182	1033148
10	103271617	103275760
10	103274331	103286331
10	103282179	103282699
10	103282817	103284408
10	103283465	103432182
10	103284657	103285101
10	103288118	103300446
10	103300638	103302902
10	1033248	1034943
10	103329564	103329995
10	103332030	103349445
10	103332638	103333255
10	103333428	103334349
10	103334624	103423249
10	103335903	103336993
10	103337153	103337951
10	103338147	103344405
10	103344485	103350485
10	103350609	103350950
10	103361157	103361375
10	103361516	103362084
10	103363056	103363057
10	103374557	103417633
10	103374557	103422662
10	103397008	103555837
10	103407509	103433371
10	103417727	103422662
10	103419857	103561539
10	103422794	103423235
10	103426183	103444128
10	103432704	103485339
10	103467721	103556680
10	103474711	103643614
10	103477695	103561205
10	103500345	103544849
10	1035035	1036617
10	103531379	103531474
10	103531601	103532005
10	103532344	103532586
10	103533053	103533054
10	103535237	103545959
10	103535875	103725035
10	103536214	103540758
10	103536334	103537111
10	103537735	103596563
10	103537752	103539601
10	103537924	103725218
10	103539600	103626831
10	103540835	103541101
10	103541186	103542586
10	103542690	103543660
10	103542690	103547727
10	103542964	103543002
10	103543745	103547727
10	103545111	103545908
10	103547901	103548589
10	103549136	103596136
10	103549202	103549989
10	103553766	103555792
10	103557648	103559931
10	103560061	103562777
10	103562874	103563302
10	103563353	103567571
10	103578005	103578136
10	103578443	103578822
10	103597367	103599523
10	103621273	103621274
10	103637128	103637481
10	103639237	103689610
10	103639237	103724959
10	103640609	103682357
10	103655461	103655557
10	1036686	1145965
10	1036808	1036888
10	1036953	1042958
10	103725047	103740298
10	103740358	103741716
10	103741785	103743285
10	103743350	103745044
10	103754260	103756335
10	103759196	103759724
10	103761712	103817108
10	103763771	103773224
10	103773496	103774903
10	103779492	103782773
10	103789872	103805832
10	103793980	103816506
10	103797935	103891170
10	103855159	103857263
10	103857592	103857658
10	103857989	103868305
10	103858924	103859131
10	103859254	103859347
10	103859430	103859668
10	103859790	103860276
10	103860341	103957197
10	103860448	103860616
10	103860718	103860816
10	103860891	103861003
10	103861047	103861181
10	103864209	103920272
10	103865622	103866537
10	103877025	103889695
10	103888512	103888626
10	103889467	103889576
10	103891366	103988111
10	103891751	103892792
10	103892845	103893997
10	103894054	103894767
10	103894837	103896419
10	103897139	103898119
10	103898268	103898375
10	103898441	103898564
10	103898685	103898925
10	103899076	103899673
10	103900384	103910634
10	103902277	103906766
10	103906821	103906933
10	103906821	103906936
10	103907075	103907178
10	103907302	103907796
10	103907961	103908940
10	103909315	103909643
10	103910840	103911303
10	103911672	103911858
10	103976396	103977373
10	103977457	104172729
10	103978315	103978572
10	103994737	103995309
10	103995528	104008676
10	104008781	104009797
10	104011867	104027362
10	104030371	104033554
10	104035775	104129620
10	1040520	1047630
10	104056558	104230255
10	104063288	104230590
10	104101121	104101590
10	104101691	104110364
10	104103401	104107786
10	104107933	104108253
10	104108476	104109017
10	104109182	104109931
10	104109182	104110769
10	104109227	104126051
10	104110025	104126099
10	104110087	104249711
10	104110142	104110769
10	104112411	104113003
10	104113143	104113457
10	104113179	104153123
10	104113545	104115144
10	104116253	104116832
10	104116581	104118511
10	104116957	104117225
10	104117307	104117965
10	104118053	104118869
10	104118201	104118486
10	104119134	104119458
10	104119522	104119608
10	104119731	104119921
10	104119992	104120131
10	104120225	104120454
10	104120607	104125106
10	104125331	104126019
10	104126179	104126307
10	104126547	104126682
10	104126875	104129031
10	104126887	104129031
10	104128597	104131857
10	104129158	104225585
10	104129181	104129268
10	104129353	104318801
10	104130109	104130253
10	104130433	104130874
10	104130690	104150485
10	104131901	104173887
10	104132435	104141893
10	1041426	1056707
10	104144347	104145635
10	104145727	104146000
10	104146236	104146472
10	104146236	104146476
10	104146570	104146651
10	104146802	104147049
10	104147432	104147728
10	104147832	104147959
10	104148044	104148132
10	104148270	104148486
10	104148270	104279883
10	104148611	104149035
10	104149147	104152912
10	104149244	104149324
10	104149465	104149827
10	104150238	104150402
10	104150571	104150694
10	104150796	104150927
10	104150847	104151863
10	104151265	104151492
10	104151664	104151795
10	104151906	104151999
10	104151906	104152002
10	104155000	104155093
10	104160863	104161454
10	104170929	104171101
10	104171254	104171534
10	104172039	104172551
10	104172994	104230520
10	104173319	104173404
10	104173464	104173545
10	104173606	104173743
10	104173925	104174011
10	104174141	104174246
10	104174307	104174396
10	104174539	104174862
10	104174945	104182273
10	104181208	104182273
10	1041847	1042958
10	104211197	104215729
10	104215477	104229729
10	104218188	104218500
10	104220241	104220412
10	104220754	104233771
10	104221143	104222601
10	104222697	104223317
10	104225019	104230246
10	104229682	104229884
10	104230624	104409765
10	104230685	104241372
10	104230712	104230879
10	104230919	104231584
10	104231645	104231748
10	104231922	104232758
10	104232850	104233907
10	104234123	104235356
10	104235442	104235443
10	104238885	104240296
10	104240360	104252347
10	104242609	104262675
10	104254081	104258916
10	104263412	104407895
10	104288332	104288586
10	104299853	104342329
10	1043068	1044898
10	104310449	104310450
10	104326925	104380923
10	104336193	104392538
10	104342471	104343383
10	104343468	104343740
10	104343812	104346887
10	104347040	104349180
10	104349291	104365015
10	104350620	104350659
10	104365968	104565578
10	104367175	104376922
10	104376740	104382838
10	104379908	104383965
10	104380320	104527836
10	104382426	104464429
10	104393584	104393585
10	104394934	104404400
10	104404495	104404827
10	104405060	104405853
10	104405884	104405992
10	104405884	104406017
10	104406050	104406051
10	104406070	104438045
10	104406132	104406494
10	104406138	104408551
10	104407270	104407271
10	104420131	104564346
10	104426688	104435563
10	104426878	104493762
10	104432251	104564469
10	104435748	104439640
10	104439690	104449120
10	104448114	104488338
10	104449236	104455093
10	104450864	104487421
10	104455236	104464020
10	104455236	104591385
10	104465140	104578668
10	104475446	104559750
10	104479378	104501052
10	104479555	104481470
10	104481530	104481899
10	104482655	104483301
10	104483350	104485609
10	104484883	104485089
10	104493890	104547740
10	1044975	1045469
10	104514503	104565433
10	1045235	1045291
10	104561702	104565437
10	104563050	104582074
10	104570709	104630397
10	104604174	104610079
10	104611927	104612620
10	104613215	104720450
10	104619340	104619552
10	104619958	104622195
10	104624408	104626701
10	104628257	104628596
10	104770427	104799454
10	104777206	104799454
10	104806711	104818376
10	104818469	104821521
10	104826017	104826718
10	104838510	104839052
10	104839655	104840358
10	104839655	104840683
10	104840534	104840683
10	104840743	104841311
10	104842935	104842936
10	104843056	104843719
10	104843785	104844095
10	104844127	104844128
10	104844202	104845686
10	104848731	104849673
10	104850849	104850982
10	104855548	104856336
10	104856453	104889153
10	104858748	104926533
10	104867660	104867661
10	104881353	104924601
10	104889226	104924605
10	104893326	104926422
10	104905365	104913925
10	104924729	104926233
10	104931075	104942983
10	104998916	105142165
10	1050252	1051693
10	105061166	105067036
10	105071930	105078781
10	105097044	105097142
10	105098746	105100454
10	105131588	105132985
10	105138913	105141938
10	105142030	105142118
10	105142213	105146156
10	105144141	105146156
10	105145743	105145748
10	105145779	105146156
10	105146477	105148163
10	105154930	105155732
10	105156537	105159446
10	105159553	105162863
10	105163069	105163713
10	105164077	105164752
10	105164898	105166238
10	105166489	105167539
10	105168381	105169285
10	105169455	105171095
10	105171314	105172735
10	105171323	105195321
10	105175272	105177076
10	105177138	105181876
10	1051836	1053015
10	105184225	105195319
10	105184722	105187762
10	105187818	105188433
10	105188555	105189493
10	105190055	105350438
10	105193080	105193662
10	105194038	105195083
10	105194429	105195125
10	105195845	105347915
10	105199460	105259609
10	105199846	105200830
10	105201080	105215875
10	105204363	105344281
10	105226712	105350732
10	105234158	105345335
10	105249784	105350800
10	105274675	105348650
10	105299078	105350094
10	105300230	105344268
10	105320350	105377939
10	105320373	105345993
10	105320860	105321248
10	105321802	105460401
10	105335599	105394354
10	105338797	105346819
10	105340103	105345554
10	105342593	105345506
10	105343508	105345984
10	105346027	105346104
10	105346866	105401360
10	105348380	105348381
10	105352348	105376836
10	105352687	105353402
10	105353536	105355545
10	105355664	105361328
10	105358656	105394983
10	105361377	105362600
10	105362937	105366944
10	105367061	105368239
10	105367061	105372217
10	105372231	105372232
10	105372300	105376836
10	105373236	105411174
10	105376949	105410731
10	1053833	1061737
10	105384274	105387052
10	105384682	105564641
10	105390822	105391214
10	105392673	105401324
10	105403976	105407701
10	105412922	105425093
10	105474109	105485480
10	105642000	105647296
10	105647467	105648625
10	105648748	105649810
10	105660370	105667210
10	105667404	105667848
10	105702692	105742768
10	105727350	105769561
10	105748719	105748867
10	105749696	105751192
10	105751320	105751920
10	105753275	105755309
10	105755439	105755660
10	105755783	105757925
10	105758104	105760564
10	105768656	105769482
10	105769670	105770236
10	105770361	105771368
10	105775498	105814751
10	105777088	105939439
10	105782038	105782422
10	105783123	105783693
10	105784082	105784369
10	105784515	105785011
10	105785121	105785222
10	105785311	105786240
10	105786380	105786793
10	105786861	105787384
10	105787455	105793264
10	105788276	105788819
10	105789388	105789721
10	105790158	105790813
10	105793329	105793573
10	105793608	105795506
10	105795541	105796495
10	105796377	105796501
10	105797558	105797817
10	105797852	105799157
10	105799219	105799837
10	105807938	105809386
10	105813566	105814186
10	105814344	105820174
10	105820317	105821780
10	105821827	105822958
10	105822993	105823932
10	105823979	105826049
10	105826177	105827170
10	105827274	105828290
10	105828334	105830370
10	105830432	105835471
10	105868088	106053584
10	105872834	105873462
10	105887416	106029773
10	105892141	105895224
10	105935871	105937068
10	105955781	105957413
10	105964174	105980338
10	105980243	106031165
10	106004710	106004911
10	106005019	106009324
10	106009546	106012727
10	106012825	106015832
10	106015891	106047386
10	106015938	106017000
10	106024697	106024974
10	106025082	106027642
10	106027864	106029118
10	106029788	106126128
10	106036043	106222875
10	106037926	106048889
10	106044737	106047346
10	106047432	106048876
10	106064000	106067568
10	106065812	106087994
10	106075781	106089341
10	106087504	106087505
10	1071684	1076321
10	107348850	107436437
10	107417506	107436437
10	1076267	1241915
10	1076800	1076801
10	1078702	1079241
10	1079333	1079939
10	1079333	1084804
10	1110790	1122380
10	111453128	111621314
10	111609455	111614907
10	111614661	111720816
10	111615060	111618362
10	111618460	111619701
10	111619777	111620479
10	111620652	111621540
10	111621609	111623115
10	111623175	111625276
10	111623759	111793059
10	111625347	111627538
10	111627615	111627748
10	111629986	111630590
10	111630679	111632180
10	111631232	111632259
10	111632390	111633815
10	111633896	111635994
10	111637940	111638251
10	111641574	111642760
10	1116416	1120343
10	111642823	111657439
10	111657563	111664759
10	111664847	111673150
10	1117117	1124811
10	111758047	111850373
10	111812204	111914642
10	111850596	111862525
10	111862098	111899198
10	111862663	111866007
10	111866158	111867090
10	111869102	111869214
10	111869312	111871858
10	111872040	111873765
10	111873886	112028568
10	111874022	111875574
10	111875693	111876165
10	111880234	111882053
10	111880234	111883074
10	111884138	111910727
10	111884619	111973785
10	111884733	111884734
10	111884778	111884779
10	111957830	111977937
10	111976031	111977937
10	111978069	112028928
10	111994605	112028928
10	112029042	112029662
10	112029755	112211212
10	112029833	112034572
10	112035430	112103464
10	112035842	112155070
10	112043455	112058018
10	112045129	112047315
10	112047476	112048396
10	1120478	1122226
10	112050484	112053216
10	112163480	112333977
10	112172111	112256084
10	112183527	112187964
10	112235137	112260147
10	112244123	112259910
10	112247875	112249793
10	112248248	112252469
10	112252617	112256683
10	112253737	112254455
10	112259970	112400563
10	112261134	112290185
10	112317579	112318686
10	112325151	112327169
10	112327240	112327583
10	112327662	112328376
10	112331846	112332310
10	112332390	112333132
10	112333296	112333589
10	112333710	112333931
10	112334144	112339353
10	112336262	112336263
10	112339456	112339640
10	112340880	112342821
10	112342971	112346146
10	112348038	112349402
10	112349560	112350187
10	112350294	112350770
10	112350878	112351385
10	112351632	112351714
10	112352413	112352573
10	1126013	1160769
10	112616831	112658323
10	112621766	112625714
10	112629060	112635865
10	112635114	112637413
10	112637634	112639281
10	112639378	112640304
10	112645835	112647776
10	112647699	112649138
10	112650274	112651286
10	112651091	112663693
10	112669405	112713873
10	112669409	112713877
10	112714809	112735376
10	112735513	112750163
10	112757401	112758996
10	1129436	1132110
10	11296457	11317518
10	11331170	11339707
10	11339841	11352635
10	113581648	113701390
10	11370521	11396108
10	113905801	113906997
10	113922814	113923447
10	113932639	113933441
10	11396227	11403176
10	1139776	1141066
10	11398420	11413984
10	11403355	11407805
10	114065134	114195031
10	11411066	11412425
10	114126196	114144666
10	114154554	114158170
10	114158269	114159255
10	114163055	114166636
10	114166770	114167594
10	114167689	114171341
10	114171783	114172073
10	114172189	114175086
10	114175229	114176006
10	114180342	114183666
10	114182269	114182988
10	114183029	114184045
10	114183364	114184045
10	114184138	114194669
10	114184212	114188084
10	114190421	114303487
10	114190443	114191940
10	114193354	114194918
10	114197215	114210273
10	114204880	114338441
10	114214406	114276836
10	114226504	114227654
10	114261367	114263450
10	1143445	1143718
10	1143544	1143634
10	114417378	114445430
10	114418037	114418686
10	114418747	114565039
10	114444394	114444395
10	114448473	114520855
10	114450862	114476573
10	114458077	114502974
10	114526803	114526804
10	114671651	114707978
10	114700694	114700956
10	114701022	114701232
10	114721366	114721367
10	114799612	114822807
10	114829422	114829423
10	114891065	114893672
10	114893774	114895760
10	114902189	114907770
10	114907818	114909669
10	114908466	114915304
10	114910440	114915304
10	1151129	1151130
10	115324154	115325646
10	115328547	115330344
10	115334031	115335542
10	11535099	11544278
10	115429727	115447243
10	115447352	115470781
10	115454079	115620134
10	11545798	11556045
10	115470917	115471400
10	115471528	115475111
10	115475286	115476054
10	115476143	115512162
10	115476183	115479060
10	115477216	115479290
10	115592237	115593853
10	115604799	115608277
10	115634129	115647859
10	115652342	115653276
10	115658840	115671968
10	11571227	11572837
10	11583213	11591600
10	115877420	115879640
10	115894365	115895298
10	115895510	115900841
10	115913078	115922890
10	115918559	115954733
10	1160292	1160850
10	116046793	116048307
10	116047162	116049009
10	116049164	116049943
10	116050439	116051103
10	116051214	116052088
10	116054679	116057554
10	116073010	116081552
10	116083044	116090352
10	116090480	116148600
10	1160964	1165153
10	116130027	116185831
10	116195152	116197629
10	116195152	116201373
10	116215576	116217930
10	116222869	116268923
10	116223705	116237707
10	116237765	116241540
10	11625807	11626126
10	116321155	116325165
10	11636637	11709784
10	11640959	11641648
10	116455670	116606517
10	116563065	116585307
10	1165655	1165829
10	116580679	116582982
10	116583151	116585286
10	116585390	116585873
10	116592044	116594783
10	116593686	116595116
10	116595838	116595924
10	116596116	116596308
10	116596477	116596839
10	116596982	116598396
10	116598486	116604946
10	116610638	116610980
10	116650706	116650707
10	116692492	116700843
10	116700898	116709475
10	116715418	116726639
10	116720189	116721884
10	117815127	117839242
10	117843337	117846156
10	117846265	117874722
10	118019088	118020324
10	118021777	118022665
10	118236430	118420703
10	118368211	118422280
10	118420998	118425807
10	118421750	118455216
10	118422799	118422800
10	118426003	118429004
10	118428491	118428492
10	118429262	118430653
10	118430757	118431292
10	118431378	118433292
10	118440918	118442838
10	118441968	118448136
10	118450479	118637748
10	118454779	118456701
10	118490437	118490438
10	118582874	118584436
10	118610691	118612300
10	118613604	118628061
10	118633199	118636282
10	118636033	118764579
10	118651180	118651266
10	118652513	118698499
10	118653732	118656153
10	118661344	118664876
10	118670118	118670119
10	118671017	118677293
10	118677392	118679350
10	118698498	118701410
10	118701507	118703543
10	118713588	118745525
10	118728056	118752126
10	118728809	118754523
10	118864801	119032453
10	119022746	119022747
10	119023536	119034607
10	119030598	119121165
10	119034972	119039687
10	119039849	119068373
10	11905475	11934002
10	119062741	119063767
10	119068475	119090481
10	119090603	119123857
10	119101730	119298078
10	119114806	119298519
10	119208836	119297662
10	119229524	119229567
10	119234301	119254039
10	119241610	119291598
10	119272823	119290596
10	119273056	119298117
10	119293174	119295133
10	119295317	119297566
10	119297646	119297647
10	119297652	119297653
10	119297823	119297824
10	119298361	119323326
10	119298391	119300482
10	11939090	11952672
10	11939474	11994233
10	119658255	119755663
10	119758230	119785684
10	119758726	119764566
10	119769053	119912170
10	119919943	119967678
10	119933016	119940690
10	12003312	12011870
10	120060410	120060709
10	120060815	120075656
10	120075745	120084616
10	120084715	120084898
10	120091429	120091772
10	12018623	12021608
10	12018717	12024670
10	120240434	120394029
10	12024768	12025069
10	12030513	12034071
10	12037333	12071232
10	12037512	12038325
10	12038528	12041176
10	120394055	120471583
10	120400693	120432685
10	12041361	12046014
10	12042443	12204985
10	120428844	120429164
10	120431286	120431297
10	120431735	120432510
10	120431736	120431737
10	120435670	120436100
10	120447983	120449131
10	120450910	120456994
10	12059878	12109169
10	120674198	120799402
10	120681846	120686217
10	12069192	12069361
10	12073634	12073635
10	120752088	120782726
10	120778346	120928261
10	120781804	120783999
10	120783441	120917765
10	120784870	120808900
10	120785061	120785072
10	120785742	120906067
10	120785770	120786621
10	120786811	120787740
10	120786939	120800714
10	120787779	120872846
10	120787841	120953703
10	120787941	120791496
10	120791599	120843358
10	120791692	120791723
10	120791733	120791794
10	120791762	120791792
10	120791832	120792136
10	120791944	120792239
10	120792274	120793556
10	120793644	120799303
10	12079762	12081911
10	120799472	120838831
10	120799487	120800023
10	120799557	120800023
10	120800161	120800162
10	120800175	120800700
10	120800176	120800701
10	120800823	120806242
10	120806338	120820869
10	120806355	120806438
10	120806472	120953703
10	120807535	120820752
10	120807576	120838831
10	120808899	120809104
10	120810346	120810726
10	120810830	120814901
10	120815072	120818948
10	120820587	120822392
10	120822555	120822943
10	120823439	120830130
10	120843998	120890585
10	120853699	120854266
10	120853699	120857450
10	120854524	120854813
10	120854997	120857450
10	120867169	120869843
10	120869954	120872971
10	120870021	120992780
10	120873071	120879017
10	120882111	120885973
10	120882111	120886559
10	120886391	120933850
10	120889334	120890607
10	120893277	120928261
10	120897362	120904564
10	120907429	120907511
10	120907564	120909230
10	120909255	120910417
10	120909794	120917623
10	120910471	120910557
10	120910471	120911842
10	120910577	120911842
10	120910583	120911842
10	120911916	120913633
10	120913698	120914704
10	120913698	120915039
10	120914719	121032134
10	120914804	120915039
10	120918035	120918679
10	120918807	121000194
10	120918844	120921884
10	120919424	121000263
10	120921987	120923239
10	120923374	120923953
10	120924045	120924046
10	120924055	120924077
10	120924094	120926523
10	120926655	120928257
10	120928273	120928274
10	120957471	121076018
10	12096189	12110750
10	121005128	121030606
10	121031647	121191329
10	121076113	121130317
10	121086358	121265038
10	121130429	121146197
10	12117112	12314789
10	121172768	121174495
10	12117358	12119943
10	12117446	12124760
10	121174587	121179877
10	121197762	121202173
10	121202310	121202647
10	121245663	121255152
10	12124819	12136535
10	121249761	121265011
10	121253264	121275534
10	121265154	121275534
10	121275620	121276808
10	121276926	121292092
10	121282445	121325256
10	121284112	121327754
10	121301966	121421940
10	121314658	121321908
10	121325216	121346162
10	121326252	121326349
10	121326252	121326582
10	121326705	121326953
10	121327037	121327143
10	121327117	121419571
10	121327200	121329824
10	121327211	121461489
10	121327238	121328228
10	121328336	121329437
10	121329512	121329973
10	121329512	121331424
10	121332059	121337654
10	121332110	121337654
10	121335935	121449034
10	121337750	121341478
10	121337750	121342954
10	121337750	121345936
10	121346257	121346258
10	121346292	121346293
10	121348179	121416580
10	121415539	121426464
10	121415674	121426748
10	121419504	121419505
10	121419581	121421847
10	121419679	121421757
10	121421568	121431592
10	121421920	121422538
10	121422158	121425966
10	121422158	121425969
10	121425956	121425957
10	121426139	121426350
10	12148289	12166583
10	12151192	12163477
10	121541538	121541659
10	121541538	121546217
10	121546415	121546963
10	121551958	121580192
10	121553799	121554886
10	121565473	121576698
10	121565718	121588113
10	121570419	121571933
10	121571987	121580578
10	121573404	121576133
10	121579918	121613471
10	121581102	121581514
10	121585149	121593543
10	121585206	121586398
10	121585580	121586485
10	121586531	121588037
10	121588202	121590345
10	121592097	121592750
10	121592097	121592756
10	121592928	121597115
10	121597215	121598927
10	121599078	121602552
10	121602674	121606849
10	121602696	121606840
10	121608683	121609301
10	121609386	121622029
10	12163632	12166545
10	121642447	121647929
10	121648461	121652301
10	121652479	121730176
10	121652511	121653586
10	121656159	121658566
10	121656797	121656798
10	121661666	121664232
10	121664321	121665250
10	121665391	121667338
10	121667396	121773443
10	12166756	12167676
10	121667664	121675559
10	121668990	121855204
10	121669098	121670391
10	121672159	121685400
10	121675729	121679109
10	121682514	121682563
10	12169734	12170991
10	12171260	12173518
10	12173650	12178826
10	12176276	12179689
10	12190020	12194905
10	1219309	1220801
10	12195069	12199678
10	12199760	12200754
10	12200796	12206234
10	12202272	12202792
10	12204361	12324687
10	12205015	12205016
10	122189088	122339203
10	122206863	122253320
10	12224864	12238987
10	122253428	122263413
10	122324803	122338805
10	12235851	12238912
10	12240110	12242935
10	12244294	12246273
10	12249816	12252722
10	12249898	12251263
10	12252913	12254770
10	12254871	12255723
10	12255818	12259798
10	122598602	122626460
10	12259905	12261088
10	122601008	122602026
10	122608298	122609611
10	122609784	122612237
10	12261137	12266894
10	122614714	122615132
10	122616266	122616568
10	122616266	122620672
10	122623425	122627855
10	122627961	122630328
10	122630403	122633282
10	122631999	122636223
10	122636338	122638580
10	122638686	122639397
10	122639511	122640218
10	122640389	122649531
10	122642329	122692797
10	122651824	122652557
10	122652734	122653549
10	122654313	122654821
10	122654918	122655378
10	122655494	122655495
10	122655523	122656278
10	12268337	12277775
10	12270596	12277825
10	122727043	122739285
10	12273777	12277832
10	12278324	12280710
10	12280781	12291972
10	12286725	12413614
10	12292327	12297745
10	12297840	12299366
10	12298573	12332331
10	12299472	12312953
10	123063975	123229097
10	123126597	123127182
10	12313001	12317053
10	123173323	123228521
10	12319271	12320462
10	123199103	123228210
10	12320490	12328154
10	123228003	123242471
10	123229081	123229082
10	123229327	123254682
10	123229513	123229606
10	123233246	123263327
10	123233264	123241297
10	123233307	123234899
10	123235036	123236858
10	123236417	123269625
10	123236928	123237495
10	123237617	123246036
10	123246185	123247711
10	123246226	123247999
10	123248109	123250330
10	123253445	123264621
10	123253445	123264627
10	123264823	123266823
10	123266967	123269483
10	123267633	123314180
10	123268333	123269483
10	123269673	123288096
10	123269673	123343213
10	12328254	12328255
10	12328282	12331586
10	123288219	123300794
10	123299441	123300828
10	123300963	123314006
10	123314065	123365072
10	123314083	123314942
10	123314083	123343213
10	123315208	123343213
10	12331723	12332316
10	123343471	123347466
10	123430212	123580943
10	123468587	123513882
10	123493363	123539674
10	123507946	123698938
10	123581906	123764680
10	123586322	123590587
10	123590764	123619511
10	123619543	123649371
10	123648474	123651896
10	123663398	123671854
10	123671916	123673771
10	123672828	123711472
10	123678313	123678314
10	123706764	123708829
10	123708915	123709006
10	123709100	123709863
10	123711022	123712743
10	123714890	123717160
10	123720574	123723509
10	123723586	123724379
10	123724448	123736775
10	123787709	123960598
10	123862738	123882114
10	123882239	123944545
10	123883972	124002287
10	123890567	123998213
10	123893211	123944545
10	123911166	124094412
10	123944681	123959902
10	123961213	123962847
10	123961213	123964896
10	123961213	123964908
10	123963708	123963709
10	123974292	123975871
10	123975986	123977342
10	123977513	123986900
10	123987043	123987466
10	123987542	123991463
10	123991506	123998148
10	123998308	123998555
10	123998661	123999049
10	123999169	124003496
10	124125058	124141809
10	124141878	124142687
10	124142847	124147424
10	124147480	124149849
10	124148563	124181532
10	124149894	124156082
10	124156179	124162426
10	124162551	124165365
10	124163995	124165607
10	124165430	124319267
10	124167474	124173705
10	124173769	124174402
10	124174465	124176448
10	124176537	124179130
10	124177822	124179130
10	124180632	124180633
10	124211630	124224109
10	124211630	124238408
10	124238507	124238928
10	124239132	124242344
10	124256337	124370902
10	124256343	124256344
10	124256391	124256876
10	124256908	124258162
10	124257261	124263793
10	124258276	124259602
10	124259659	124261476
10	124261571	124263697
10	124598945	124599930
10	124600026	124605151
10	124629611	124630181
10	124629953	124630177
10	124682167	124687211
10	124686834	124687548
10	124687665	124698155
10	124730201	124732239
10	124732530	124732778
10	124741200	124751419
10	124742135	124912159
10	124744229	124745500
10	124758577	124783862
10	124780484	124781295
10	124790885	124792552
10	124792677	124793899
10	124793991	124796715
10	124800692	124802567
10	124802666	124803201
10	124806579	124812792
10	12485374	12635230
10	124860677	124913808
10	124869255	124914723
10	124878371	124914129
10	124883792	125020867
10	12488770	12488771
10	124888776	124964258
10	124903991	124904424
10	124904618	124905164
10	124905233	124907235
10	124907386	124909913
10	124908389	124909921
10	124910071	124911742
10	124912334	124914553
10	124913789	124914723
10	12500933	12505424
10	1251968	1252014
10	125496523	125504169
10	125504268	125506719
10	125506858	125511378
10	125511675	125516479
10	125516658	125518032
10	125518228	125520422
10	125529761	125547482
10	125564394	125758569
10	125591994	125612120
10	12560951	12573196
10	125641177	125641178
10	125753944	125794255
10	125757565	125757566
10	125758101	125923894
10	125758181	125789013
10	125758510	125761861
10	125761986	125770762
10	125762568	125770708
10	125770918	125788021
10	125788177	125791807
10	125788241	125807738
10	125791953	125794086
10	125795523	125841605
10	125795595	125807417
10	125795648	125795649
10	125795733	125816259
10	125795760	125973477
10	125834501	125845966
10	125842469	125842470
10	126040144	126171692
10	126075786	126084428
10	126079543	126080285
10	126080398	126081486
10	126081614	126082357
10	126082479	126083995
10	126084114	126208437
10	126084122	126087101
10	126087166	126267710
10	126087177	126269181
10	126087524	126090532
10	126087524	126097432
10	126090759	126097432
10	126092991	126097432
10	126098008	126292453
10	126140546	126162698
10	126162885	126166981
10	126167134	126175520
10	126175583	126176595
10	126176687	126195739
10	126195830	126204709
10	126195830	126291823
10	126241345	126338978
10	126286207	126298543
10	126291926	126301293
10	126292328	126294609
10	126301172	126306992
10	126322922	126489918
10	12635361	12748741
10	126360938	126374717
10	126360938	126385195
10	126372472	126449246
10	126374771	126385195
10	126385446	126438945
10	126439062	126440859
10	126439062	126443951
10	126459128	126637189
10	126468897	126470283
10	126495171	126497943
10	126496679	126532021
10	126498009	126505154
10	126498555	126498556
10	126508006	126509397
10	126512984	126514652
10	126513819	126637242
10	126542301	126663734
10	126545103	126690637
10	126597670	126753228
10	126608037	126609886
10	126612244	126681557
10	126621866	126640846
10	126624714	126644827
10	126631417	126789567
10	126650677	126652204
10	126652275	126652759
10	126652957	126660268
10	126661863	126662018
10	126662098	126681023
10	126663683	126681039
10	126664220	126664221
10	126665451	126665452
10	126668257	126671254
10	126671371	126671761
10	126671888	126672414
10	126673165	126676523
10	126673242	126676523
10	126674175	126681975
10	126676729	126681519
10	126681663	126681897
10	126682051	126717556
10	126683360	126699006
10	126708337	126743403
10	126717714	126789549
10	126717714	126812071
10	126717714	126837194
10	126717714	126838878
10	126717714	126839386
10	126789652	126838878
10	126792414	126802391
10	126793745	126793746
10	126810490	126905530
10	126818092	126818093
10	126836719	126836720
10	1269787	1274194
10	127228196	127404280
10	127362934	127415806
10	127396966	127420987
10	127398474	127399763
10	127402495	127403877
10	127404001	127404241
10	127407663	127407917
10	127408038	127408847
10	127412110	127412194
10	127412742	127414203
10	127416970	127416971
10	127419760	127421617
10	127431473	127432253
10	127439061	127442174
10	127467564	127467842
10	127467564	127473439
10	127468087	127473439
10	127472947	127473439
10	12748815	12842953
10	127493689	127494736
10	127494819	127494996
10	127495084	127501588
10	127495084	127501766
10	127502281	127505150
10	127505224	127506117
10	127506197	127509121
10	127509168	127531116
10	127509210	127509979
10	127510166	127512331
10	127514765	127514766
10	127515344	127515513
10	127515356	127517317
10	127516946	127517560
10	127517747	127519406
10	127518455	127553814
10	127519555	127520302
10	127519889	127531684
10	127520276	127520277
10	127524256	127531102
10	127528172	127646028
10	127531201	127532520
10	127538534	127545549
10	127545742	127559102
10	127559630	127574777
10	127564235	127574777
10	127578000	127591425
10	127674057	127675109
10	127674422	127816137
10	127675327	127683705
10	127683608	127686966
10	127685741	127686966
10	127686530	127698122
10	127691271	127692195
10	127692871	127830568
10	127692993	127692994
10	127705984	127732213
10	127714884	127716800
10	127716908	127717853
10	127717988	127721599
10	127721707	127724614
10	127724691	127727812
10	127728010	127728120
10	127728228	127743365
10	127737822	127809388
10	127745365	127750036
10	127777059	127779631
10	127779800	127787152
10	127787223	127788334
10	127814219	127833786
10	127957547	128008971
10	128009068	128066617
10	12800959	12807680
10	128581674	128598496
10	128584122	128658956
10	128589181	128592280
10	128595463	128595527
10	128595526	128595590
10	128659039	128666202
10	128670227	128675775
10	128675871	128678709
10	128686503	128687608
10	128687689	128688426
10	128688561	128696986
10	128703015	128704403
10	128707089	128711454
10	128711578	128712939
10	128712979	128767321
10	128713037	128714606
10	128714678	128719904
10	128720007	128720391
10	128720452	128909459
10	128720574	128725973
10	128724929	128737227
10	128726070	128730879
10	128730968	128731318
10	128731418	128740935
10	12873238	12896200
10	128737710	128749944
10	128741069	128749922
10	128750030	128794485
10	12877543	12896200
10	128813855	128815923
10	128816018	128936262
10	128824441	128824442
10	128832497	128840116
10	128834941	128838849
10	128850494	128856153
10	128857345	128897238
10	128869859	128870292
10	128934458	128936351
10	128936363	128945589
10	128937164	129074773
10	128945683	129027260
10	12896312	12898255
10	128963700	128985453
10	129003250	129004096
10	129009619	129009620
10	129027338	129031900
10	129032000	129042923
10	129050466	129062035
10	129062462	129072363
10	129062468	129068336
10	129073163	129074688
10	129073163	129091309
10	129076454	129170191
10	129089563	129139833
10	129091398	129092579
10	129092683	129097291
10	129097645	129099094
10	129099178	129103406
10	129106795	129107920
10	129108003	129114128
10	12911253	12914644
10	129114265	129121537
10	129121682	129127281
10	12912610	12925435
10	129127479	129132380
10	129132533	129135648
10	12915504	13007455
10	129424456	129622101
10	129640830	129785650
10	129655778	129791544
10	129663877	129674773
10	129685535	129686602
10	129728244	129786713
10	129735743	129736018
10	129746130	129791717
10	129754448	129756377
10	129758081	129758555
10	129758704	129759062
10	129760468	129761591
10	129761322	129790902
10	129765096	129787227
10	129766037	129767814
10	129770972	129773782
10	129789712	129803756
10	12978978	12982135
10	129789955	129790833
10	129791821	129794360
10	129792025	129792386
10	129792088	129795362
10	129792857	129795405
10	129792970	129952285
10	129793114	129794201
10	129793114	129796757
10	129793204	129794291
10	129793273	129796550
10	129793897	129796088
10	129793911	129796834
10	129794200	129795299
10	129794290	129794657
10	129794656	129796481
10	129794725	129796184
10	129794966	129971080
10	129795661	129796757
10	129796130	129796497
10	129796606	129899873
10	129796912	129811345
10	129797677	129798632
10	129800070	129800181
10	129800299	129800387
10	129801856	129803182
10	129804790	129807507
10	129811423	129813830
10	12989897	12990355
10	131175410	131182950
10	131224631	131396149
10	131234208	131251101
10	131267567	131457116
10	131285861	131465508
10	131396297	131447456
10	13140198	13215691
10	131431260	131431261
10	131447595	131455042
10	131480288	131487920
10	131500349	131520489
10	131530547	131531391
10	131647261	131650425
10	13182308	13191118
10	131833573	131848249
10	131837079	131859151
10	131848323	131849050
10	131849100	131849101
10	131849251	131854761
10	131854933	131855173
10	131863160	131863251
10	131872148	131872602
10	13191294	13192280
10	13192482	13194459
10	13201046	13204391
10	13204493	13206001
10	13204497	13206007
10	13205516	13239639
10	13206116	13207424
10	13207573	13207952
10	13213912	13242014
10	13214203	13215508
10	132184676	132184719
10	132206344	132206345
10	13243612	13246134
10	13245471	13253011
10	13254486	13254634
10	13262613	13264939
10	13265106	13268170
10	13268286	13270887
10	13280813	13283427
10	13283540	13286225
10	13286370	13291097
10	13291139	13291233
10	133428708	133624970
10	133513848	133639248
10	133582487	133582524
10	133593511	133594579
10	133598049	133598388
10	133598049	133603525
10	13360360	13362982
10	133604188	133607462
10	133607639	133608789
10	133608953	133611024
10	133611285	133619178
10	133611285	133630230
10	133612820	133613182
10	133620684	133620759
10	133631067	133676955
10	13363116	13365696
10	133631421	133631422
10	133632063	133634132
10	133634206	133634207
10	133634245	133826805
10	133634281	133634358
10	133636612	133637287
10	133637353	133637354
10	13365845	13370366
10	13370547	13373837
10	13370547	13376434
10	13373918	13376434
10	13376602	13377502
10	13378109	13380856
10	133828229	133831447
10	133850176	133876424
10	133860595	133861909
10	133886266	133886355
10	133889278	133890289
10	133951572	134084461
10	13396995	13400794
10	133994021	133994022
10	13399998	13399999
10	13400213	13433689
10	134005765	134007992
10	134006895	134067469
10	13400757	13400758
10	134012551	134015101
10	13401362	13404841
10	134019380	134024951
10	134029044	134038560
10	13405047	13410357
10	13405053	13410357
10	134069480	134080555
10	134069783	134080555
10	134078594	134080475
10	134079488	134081182
10	134081163	134081171
10	13418351	13420711
10	13418356	13420711
10	13420814	13426764
10	134211222	134211223
10	13427034	13430006
10	134271450	134309362
10	134309462	134313912
10	134350094	134361310
10	134353949	134361310
10	134361413	134371807
10	134373950	134390315
10	134390399	134393966
10	134390399	134413011
10	134413106	134413265
10	134413339	134429267
10	134413339	134441165
10	134422157	134576544
10	134429340	134441165
10	134441276	134444343
10	134441276	134445355
10	134442623	134445657
10	134444411	134445355
10	134445442	134445531
10	134557399	134557446
10	134562615	134563029
10	134572186	134578914
10	134572738	134573413
10	134573562	134576149
10	134576752	134580043
10	134580176	134581887
10	134582014	134582809
10	134582936	134583553
10	134585718	134585974
10	134586202	134588190
10	134588433	134588434
10	134590842	134590915
10	134597532	134597939
10	134600549	134601046
10	134604554	134605085
10	134605598	134605930
10	134831806	134846838
10	134846984	134847366
10	134847681	134926388
10	134853163	134853246
10	134870845	134874105
10	134874218	134874916
10	134882772	134933416
10	134883606	134888153
10	134888805	135083882
10	134903538	135088957
10	134926046	134926047
10	134926252	134927337
10	134926660	134949725
10	134926727	134927182
10	134927231	134933469
10	134927259	134930846
10	134930911	134931423
10	134931612	134932242
10	134932356	134932939
10	134933468	134933854
10	134934004	134934230
10	134934299	134934375
10	134934564	134934694
10	134934783	134935022
10	134935448	134935687
10	134935768	134935910
10	134936079	134936292
10	134936360	134936451
10	134936513	134936748
10	134936937	134937256
10	134937332	134937445
10	134937523	134937653
10	134939081	134940266
10	134944930	134945717
10	134946715	134947376
10	134947496	134948516
10	134947496	134948579
10	134948661	135069071
10	134948707	134948950
10	134949089	134951623
10	134949122	134951623
10	134951803	134952334
10	134952514	134953318
10	134953463	134955993
10	134956182	134956533
10	134956732	134957056
10	134957263	134961446
10	134963097	134963479
10	134963571	134963572
10	134963606	134966285
10	134963607	134966286
10	134964283	134964470
10	134966474	134972317
10	134972590	134972884
10	134972910	134976294
10	134972957	134973270
10	134972957	134973658
10	134973368	134986791
10	134975335	134976282
10	134989614	134990372
10	135014927	135015501
10	135015473	135110727
10	135018930	135019232
10	135019305	135020134
10	135020232	135020437
10	135020507	135020681
10	135023704	135065676
10	135026427	135028152
10	135028219	135029470
10	135029589	135030383
10	135030487	135032417
10	135032516	135033398
10	135033525	135034054
10	135034089	135034090
10	135034251	135036740
10	135043686	135043915
10	135043817	135043879
10	135052562	135053084
10	135052562	135054806
10	135053241	135054806
10	135059271	135059657
10	135059761	135061929
10	135062009	135062664
10	135062720	135063023
10	135063103	135063138
10	135063113	135063148
10	135063818	135099486
10	135065084	135065643
10	135065499	135065643
10	135065739	135066186
10	135066267	135082974
10	135066267	135093229
10	135075377	135075378
10	135079066	135125530
10	135083086	135083520
10	135083838	135086531
10	135085064	135166593
10	135090513	135110467
10	135091480	135236288
10	135093401	135101365
10	135096904	135240982
10	135097523	135241601
10	135118909	135121213
10	135120048	135120773
10	135122820	135122981
10	135123298	135123372
10	135127799	135127852
10	135130847	135161323
10	135195228	135195618
10	135196362	135197250
10	135200744	135201245
10	135202145	135202274
10	135274804	135328715
10	135286362	135292521
10	13529322	13534545
10	135323296	135329689
10	135338005	135341305
10	135339063	135342363
10	135344614	135347914
10	13673894	13679464
10	13679505	13679506
10	13682354	13687637
10	13693689	13695747
10	13701140	13714382
10	13715138	13718684
10	13718151	13718287
10	13721002	13742354
10	13728772	13907724
10	13739528	13741329
10	13741496	13742322
10	13742559	13748103
10	13745515	13748103
10	13748331	13752412
10	13752534	13756917
10	13755774	13863374
10	13757050	13766327
10	13763498	13775158
10	13766870	13775488
[truncated: 156,323 more rows]
