# Supplementary material for: deFuse: An Algorithm for Gene Fusion Discovery in Tumor RNA-Seq Data
Source: PLoS Comput Biol. 2011 May 19;7(5):e1001138. doi: 10.1371/journal.pcbi.1001138 (PMC3098195; doi:10.1371/journal.pcbi.1001138)
Supplement: Dataset S4 — FusionSeq output. (0.28 MB GZ) [file pcbi.1001138.s004.gz]

Archive with 4 entries (3 files):
- SupplementaryDataS14
- SupplementaryDataS14/CCC15.data.confidence.gfr
- SupplementaryDataS14/CCC16.data.confidence.gfr
- SupplementaryDataS14/EMD6.data.confidence.gfr
