# Supplementary material for: deFuse: An Algorithm for Gene Fusion Discovery in Tumor RNA-Seq Data
Source: PLoS Comput Biol. 2011 May 19;7(5):e1001138. doi: 10.1371/journal.pcbi.1001138 (PMC3098195; doi:10.1371/journal.pcbi.1001138)
Supplement: Table S2 — Table of predicted interrupted genes. (0.01 MB TXT) [file pcbi.1001138.s006.txt]

library_name	cluster_id	genename	gene	before_size	after_size	fusion_library_ratio	other_ratios_mean	other_ratios_stddev	fusion_library_expr	other_expr_mean	other_expr_stddev	ratio_pvalue	expr_pval	promotor_exchange
GRC5	14465	FBXO25	ENSG00000147364	649	1792	0.564914726	9.00E-01	0.388645203	11.21835313	9.329429072	4.163877994	0.9111111	0.8306209	0
GRC5	14465	BET1L	ENSG00000177951	212	3158	0.009258065	0.379165686	0.350937638	16.72106825	15.72816293	7.565704358	0.9777778	0.91470488	0
CCC1	5211	HGSNAT	ENSG00000165102	5246	284	6.261466965	7.123685495	6.056009641	49.99746835	44.8459806	32.49294785	0.4	0.07751235	0
EMD6	13225	EIF4G3	ENSG00000075151	700	6322	0.059893805	0.089254249	0.043308238	10.22457989	22.49420005	11.86220468	0.7111111	0.94832854	0
EMD6	13225	LRRC8D	ENSG00000171492	2935	626	13.5385552	134.287173	781.7586249	21.05728728	16.43913227	9.336161536	0.4	0.34907619	0
SARC1	5541	HNF1A	ENSG00000135100	3404	1379	16002.31463	272.4209598	516.7623573	8.258833368	2.155218292	2.680473182	0.0488031	1	0
SARC1	5541	CMKLR1	ENSG00000174600	501	1467	3.785325146	0.359961088	0.286586977	4.572662602	3.592664449	4.484310395	0.04885836	1	0
CCC12	7412	MTHFD1	ENSG00000100714	2257	881	0.889946992	0.892859017	0.240054238	24.33078394	31.79061649	17.16849478	0.5111111	0.27603646	0
HGS3	11456	FRYL	ENSG00000075539	223	13378	0.607676719	0.260842558	0.278156962	4.509153739	8.473252301	4.66611402	0.1555556	0.91470061	0
SARC2	5309	SMARCB1	ENSG00000099956	890	868	0.72766605	0.799478943	0.115621923	19.33731513	60.5662297	32.72073722	0.7777778	1	0
SARC2	5309	WASF2	ENSG00000158195	3925	348	3.023707237	2.888704925	2.875317111	36.79592792	45.50629215	27.9384148	0.2222222	1	0
CCC15	6648	AFF4	ENSG00000072364	405	9866	0.138595776	0.177212941	0.17530543	57.12082563	25.05896567	15.31753736	0.4	0.15665019	0
EMD6	3911	CMKLR1	ENSG00000174600	1467	502	9.534979523	37.9374848	92.86063176	22.34078212	3.186862274	3.457819653	0.1492095	0.05164049	0
EMD6	3911	ROCK1	ENSG00000067900	1035	5628	0.441744781	0.32435477	0.30216623	7.924208315	16.75133028	9.728211668	0.2444444	0.94261756	0
HGS4	4647	ABCG1	ENSG00000160179	3723	679	228.0935105	646.0978375	1378.755504	12.22648796	9.111029078	8.017473108	0.2666667	0.0702812	0
HGS3	6197	GTF2I	ENSG00000077809	2791	1738	1.076332149	0.783110281	0.281864994	178.9070435	186.5083954	107.9851691	0.2222222	0.12232403	0
HGS4	682	FLNB	ENSG00000136068	7434	2101	1.194096632	0.658702685	0.283561469	69.61562664	76.17498212	56.3920289	0.1111111	0.08131988	0
HGS4	682	VPS8	ENSG00000156931	4008	1041	1.160430573	0.68712137	0.230436325	12.84056249	18.27909217	15.62755259	0.04444444	0.25902116	0
CCC15	1210	KIFC3	ENSG00000140859	513	2856	0.195859411	0.188990611	0.111842511	26.97922232	19.24758493	16.85818202	0.4666667	0.31163072	0
YKS2	16103	C12orf48	ENSG00000185480	266	3627	0.480835414	1.085944879	1.199455876	9.42640637	2.589986689	2.128862033	0.6888889	0.11215097	0
EMD6	34895	CYB5D2	ENSG00000167740	1079	832	1.065229864	0.567379166	0.222390989	2.407639979	11.68074782	5.644088323	0.04444444	0.94832509	0
EMD6	34895	ANKFY1	ENSG00000185722	7464	498	0.589873765	3.08182129	2.646760154	5.589173574	20.77573303	10.05635775	1	0.94261756	0
CCC15	6931	SLC38A10	ENSG00000157637	1002	3569	0.899394773	0.803039893	0.271569599	38.18923649	32.65117042	17.12541537	0.3333333	0.61194848	0
CCC15	6931	ZCCHC11	ENSG00000134744	885	7660	2.101854336	1.578476217	0.792891114	17.60772382	12.82078036	7.346430894	0.1555556	0.46908716	0
EMD6	6725	CAMK2G	ENSG00000148660	345	3566	0.574591066	0.493245399	0.534057565	13.49757095	14.95109946	10.48863012	0.1777778	0.09365585	0
EMD6	6725	DDX1	ENSG00000079785	1463	1355	1.608333573	1.66781239	0.91124238	75.05926189	50.12520969	24.65118219	0.4444444	0.08529512	0
CCC13	32444	MRPL48	ENSG00000175581	407	580	0.297219783	0.887699874	0.425143138	60.66464032	27.06187252	16.42169579	0.9777778	0.07751235	0
CCC13	32444	AP000577.5-1	ENSG00000214517	399	1128	5.278439272	0.926128202	0.384819362	17.60445318	20.08270822	11.4447178	0.02222222	0.22669447	0
HGS3	6881	CYLN2	ENSG00000106665	4018	1546	6.196276937	2.345902645	0.904165191	17.7801941	13.90594977	10.71483142	0.02222222	0.14456553	0
MUC1	4641	UQCRC1	ENSG00000010256	1363	257	2.879070236	4.23071727	7.46368401	162.2697531	106.5730499	60.50182799	0.5555556	0.59199962	0
MUC1	4641	KIAA0355	ENSG00000166398	1355	5331	0.83364974	0.651443183	0.153775509	11.2548609	12.83098673	6.501617348	0.2	0.70641702	0
CCC14	17257	EPCAM	ENSG00000119888	1061	861	1.036122838	0.579166893	0.282453785	277.2023933	227.9393388	157.2230655	0.1555556	1	0
CCC14	17257	DLEC1	ENSG00000008226	5033	585	11.6256611	33.65581983	75.44595751	15.84175863	1.448841386	3.229422274	0.2091357	0.05738425	0
CCC15	4810	NRD1	ENSG00000078618	441	3344	0.283698608	0.312144354	0.154868171	51.27344782	50.19556863	21.0212312	0.5777778	0.87768067	0
HGS1	800	RAB6A	ENSG00000175582	1123	2383	0.660091093	0.640069071	0.415248499	79.84968625	65.60037987	35.3426943	0.3333333	0.42819137	0
HGS1	800	USP43	ENSG00000154914	2131	1361	2.852094135	1.764847567	0.884439003	15.37657503	8.340987192	8.782940124	0.08888889	0.19677567	0
HGS1	8128	WDR62	ENSG00000075702	3077	2071	13.53544187	1.849129787	0.633023907	11.51884227	3.273707353	3.526328177	0.02222222	0.1693791	0
HGS4	1401	NPAL2	ENSG00000104361	1865	393	19.1114146	45.36819882	229.3003709	6.903454384	6.859811579	5.298971241	0.2	0.22669447	0
HGS4	1401	STK3	ENSG00000104375	508	2492	0.966080204	0.508533982	0.166186547	8.312333333	16.09743182	7.688665766	0.02222222	0.70641516	0
CCC9	19567	RANBP17	ENSG00000204764	2386	2039	1.233032728	1.186783463	0.623486383	3.705988701	3.633692861	2.52462435	0.3111111	0.66985925	0
CCC9	19567	TLX3	ENSG00000164438	748	746	2.154821841	1.031780507	0.140840046	6.217536814	1.951305221	4.151274295	0.02423604	0.12229108	0
HGS1	8431	LETM1	ENSG00000168924	1498	2413	0.664953074	0.648465767	0.142983169	24.94860649	12.91122359	7.784966979	0.4666667	0.31162899	0
HGS1	8431	USP15	ENSG00000135655	4379	359	1.832076031	1.676547026	1.577548535	18.06479527	10.48021317	5.290297005	0.2444444	0.44857124	0
CCC9	26916	RPN2	ENSG00000118705	494	2099	0.484788872	0.315065104	0.196333935	246.3898959	223.9345265	126.5086299	0.1555556	0.45881252	0
CCC9	26916	PMEPA1	ENSG00000124225	4262	966	2.063953264	5.154197868	3.740605281	115.880834	35.47779439	73.50516379	0.9333333	1	0
HGS4	1716	LMF1	ENSG00000103227	508	2108	6.057327945	1.176942609	0.824586207	1.564602446	5.997897554	3.997752711	0.02222222	0.83061849	0
CCC15	6901	UBR4	ENSG00000127481	3703	16050	0.748079332	0.439881063	0.197543909	29.07259657	21.21087246	10.77476743	0.06666667	0.55143539	0
CCC15	6901	JMJD2B	ENSG00000127663	1134	4694	2.363867596	0.819140894	0.342400378	15.02899794	13.79393367	9.555801236	0.02222222	0.59199872	0
SARC3	3885	RREB1	ENSG00000124782	1411	7540	1.889068411	0.510405706	0.183322685	12.27762261	17.70648023	8.528191915	0.02222222	1	0
SARC1	3173	ERBB3	ENSG00000065361	4616	903	43.37437297	0.80423438	0.396956566	30.18608444	35.78375117	30.31340262	0.04889152	1	0
SARC1	3173	CRADD	ENSG00000169372	403	783	1.66361295	2.090752996	1.564437027	3.962900506	5.487026675	3.027342948	0.5111111	1	0
EMD6	22945	BCAS3	ENSG00000141376	280	3699	0.446078075	0.432363789	0.210681791	13.31867303	10.4437273	4.67583315	0.4888889	0.63160744	0
EMD6	22945	ARHGAP15	ENSG00000075884	467	3827	3.92954902	2.777898152	1.549231812	3.515137401	0.743669814	0.775285576	0.1875053	0.05728288	0
CCC16	5903	APOO	ENSG00000184831	639	457	1.456814395	1.713287786	1.377421645	26.14416058	11.11177007	8.813943414	0.4888889	0.09365585	0
CCC15	6972	PVRL2	ENSG00000130202	479	3098	0.366207288	0.364224323	0.183556206	54.19401733	56.01139858	36.39512364	0.4444444	0.75744585	0
CCC15	6972	LMNA	ENSG00000160789	3743	437	841.6172394	10636.51385	26300.02898	89.68923445	80.35569813	57.58766526	0.2666667	0.61194848	0
HGS4	4647	SLC37A1	ENSG00000160190	1947	1954	0.543673625	0.395672565	0.098674847	66.36298385	10.77947962	11.70953775	0.06666667	0.04642664	0
MUC1	7131	ERBB2	ENSG00000141736	1582	3240	0.458614855	0.583057106	0.164348433	5343.917254	74.77796369	61.36994173	0.8666667	0.04642501	0
MUC1	7131	PERLD1	ENSG00000161395	2212	477	2.35023886	2.153880194	1.391473065	859.9572332	18.00704047	12.44626715	0.1777778	0.04642664	0
HGS3	6881	ELL	ENSG00000105656	798	3211	1.417893248	1.208699734	0.668449297	17.5849339	8.123511871	3.9111512	0.2666667	0.04642664	0
GRC5	18630	PCP4L1	ENSG00000173126	258	1168	0.889943022	0.582164565	0.485841271	65.36044881	2.744358026	10.09314663	0.4231088	0.04642501	0
CCC12	6775	YTHDF2	ENSG00000198492	2214	853	1.352616429	1.540837884	1.027522661	44.89892403	37.27451315	15.47105314	0.4444444	0.04642664	0
CCC15	6973	DMGDH	ENSG00000132837	2407	753	247.9629995	64.65774625	168.4245832	75.09303797	1.077222382	1.339520473	0.1156843	0.04641034	0
CCC1	5211	TYW1	ENSG00000198874	1305	2026	3.236670938	0.733973371	0.194912842	13.65806064	11.88299992	4.725666969	0.02222222	0.05167319	1
CCC12	6873	RALY	ENSG00000125970	1256	538	5.323012	3.362134168	2.142682036	75.51727982	81.98000912	43.63410919	0.04444444	0.05738425	1
CCC12	7412	C1orf61	ENSG00000125462	344	893	4.33525572	1.132002276	0.441157388	2.145513339	0.09737635	0.418455959	0.001207373	0.06985804	1
CCC15	6648	LAMC3	ENSG00000050555	5228	909	48.58718256	3.227823183	4.0377837	22.894248	7.790073622	14.43914831	0.04889152	0.09365365	1
CCC15	1210	CNGB1	ENSG00000070729	1346	3061	119.8843987	1.781250632	2.924900176	8.032448378	0.308734039	0.63062671	0.02654264	0.05146667	1
CCC4	9260	PKD1L1	ENSG00000158683	809	8195	24.05244982	0.95138228	0.350145907	0.899822301	0.539704576	2.527327777	0.01930061	0.09365365	1
HGS3	10630	PRR12	ENSG00000126464	3038	1447	1.955214648	0.964499791	0.209847899	17.39799331	16.1604287	8.290467136	0.02222222	0.09365365	1
HGS3	11456	SH2D1A	ENSG00000183918	2014	542	14082.58093	14.59905476	46.99228794	20.47339593	0.391111822	0.849465972	0.02654264	0.04642012	1
HGS4	1716	UMOD	ENSG00000169344	856	1561	13.75419827	1	0	3.714522135	0	0	4.51E-11	0.04636797	1
CCC15	6973	ARSB	ENSG00000113273	2185	4491	1.726021327	0.406002795	0.133318292	24.21779509	6.180129637	3.733256945	0.02222222	0.04642664	1
CCC16	5903	HPS5	ENSG00000110756	1443	3440	1.566939542	0.477458794	0.212070199	34.29510547	8.760062741	4.483590564	0.02222222	0.04642664	1
