# Supplementary material for: deFuse: An Algorithm for Gene Fusion Discovery in Tumor RNA-Seq Data
Source: PLoS Comput Biol. 2011 May 19;7(5):e1001138. doi: 10.1371/journal.pcbi.1001138 (PMC3098195; doi:10.1371/journal.pcbi.1001138)
Supplement: Table S4 — FISH probe selection table. (0.00 MB TXT) [file pcbi.1001138.s008.txt]

library_name	gene1	gene1_cyto_band	gene1_bac1	gene1_bac2	gene2	gene2_cyto_band	gene2_bac1	gene2_bac2	result
SARC1	ERBB3	Chr12(q13.2)	RP11-152L9(red)	RP11-121C6(green)	CRADD	Chr12(q22)	RP11-356O22(red)	RP11-134J11(green)	Fusion
CCC1	HGSNAT	Chr8(p11.21-p11.1)	RP11-122A17(red)	RP11-1064C20(red)	TYW1	Chr7(q11.21-q11.22)	RP11-458F8(green)	RP11-474K13(green)	No Fusion
HGS1	RAB6A	Chr11(q13.4)	RP11-1112O11(red)	RP11-995M14(red)	USP43	Chr17(p13.1)	RP11-58L20(green)	RP11-111E14(green)	Fusion
CCC9	PMEPA1	Chr20(q13.31-q13.32)	RP11-877E5 (red)	RP11-1044J17(red)	RPN2	Chr20(q11.23)	RP11-1152L20(green)	RP11-826B14(green)	Fusion
HGS3	FRYL	Chr4(p12-p11)	RP11-809H21(red)	RP11-19F13(red)	SH2D1A	ChrX(q25)	RP11-467A9(green)	RP11-1134O1(green)	Fusion
CCC12	C1orf61	Chr1(q22-q23.1)	RP11-54F4(red)	RP11-867E4(red)	MTHFD1	Chr14(q23.2-q23.3)	RP11-14C21(green)	RP11-366N3(green)	Fusion
HGS4	FLNB	Chr3(p14.3)	RP11-353E12(red)	RP11-720D7(red)	VPS8	Chr3(q27.2)	RP11-373H20(green)	RP11-50E3(green)	Fusion
EMD6	ROCK1	Chr18(q11.1-q11.2)	RP11-71D3(red)	RP11-676M19(red)	CMKLR1	Chr12(q23.3-q24.11)	RP11-1K3(green)	RP11-13G14(green)	Fusion
EMD6	ARHGAP15	Chr2(q22.2-q22.3)	RP11-97O20(green)	RP11-14E19(green)	BCAS3	Chr17(q22-q23.2)	RP11-15E18(red)	RP11-905P16(red)	Fusion
CCC14	DLEC1	Chr3(p22.2)	RP11-1078H3(red)	RP11-317D18(red)	EPCAM	ChrChr2(p21-p16.3)	RP11-134M7(green)	RP11-588B9(green)	No Fusion
CCC15	UBR4	Chr1(p36.13)	RP11-998A17(red)	RP11-76O20(red)	KDM4B	Chr19(p13.3)	RP11-125C3(green)	RP11-1012B20(green)	Fusion
CCC15	LMNA	Chr1(q22)	RP11-16E22(red)	RP11-29G19(red)	PVRL2	Chr19(q13.32)	RP11-625D12(green)	RP11-100M19(green)	No Fusion
CCC15	TMEM63A	Chr1(q42.12)	RP11-14D1(red)	RP11-71F19(red)	NRD1	Chr1(p32.3)	RP11-184F8(green)	RP11-91A18(green)	Fusion
CCC16	PAPOLA	Chr14(q32.2)	RP11-57B19(red)	RP11-151M18(red)	HIP1R	Chr12(q24.31)	RP11-23H21(green)	RP11-679G17(green)	Fusion
CCC16	HPS5	Chr11(p15.1)	RP11-113D6(red)	RP11-525M11(red)	APOO	ChrX(p22.11)	RP11-930L1(green)	RP11-263A1(green)	Fusion
CCC16	PPL	Chr16(p13.3)	RP11-663P2(red)	RP11-112I18(red)	RBKS	Chr2(p23.3-p23.2)	RP11-146I20(green)	RP11-829F10(green)	Fusion
SARC3	RREB1	ChrX(p11.2)	RP11-1137J13(red)	RP11-1037C20(green)	TFE3	Chr6(p25)	RP11-184L14(red)	RP11-69L16S(green)	Fusion
