# Supplementary material for: deFuse: An Algorithm for Gene Fusion Discovery in Tumor RNA-Seq Data
Source: PLoS Comput Biol. 2011 May 19;7(5):e1001138. doi: 10.1371/journal.pcbi.1001138 (PMC3098195; doi:10.1371/journal.pcbi.1001138)
Supplement: Table S6 — Ovarian gene expression table. (0.25 MB TXT) [file pcbi.1001138.s010.txt]

gene	CCC1	CCC2	CCC3	CCC4	CCC5	CCC6	CCC7	CCC8	CCC9	CCC10	CCC11	CCC12	CCC13	CCC14	CCC15	CCC16	EMD1	EMD2	EMD3	EMD4	EMD5	EMD6	EMD7	EMD8	GRC1	GRC2	GRC3	GRC4	GRC5	HGS1	HGS2	HGS3	HGS4	SBOT	LGS1	MUC1	MUC2	SCH1	SCH2	YKS1	YKS2
ABCG1	122584.179104478	31911.7462686567	16051.1641791045	7734.01492537313	5582.79104477612	16152.1492537313	36528.9850746269	44543	56341.9104477612	20084.4029850746	24815.9552238806	27289.9253731343	194764.477611940	9546.97014925373	81403.7164179104	44796.6716417910	21391.4029850746	63586	31227.5970149254	33576.5820895522	28813.2388059701	53867.0597014925	6445.53731343284	56977.9402985075	27951.1194029851	25724.3283582090	24511.4925373134	29643.3582089552	51646.4776119403	31988.8059701493	12583.4477611940	9534.62686567164	76505.6865671642	50870.0298507463	18784.9701492537	7445.86567164179	27580.8656716418	16545.6119402985	8481.10447761194	14786.6567164179	13757.9402985075
ABO	17351.6119402985	11636.3731343284	5025.31343283582	1753.35820895522	5356	150.029850746269	11578.6268656716	7890.6119402985	1560.62686567164	25316.0746268657	110.223880597015	207.268656716418	0	6463.32835820896	800.89552238806	2153.20895522388	36798.1343283582	57534.447761194	720.298507462687	5397.62686567164	10447.6417910448	199.850746268657	18263.1492537313	6180.9552238806	121119.611940299	146953.537313433	59480.1641791045	153256.283582090	77506.8059701493	4742	495.865671641791	1476.14925373134	8274.17910447761	2264.14925373134	22423.3134328358	1813.97014925373	96817.4626865672	0	88699.8059701493	3544.79104477612	7599.26865671642
AC009163.6	6516.49253731343	10326.8208955224	5753.64179104478	1960.5223880597	3237.02985074627	2561.23880597015	6618.67164179104	4809.29850746269	3407.55223880597	9635.97014925373	4282.34328358209	21783.5074626866	26264.8358208955	15915.0597014925	8800.05970149254	15643.4179104478	4615.68656716418	9227.74626865672	6883.89552238806	15314.2686567164	6454.11940298507	10707.0447761194	9307.53731343284	33541.3134328358	4495.4776119403	4570.31343283582	4039.70149253731	10663.7910447761	4074.10447761194	9106	9951.82089552239	5347.44776119403	839.164179104478	8705.79104477612	17017.9402985075	2948.73134328358	2789.32835820896	6217.13432835821	2125.92537313433	2124.82089552239	1211.94029850746
AC012568.7	30379.3283582090	31701.9402985075	24017.1940298507	19742.6268656716	16041.6567164179	25951.4179104478	32908.1791044776	17682.6417910448	23799.0597014925	39115.8208955224	34566.3880597015	20038.4925373134	27484.8208955224	33541.3134328358	37007.8507462687	42287.2388059701	25778.8955223881	26879.6268656716	41372.7611940299	33559.5970149254	23774.2537313433	5239.46268656716	18078.9850746269	30586.6268656716	23964.4925373134	18719.0895522388	15792.8059701493	14253.8955223881	9742.32835820896	19855.223880597	40104.8059701493	39308.8208955224	25632.223880597	33830.8507462687	30267.6567164179	24264.1492537313	16810.1641791045	57516.552238806	12570.5522388060	24131.2686567164	23413.4328358209
ACAD8	37363.8507462687	16670.9253731343	16786.4179104478	14001.0597014925	15674.9701492537	7519.82089552239	27113.2388059701	12488.4776119403	16898.5970149254	25517.5373134328	13368.2985074627	19319.2537313433	25074.1641791045	17455.5373134328	12514.1194029851	11895.7761194030	35145.9552238806	32354.7313432836	17046.9701492537	24164.2686567164	14548.2686567164	12809.2835820896	25683.3582089552	25978.4776119403	21624.3134328358	20448.0597014925	21355.4925373134	17711.5970149254	15637.8656716418	25951.4179104478	11516.4626865672	11785.3432835821	25577.2537313433	8853.49253731343	13532.7164179104	23373.5522388060	22939.0895522388	17687.3134328358	14102.2835820896	11384.2537313433	14421.2238805970
ACLY	217366.597014925	165191.268656716	150142.910447761	387503.432835821	125633.716417910	201615.507462687	266712.716417910	205940.865671642	337327.343283582	341200.910447761	203034.208955224	158260.358208955	167099.313432836	265512.343283582	506546.014925373	120014.417910448	194431.925373134	240328.164179104	228132.567164179	152230.417910448	124194.507462687	136217.716417910	211699.686567164	193377.686567164	120682.253731343	122584.179104478	101665.522388060	128374.537313433	124881.805970149	269153.970149254	195347.970149254	125633.716417910	236017.805970149	184335.865671642	170138.194029851	263649.626865672	213078.746268657	419005.76119403	164197.552238806	494048.432835821	412252.23880597
ACTR8	25835.3134328358	41192.1194029851	50686.8805970149	32952.4179104478	25008.1343283582	19345.6119402985	32861.2835820895	34785.1343283582	33919.8507462687	41997.2089552239	26610.6567164179	34962.0298507463	56393.8955223881	42664.1044776119	39158.8208955224	33650.4925373134	35768.7164179105	36204.5671641791	37620.2985074627	34546.7910447761	24505.5373134328	39395.2686567164	47995.7014925373	35294.0149253731	45322.1940298507	42405.6268656716	40810.2089552239	38805.5373134328	41192.1194029851	42227.4626865672	34917.6417910448	26734.5223880597	54183.6119402985	41007.3134328358	29734.1044776119	26623.2985074627	31163.2985074627	36470.0597014925	40398.4029850746	33429.7611940299	48229.6417910448
ADAM28	2364.37313432836	3928.58208955224	14076.7313432836	1835.65671641791	23831.2089552239	67502.1641791045	7983.44776119403	11508.8955223881	46551.6865671642	70209.7164179104	21894.8358208955	14891.3283582090	0	57085.6417910448	55145.5373134328	14903.1194029851	175761.850746269	233888.194029851	95372.7611940299	17046.9701492537	88387.8208955224	62956.6268656716	278648.850746269	50326.3134328358	3449.31343283582	4709.92537313433	480.970149253731	846.79104477612	1587.82089552239	102065.985074627	26391.7014925373	49827.3731343284	16825.4179104478	6069.92537313433	153587.402985075	15145.7910447761	4650.59701492537	718.805970149254	7903.92537313433	5853.0447761194	23324.9701492537
ADCK4	55057.1194029851	34698.7313432836	28935.3582089552	52025.1343283582	59165.3880597015	26538.8955223881	40913.3283582090	19609.7910447761	58926.8358208955	35907.7014925373	32753.3731343284	31219.3432835821	44625.4328358209	32986.9104477612	27023.3880597015	47182.447761194	33059.4776119403	66121.8507462687	46939.4776119403	59636.4179104478	32020.0895522388	54907.1492537313	32576.2388059701	53177.3432835821	51238.3432835821	43665.4925373134	39352.0149253731	33281.9402985075	70014.5373134328	34897.5223880597	41988.3582089552	72931.8059701493	41192.1194029851	21961.5820895522	50945.6119402985	24977.3880597015	28895.9552238806	56023.0895522388	69963.6417910448	20718.8955223881	21795.3582089552
ADK	12815.0895522388	24633.5373134328	39127.0298507463	32976.1194029851	31202.2089552239	43417.7014925373	30306.6119402985	14115.0895522388	21302.6119402985	13130.7910447761	40636.9402985075	28506.5522388060	23738.3134328358	24176.776119403	18774.9402985075	25662.7462686567	21961.5820895522	35945.1343283582	25221	44986.7014925373	13528.6417910448	17551.9701492537	26719.6716417910	27138.4776119403	15155.1343283582	9628.92537313433	13508.1641791045	8233.4776119403	9401.4776119403	40658.3880597015	15725.3432835821	31693.4925373134	20582.8059701493	39022.4776119403	23443.0597014925	21027.4328358209	13176.2388059701	23389.9701492537	21355.4925373134	18089.1194029851	13268.6567164179
ADNP	237250.910447761	364707.358208955	242004.179104478	257443.074626866	177625.970149254	103634.820895522	181558.223880597	404980.820895522	165073.746268657	164688.76119403	194094.701492537	256616.343283582	165672.746268657	184220.820895522	273810.447761194	404980.820895522	251563.134328358	314094.567164179	159863.761194030	323424.52238806	254437.253731343	262038.970149254	384547.283582090	170517	348924.791044776	374743.059701493	283711.462686567	441606.597014925	267568.462686567	357163.641791045	501053.014925373	234911.149253731	373695.447761194	283155.686567164	243355.895522388	204715.597014925	275441.895522388	147250.955223881	269153.970149254	236017.805970149	208215.268656716
AKAP6	933.029850746269	3687.88059701493	4103.88059701493	2795.88059701493	6401.77611940299	5236.83582089552	3505.31343283582	899.86567164179	2876.5223880597	2904.46268656716	2758.86567164179	1180.91044776119	1745.49253731343	359.477611940299	751.44776119403	1140.68656716418	6911.94029850746	11067.6119402985	11400.0597014925	5992.98507462687	4384.02985074627	19962.8656716418	7633.41791044776	4192.77611940299	11352.3582089552	13372.5671641791	7129.55223880597	7491.79104477612	7017.59701492537	13358.9402985075	9848.28358208955	690.611940298507	3813.14925373134	22465.5820895522	3123.59701492537	3617.80597014925	4709.92537313433	13500.1194029851	2787.26865671642	2873.41791044776	1962.10447761194
ALDH6A1	25650.3283582090	33289.7910447761	61889.1044776119	154205.179104478	51053.7462686567	28747.4776119403	49672.5074626866	11573.5373134328	28321.0298507463	184220.820895522	18227.8507462687	47849.2089552239	37585.8955223881	40690.776119403	159863.761194030	37175.7014925373	22158.9850746269	71551.2388059701	32235.8358208955	47399.7462686567	18709.1492537313	47277.1194029851	44118.1791044776	51021.7910447761	66311.4776119403	66443.4626865672	55129.3880597015	35467.5970149254	67391.4776119403	28453.1791044776	36639.9552238806	22701.2835820896	34069.1194029851	67461.8358208955	33955.3134328358	20247.9402985075	38893.7910447761	10375.4626865672	20577.5671641791	68076.2835820896	29116.0597014925
ALK	292.582089552239	5585.20895522388	179.432835820896	69634.9402985075	224.432835820896	235.761194029851	1842.59701492537	1429.46268656716	281.880597014925	303.298507462687	1339.10447761194	32702.5223880597	16293.7462686567	8922.31343283582	734.462686567164	7109.4328358209	422.701492537313	0	56545.9552238806	933.029850746269	4112.59701492537	2518.80597014925	324.597014925373	1552.79104477612	563.985074626866	424.388059701493	0	16266.7910447761	618.716417910448	513.477611940299	12345.8208955224	1196.73134328358	390.761194029851	700.701492537313	6905.65671641791	1445.07462686567	42.5074626865672	0	78.089552238806	1259.88059701493	2684
AMPD3	22563.2985074627	24545.5074626866	8337.25373134328	11244.9552238806	20685.6716417910	10525.3880597015	17790.6865671642	32620.7910447761	48850.552238806	11384.2537313433	22915.4328358209	22025.223880597	21010.223880597	35609.3134328358	22180.7611940299	21722.6268656716	22977.223880597	11927.4477611940	39670.552238806	4128.43283582090	24382.7313432836	35954.5970149254	11337.7611940299	58495.552238806	17002.7910447761	17250.4179104478	16898.5970149254	29254.4776119403	11070.4328358209	11736.7910447761	13932.4179104478	16618.1194029851	5684.25373134328	23225.9552238806	27062	18634.9402985075	29564.8358208955	254.179104477612	15122.9104477612	9473.3432835821	13336.2686567164
ANKDD1A	2164.14925373134	3145.79104477612	2797.79104477612	4766.40298507463	2790.80597014925	2525.77611940298	2350.71641791045	3302.97014925373	3901.58208955224	6069.92537313433	4094.70149253731	2679.10447761194	8929.23880597015	3278.22388059702	1387.64179104478	2145.04477611940	3932.82089552239	4082.53731343284	3000.74626865672	7307.26865671642	3240.49253731343	3445.82089552239	8063.53731343284	5990.19402985075	3721.17910447761	6121.67164179104	7411.13432835821	2992.92537313433	6152.83582089552	3009.65671641791	7617.62686567164	17197.3582089552	4259.71641791045	4396.11940298507	8110.31343283582	4932.44776119403	3174.77611940298	9214.05970149254	14487.5223880597	9375.71641791045	5737.29850746269
ANKRD28	66083.4925373134	96232.6268656716	61843.4776119403	23977.7164179104	43010.5074626866	32203.2388059701	50850.7910447761	51446.1940298507	85696.1791044776	55939	66331.0895522388	32472.2686567164	63789.8358208955	59262.2835820895	29012.4179104478	102359.567164179	56131.2835820895	53726.7164179105	50093.4776119403	56197.7611940299	42192.671641791	26064.5223880597	57692.7910447761	27266.8955223881	65054.9552238806	78534.552238806	36908.6865671642	56023.0895522388	65877.2388059701	108312.358208955	92506.8805970149	73791.1791044776	58926.8358208955	78720.4328358209	103026.462686567	66941.0746268657	48362.3582089552	68927.8805970149	27423.1641791045	52354.8805970149	58443.0597014925
ANXA7	209750.582089552	101835.477611940	149566.626865672	94855.2089552239	261162.507462687	210192.119402985	277207.507462687	65097.5820895522	149684.820895522	108214.522388060	198066.477611940	202464.865671642	125633.716417910	152331.298507463	107397.820895522	179529.597014925	92471.3432835821	161395.776119403	102594.134328358	95302.343283582	81502.5223880597	119315.343283582	50403.6417910448	101665.522388060	91810.9104477612	100640.208955224	101432.044776119	50005.1641791045	49593.9552238806	122935.223880597	71961.8059701493	130880.850746269	112614.656716418	131656.701492537	116853.611940299	163169.223880597	89151.0597014925	104938.462686567	62349.1791044776	113500.820895522	216736.671641791
AP4S1	1767.50746268657	1748.55223880597	3127.80597014925	4209.0447761194	1283.61194029851	2508.17910447761	3100.97014925373	602.119402985075	1514.01492537313	2352.14925373134	483.686567164179	1091.16417910448	4118.4776119403	904.641791044776	2910.64179104478	1164.80597014925	899.86567164179	1259.05970149254	1063.04477611940	2070.86567164179	1763.41791044776	2501.34328358209	3056.62686567164	2164.14925373134	8461.25373134328	3454.53731343284	10660.1343283582	2658.14925373134	5170.49253731343	2637.77611940298	5661.41791044776	1229.35820895522	2305.04477611940	6864.68656716418	2688.85074626866	1089.46268656716	1378.80597014925	4949.38805970149	6337.71641791045	2211.01492537313	3654.62686567164
APOO	9852.3880597015	8657.40298507463	8826.94029850746	8282.85074626866	6785.23880597015	5905.94029850746	6793.67164179104	3493.02985074627	12394.0149253731	9543.8656716418	7609.37313432836	4243.25373134328	0	8605.10447761194	10090.8208955224	15907.4776119403	2724.59701492537	4445.98507462687	10236.7014925373	9029.79104477612	6440.71641791045	4955.19402985075	4809.29850746269	8185.44776119403	3230.34328358209	2463.65671641791	3217.92537313433	3232.23880597015	3968.41791044776	2824.83582089552	6701.28358208955	12011.7014925373	3280.37313432836	2976.02985074627	14102.2835820896	2390.55223880597	3096.01492537313	19877.6119402985	7169.70149253731	7430.26865671642	18083.6716417910
AQP5	55774.8805970149	167.134328358209	2041.37313432836	452.597014925373	0	477.731343283582	0	1079.20895522388	2136.56716417910	769.044776119403	232.343283582090	1268.53731343284	39204.5074626866	33136.1492537313	579.701492537313	100322.388059701	30828.7164179104	106568.895522388	12424.9850746269	68281.5373134328	240619.044776119	245908.925373134	9728.88059701493	362262.253731343	103.895522388060	0	260.044776119403	0	499.955223880597	26384.4477611940	7014.35820895522	26155.2089552239	703.328358208955	1437.16417910448	130962.253731343	8779.74626865672	246.194029850746	0	1160.61194029851	108.104477611940	189.074626865672
AQP6	2664.76119402985	370.029850746269	208.880597014925	448.164179104478	0	311.761194029851	0	79.9701492537313	92.223880597015	0	0	0	694.865671641791	104.179104477612	38.4328358208955	17.2238805970149	1757.91044776119	330.059701492537	142.388059701493	2799.62686567164	6030.98507462687	7365.65671641791	868.373134328358	5976.89552238806	0	0	0	0	46.9253731343284	143.104477611940	590.134328358209	370.029850746269	0	166.492537313433	8103.65671641791	0	332.955223880597	0	81.7014925373134	88.4179104477612	72.1940298507463
ARHGAP15	5540.44776119403	1422.67164179104	1212.82089552239	1651.56716417910	967.507462686567	14040.0895522388	2244.88059701493	3996.4776119403	12131.2537313433	788.820895522388	17608.2537313433	1334.26865671642	2388.14925373134	852.417910447761	2762.65671641791	4565.5671641791	1726.01492537313	3375.05970149254	1208.76119402985	720.835820895522	1669.85074626866	16563.6716417910	261.567164179104	4964.07462686567	2668	1266.95522388060	611.970149253731	3695.56716417910	1593.07462686567	899.149253731343	1000.86567164179	2134.10447761194	1238.83582089552	0	2737.31343283582	3706.56716417910	2009.58208955224	257.522388059701	3193.88059701493	5118.23880597015	3667.53731343284
ARL2BP	42983.7611940299	44428.6716417910	75219.223880597	11413.8358208955	35118.5373134328	91342.6268656716	26519.1492537313	30983.7611940299	34328.2388059701	50452.3582089552	33376.8059701493	19179.4328358209	45572.6268656716	25944.7313432836	47438.8358208955	55021.5970149254	15643.4179104478	16257.3582089552	23517.7313432836	30722.2388059701	16810.1641791045	43468.5373134328	18893.1791044776	16129.4626865672	39033.3432835821	43777.1641791045	34962.0298507463	51098.3432835821	32487.8507462687	17986.6716417910	28280.5522388060	28273.4328358209	6673.28358208955	26406.6268656716	32003.8955223881	10788.4328358209	17122.8358208955	21327.2835820896	56428	25193.0597014925	20372.2537313433
ARMC7	8243.46268656716	5293.70149253731	4432.23880597015	6587.74626865672	2750.91044776119	9039.40298507463	7393.65671641791	2769.58208955224	3959.37313432836	7152.67164179104	6313.67164179104	14808.9253731343	6630.58208955224	8548.01492537313	6688.01492537313	9576.29850746269	3598.41791044776	3814.71641791045	5004.74626865672	4630.35820895522	5216.88059701493	6173.31343283582	3102.58208955224	8131.71641791045	4299.49253731343	2022.68656716418	6192.16417910448	2909.20895522388	2462.17910447761	7715.41791044776	6438.05970149254	4447.94029850746	8311.50746268657	4404.92537313433	3037.02985074627	9883.58208955224	3959.37313432836	8188.74626865672	2906.41791044776	5341.92537313433	3992.13432835821
ARPC1A	71129.6268656716	85748.9104477612	58746.4328358209	81959.552238806	48959.6567164179	73278.2388059701	110525.298507463	71013.3432835821	38826.9253731343	76428.2089552239	52988.5223880597	79104.3731343284	78477.4328358209	143849.149253731	49518.2388059701	119723.716417910	46653.5970149254	51364.1940298507	77506.8059701493	101432.044776119	99100.8507462687	108004.820895522	32461.9850746269	100278.895522388	59805.9104477612	52025.1343283582	75542.6268656716	52745.5820895522	62515.3582089552	58982.5373134328	90504.4925373134	87877.4179104478	44686.7462686567	54058.447761194	158497.447761194	68661.1791044776	53053.2388059701	236952.343283582	82720.1641791045	88462.2388059701	83906.1940298507
ARPC1B	206830.313432836	49424.0895522388	63056.4626865672	76401.7910447761	174366.671641791	233008.970149254	366360.059701493	185045.731343284	147155.253731343	147155.253731343	204715.597014925	284509.447761194	292429.268656716	444794.373134328	56510.9701492537	136069.552238806	91342.6268656716	128374.537313433	135283.417910448	84002.9402985075	237250.910447761	129474.895522388	11233.7761194030	154548.746268657	39105.8507462687	33450.4626865672	39395.2686567164	20084.4029850746	20481.5671641791	81341.0895522388	63586	153345.044776119	93498.8507462687	115787.089552239	186275.432835821	180103.089552239	55880.7611940299	190004.029850746	86357.223880597	95339.343283582	82885.2089552239
ARSB	11508.8955223881	13670.9701492537	7030.01492537313	18307.6865671642	18956.6567164179	11265.5074626866	38736.3731343284	13566.6268656716	25965.6417910448	9237.46268656716	22581.5820895522	16825.4179104478	21274.4029850746	14522.1044776119	86158.5970149254	19514.6119402985	12254.5820895522	19179.4328358209	30991.4179104478	19276.5671641791	8548.01492537313	15065.6417910448	21244.3582089552	7038	18709.1492537313	20539.4477611940	16951.1044776119	39448.0149253731	8824.11940298507	13290.9701492537	8481.10447761194	8717.79104477612	9304.5223880597	14425.9104477612	3269.31343283582	8512.37313432836	16107	51515.2089552239	16056.8656716418	23193.3134328358	9612.55223880597
ATP6V1B1	19619.8656716418	7599.26865671642	11869.8507462687	8386.9104477612	208664.716417910	14942.4776119403	13199.7164179104	5447.70149253731	5863.13432835821	34501.8955223881	8837.68656716418	111037.671641791	73083.5223880597	32712.7910447761	11396.7761194030	23027.4925373134	24568.9104477612	9623.07462686567	7250.74626865672	20021.1641791045	201388.179104478	94256	28228.0895522388	41791.0298507463	6574.11940298507	1629.16417910448	5691.94029850746	9805.07462686567	16835.5074626866	12052.9552238806	19298.3880597015	311093.656716418	1811.44776119403	52143.3731343284	786176.134328358	16380.9104477612	2125.92537313433	4094.70149253731	35974.552238806	2828.13432835821	1673.37313432836
ATPIF1	10525.3880597015	118171.656716418	89838.447761194	81369.9402985075	121663.925373134	83751.6268656716	55939	57072.3432835821	47730.2835820895	120128.373134328	89603.8507462687	160120.776119403	177004.626865672	94215.1343283582	45063.8059701493	33823.3432835821	39127.0298507463	47626.1791044776	46188.4626865672	23950.2835820896	46500.1940298507	59789.1940298507	26670.5522388060	101968.477611940	169764.76119403	142596.940298507	135196.313432836	99355.2686567164	158880.388059701	28497.6119402985	30657.2089552239	84986.7611940299	41768.0447761194	19217.3432835821	25261.5522388060	35285.2089552239	45039.3731343284	51770.1940298507	65121.1492537313	45885.2388059701	60202.4925373134
ATRX	16972.1940298507	33504.2089552239	37084.2985074627	41213.6865671642	3732.16417910448	1209.47761194030	30586.6268656716	769.492537313433	37075.5970149254	39158.8208955224	1072.85074626866	160.328358208955	0	25965.6417910448	39384.5223880597	26413.4328358209	21502.9402985075	732.283582089552	30346.5373134328	19078.5671641791	205.895522388060	30578.8955223881	904.641791044776	823.686567164179	1146.35820895522	817.955223880597	3054.88059701493	666.194029850746	731.701492537313	31259.0746268657	57618.8059701493	380.567164179104	1293.25373134328	1910.86567164179	43010.5074626866	635.358208955224	364.283582089552	2559.56716417910	94928.7313432836	41954.6865671642	25951.4179104478
AVPR1B	2146.35820895522	101.850746268657	27415.2537313433	0	1832.26865671642	171.835820895522	630.089552238806	105.104477611940	0	31323.0895522388	148.343283582090	449.134328358209	1771.61194029851	1186.55223880597	2509.76119402985	107.776119402985	0	610.55223880597	719.34328358209	0	0	353.343283582090	392.059701492537	5212.46268656716	103.955223880597	0	0	0	0	14.0298507462687	441.522388059701	811.10447761194	0	0	259.268656716418	480.597014925373	118.283582089552	0	0	146.895522388060	0
B2M	357947.134328358	365615.089552239	531286.850746269	185513.074626866	215118.731343284	1344093.67164179	165547.044776119	558856.791044776	1095690.05970149	598722.313432836	1372838.64179104	198947.850746269	1084119.61194030	433208.074626866	342615.089552239	574715.358208955	360762.641791045	1011119.82089552	608959.208955224	189297.089552239	463603.940298507	744781.417910448	135723.388059701	678312.850746269	696241.731343284	633482.119402985	419005.76119403	123679.388059701	640451.507462687	176193.895522388	228132.567164179	762070.47761194	434539.388059701	229435.194029851	357947.134328358	618311.388059702	652292.656716418	357163.641791045	640451.507462687	459947.880597015	397253.164179104
B9D1	5405.08955223881	4688.77611940299	9378.82089552239	8826.94029850746	7841.41791044776	4551.11940298507	6240.44776119403	2844.08955223881	4339	9369.3432835821	6763.37313432836	12858.4477611940	18995.0447761194	6982.13432835821	5168.13432835821	3769.32835820896	7540.07462686567	6183.68656716418	13540.3134328358	17108.0298507463	10660.1343283582	8067.07462686567	11425.2985074627	23231.7611940299	8950.20895522388	5810.37313432836	10459	4299.49253731343	5676.5223880597	13942.4925373134	4212.98507462687	5902.65671641791	6814.92537313433	5518.35820895522	15340.2238805970	1904.37313432836	6934.55223880597	8418.94029850746	5560.86567164179	4458.73134328358	3852.74626865672
BAT5	14227.8507462687	17084.9402985075	17518.1791044776	48682.1641791045	0	172.432835820896	39926.6865671642	0	26413.4328358209	31809.1641791045	1308.49253731343	160.611940298507	34944.5970149254	26545.7910447761	23930.9850746269	29976.3731343284	24619.4328358209	0	67348.552238806	48709.776119403	0	30608.9104477612	1850.35820895522	1021.88059701493	0	0	1761.38805970149	275.059701492537	0	40363.2835820895	54377.9402985075	0	795.880597014925	0	41100.1940298507	0	0	729.164179104478	40493.4328358209	31117.1194029851	18030.3432835821
BCAS3	1392.89552238806	922.462686567164	1652.47761194030	2340.14925373134	2558.11940298507	312.686567164179	2982.22388059702	469.373134328358	602.119402985075	1716.59701492537	620.492537313433	1680.88059701493	3771.19402985075	1466.56716417910	791.850746268657	649.940298507463	566.626865671642	511.089552238806	979.089552238806	978.358208955224	1016.05970149254	852.417910447761	847.432835820896	857.820895522388	636.910447761194	843.522388059701	490.776119402985	1003.95522388060	442.835820895522	1006.29850746269	566.626865671642	535.671641791045	302.298507462687	477.731343283582	1242.31343283582	389.567164179104	1083.10447761194	480.014925373134	1769.5223880597	1357.85074626866	1129.52238805970
BET1L	12607.0746268657	8807.02985074627	5175.17910447761	14110.9701492537	4177.37313432836	3419.73134328358	10838.2985074627	8331.4328358209	7348.23880597015	7686.49253731343	5756.0447761194	8994.89552238806	13912.8656716418	11639.9253731343	4845.9552238806	11396.7761194030	7857.9104477612	8177.29850746269	8586.17910447761	5307.35820895522	4334.91044776119	7947.07462686567	6841.46268656716	12800.8507462687	8586.17910447761	9076.76119402985	5508.4776119403	2509.76119402985	4664.28358208955	6959.64179104478	4199.86567164179	4630.35820895522	8614.32835820896	8766.64179104478	10509.6268656716	13097.4477611940	10799.1343283582	10834.7164179104	4393.50746268657	7424.29850746269	9619.76119402985
BFSP2	349.507462686567	251.402985074627	0	0	0	0	2312.08955223881	155.313432835821	126.223880597015	50.4029850746269	389.835820895522	2033.67164179104	0	358.014925373134	0	145.791044776119	0	0	0	41.8208955223881	0	371.731343283582	0	87.7910447761194	0	0	126.805970149254	0	47.5671641791045	0	0	0	0	0	0	0	61.8507462686567	0	0	0	71
BSN	15472.6119402985	10215.4776119403	5572.0447761194	12818.9701492537	14408.7761194030	957.44776119403	8286.19402985075	5601.55223880597	26504.4477611940	31501.6119402985	1596.29850746269	43532	7885.14925373134	10573.1940298507	19770.9253731343	16781.5522388060	6982.13432835821	2561.23880597015	4233.34328358209	19314.2388059701	4137.91044776119	14585.9552238806	65765.8059701493	11569.9253731343	11460.1791044776	17744.2835820896	5476.49253731343	40723.3582089552	57210.7910447761	7771.58208955224	3615.80597014925	5705.22388059701	130620.746268657	13768.9552238806	7205.11940298507	1801.29850746269	4328.37313432836	9314.46268656716	866.597014925373	5414.76119402985	3726.80597014925
BTBD7	57459.4776119403	48946.3731343284	37947.6716417910	44902.3432835821	48850.552238806	33369.6567164179	64542.447761194	62307.7462686567	61058.6865671642	36046	70136.2537313433	31553.9402985075	42583.3731343284	34481.3582089552	60546.2686567164	26545.7910447761	34710.4776119403	70826.2835820896	45646.552238806	49549.7014925373	41029.7014925373	52483.0746268657	74246.9402985075	32712.7910447761	51564.4328358209	50283.0895522388	34944.5970149254	53485.0298507463	36867.2537313433	48946.3731343284	34016.5223880597	49868.671641791	62697.1343283582	80643.7313432836	29275.8656716418	47771.7164179105	38241.1791044776	65305.552238806	17569.9402985075	38551.0298507463	31845.9253731343
BTBD8	1444.14925373134	1622.92537313433	1587.82089552239	1434.49253731343	4388.46268656716	2757	1517.49253731343	261.567164179104	1704.88059701493	2130.61194029851	815.970149253731	1484.22388059701	4508.86567164179	1125.52238805970	1404.79104477612	993.79104477612	1173.89552238806	828.283582089552	740.432835820896	466.522388059701	197.865671641791	1448.46268656716	707.79104477612	324.955223880597	1683.86567164179	1776.28358208955	2893.76119402985	2188.98507462687	1042.23880597015	843.522388059701	1117.50746268657	1501.86567164179	1914.31343283582	2661.14925373134	395.253731343284	824.835820895522	1716.59701492537	2095.70149253731	1257.23880597015	840.23880597015	328
C10orf137	34168.2388059701	83230.776119403	64867.328358209	62041.8955223881	59534.1492537313	19691.3582089552	35620.6268656716	45039.3731343284	28519.2388059701	31462.7611940299	42346.0597014925	33928.7014925373	33904.5820895522	29352.4925373134	34429.9552238806	57120.2089552239	53628.8358208955	155517.985074627	55286.3432835821	57787.6417910448	26311.9850746269	48171.2985074627	80242.7462686567	28404.8208955224	58533.8656716418	65002.3134328358	48157.3582089552	45659.5671641791	41441.6567164179	50574.2388059701	55691	44925.3731343284	48229.6417910448	15702.7014925373	41479	30682.0895522388	43764.0149253731	45687.5074626866	36917.9402985075	46842.5820895522	61909.8805970149
C12orf48	9479.16417910448	8550.88059701493	6330.05970149254	9237.46268656716	6673.28358208955	3501.76119402985	5999.0447761194	9347.22388059702	3351.26865671642	681.044776119403	6214.53731343284	6197.23880597015	4241	4836.16417910448	14168.4029850746	6036.14925373134	3444.16417910448	7609.37313432836	2521.79104477612	3391.82089552239	1178.61194029851	3788.31343283582	11070.4328358209	1482.46268656716	7749.07462686567	5311.61194029851	1411.58208955224	6330.05970149254	2856.26865671642	2569.44776119403	7762.82089552239	19109.0895522388	27445.8805970149	7581.94029850746	3627.08955223881	3536.98507462687	6883.89552238806	11279.9701492537	7706.34328358209	11931.4328358209	18929.2089552239
C16orf34	213783.343283582	103871.044776119	79866.776119403	164197.552238806	22158.9850746269	43042.3134328358	259345.582089552	21463.2388059701	124327.776119403	336614.089552239	44256.7462686567	106980.910447761	909739.582089552	364707.358208955	104239.447761194	81432.2537313433	22819.4029850746	44486.8805970149	33794.447761194	53833.447761194	28381.9850746269	21515.1492537313	28078.9850746269	57193.0746268657	14526.1044776119	14705.1194029851	16767.6417910448	17521.9850746269	15792.8059701493	42838.1492537313	25899.1940298507	37465.7611940299	29142.8059701493	40799.4179104478	27113.2388059701	41737.3432835821	19828.4179104478	37163.9552238806	12236.4029850746	48959.6567164179	88818.6865671642
C19orf18	354	1482.46268656716	860.328358208955	1407.59701492537	7301.59701492537	2140.97014925373	220.029850746269	1335.23880597015	899.149253731343	292.791044776119	1838.85074626866	2854.92537313433	1528.88059701493	883.76119402985	128.432835820896	1744.31343283582	819.134328358209	6749.59701492537	1085.37313432836	1095.13432835821	2762.65671641791	669.358208955224	2572.25373134328	5629.91044776119	5314.08955223881	2432.43283582090	12108.7910447761	1061.76119402985	3188.5223880597	152.238805970149	1352.82089552239	175.104477611940	275.835820895522	3163.22388059702	2373.85074626866	2845.44776119403	602.119402985075	2484.82089552239	2312.08955223881	79.2835820895522	427.716417910448
C1orf186	23087.9701492537	26663.4925373134	370018.268656716	0	181085.477611940	117090.671641791	30954.2835820896	36006.8805970149	12811.9402985075	109783.970149254	48932.447761194	104884.194029851	27904.4328358209	71862.6567164179	43785.3880597015	42686.8656716418	875.134328358209	53082.6417910448	42213.9552238806	155.149253731343	949.13432835821	23707.1641791045	8160.61194029851	85722.4925373134	197.865671641791	43.7164179104478	99.1194029850746	2277.70149253731	4181.92537313433	1610.02985074627	47497.1791044776	6922.62686567164	1273.19402985075	0	5268.20895522388	14193.2835820896	120.746268656716	0	341.10447761194	44.4925373134328	17.8059701492537
C1orf61	15035.5522388060	161.567164179104	281.119402985075	102.835820895522	705.79104477612	2419.29850746269	0	327.298507462687	50.8955223880597	0	209.880597014925	6508.55223880597	0	0	22.6567164179104	0	142.492537313433	0	0	0	0	0	125.388059701493	115.417910447761	90.8955223880597	0	0	103.432835820896	0	0	0	0	0	658.79104477612	0	51.4328358208955	0	191.417910447761	0	1052.85074626866	1341.28358208955
C1orf71	29344.776119403	23147.5671641791	58556.5671641791	29075.223880597	51227.4776119403	10146.8656716418	33633.0149253731	27941.2835820896	16635.7910447761	35655.9402985075	22848.6268656716	41464.8507462687	24557.8955223881	27098.2985074627	41516.0746268657	27253.4029850746	31304.7462686567	74480.2089552239	15871.2537313433	29198.6268656716	19093.6567164179	29293.2985074627	33104.6268656716	19200.6567164179	21497.3283582090	27445.8805970149	13147.9850746269	30119.3880597015	25596	43203.1194029851	28352.7164179104	34698.7313432836	30315.5373134328	30556.5820895522	27520.4029850746	30968.3880597015	36776.4925373134	31067.3582089552	12640.5373134328	19153.0597014925	19781.0597014925
C20orf4	47343.1492537313	65401.5074626866	42655.0597014925	46006.4029850746	12097.2238805970	24905.7462686567	58783.2089552239	25695.3731343284	43149.3432835821	43493.6417910448	21540.8507462687	53241.0746268657	40363.2835820895	49257.5671641791	40598.8358208955	48403.6268656716	19731.3432835821	34897.5223880597	40191.8955223881	66083.4925373134	34729.6417910448	43692.9104477612	31845.9253731343	43493.6417910448	39982.8507462687	35538.3432835821	40765.8656716418	53682.8955223881	54971.5671641791	46200.1492537313	39434.9104477612	58514.6716417910	59294.2388059701	64585.8955223881	30682.0895522388	43949.9850746269	30201.2089552239	21558.3582089552	27113.2388059701	42890.552238806	46132.223880597
C22orf31	334.313432835821	171.462686567164	1005.67164179104	24.044776119403	1054.85074626866	0	79.1492537313433	0	0	460.970149253731	0	822.940298507463	1270.14925373134	0	80.6417910447761	0	158.208955223881	258.477611940299	1636.46268656716	277.746268656716	92.223880597015	0	11815.3283582090	115.626865671642	104.447761194030	1305.08955223881	597.626865671642	62.3582089552239	9357.80597014925	95.3432835820896	240.910447761194	330.731343283582	0	0	0	141.208955223881	311.761194029851	846.059701492537	1782.55223880597	443.298507462687	216.388059701493
C3orf32	0	567.582089552239	0	485.55223880597	271.328358208955	584.253731343284	278.716417910448	214.223880597015	322.537313432836	161.746268656716	58.7313432835821	357.253731343284	683.014925373134	165.925373134328	68.5373134328358	492.522388059701	4017.77611940298	350.462686567164	182.194029850746	0	49.7761194029851	570.611940298507	0	0	946.432835820896	570.149253731343	1791.5223880597	462.970149253731	1279.85074626866	406.417910447761	521.417910447761	439.164179104478	431.402985074627	176.671641791045	163.477611940299	596.656716417911	121.447761194030	0	1153.79104477612	4343.05970149254	9625.82089552239
C4orf18	12640.5373134328	51912.7910447761	99889.3582089552	161624.313432836	1174.73134328358	19435.6268656716	10864.2537313433	10732	49347.0895522388	237488.746268657	29903.3582089552	6130.08955223881	24588	23305.6716417910	11777.8805970149	57032	270998.552238806	162939.507462687	27520.4029850746	3756.01492537313	27430.2835820896	6230.31343283582	4472.05970149254	53609.9552238806	177004.626865672	256616.343283582	57422.6567164179	142848.134328358	437562.119402985	12018.9552238806	10599.0597014925	5130.53731343284	16980.8656716418	21384.6716417910	3418	12681.1194029851	61127.2089552239	39808.6567164179	28843.5671641791	82403.9552238806	72417.5671641791
C5AR1	44106.671641791	8217.76119402985	5304.82089552239	19255.0746268657	57072.3432835821	33401.2388059701	70319.8805970149	17502.223880597	49081.6865671642	54676.4776119403	36285.2537313433	250438.283582090	47484.3880597015	84002.9402985075	16323.0149253731	41065.4328358209	5470.98507462687	16494.3731343284	4249.37313432836	3578.86567164179	28926.8805970149	20313.3432835821	1371.13432835821	66730.5970149254	9623.07462686567	2639.38805970149	2319.92537313433	10280.8805970149	3916.4776119403	1406	4537.71641791045	14817.7910447761	1897.47761194030	994.34328358209	20494.6119402985	11551.0597014925	4384.02985074627	2668	4226.86567164179	10576.3283582090	5532.97014925373
C5orf36	253.194029850746	1731.73134328358	1461.85074626866	66.179104477612	2513.82089552239	1084.47761194030	519.194029850746	1599.50746268657	237.686567164179	645.985074626866	3202.34328358209	1253.31343283582	2579.85074626866	953.059701492537	1709.40298507463	955.23880597015	505.701492537313	1744.31343283582	924.029850746269	1003.19402985075	933.029850746269	253.194029850746	2828.13432835821	727.55223880597	2617.71641791045	1931.41791044776	2127.49253731343	3570.70149253731	988.13432835821	597.134328358209	924.029850746269	553.537313432836	871.417910447761	2097.95522388060	2909.20895522388	481.955223880597	1506.46268656716	8783.59701492537	1625.40298507463	980.119402985075	598.522388059701
C6orf127	0	0	1089.46268656716	0	975.492537313433	0	703.805970149254	275.835820895522	103.746268656716	460.626865671642	0	0	650.970149253731	250.164179104478	81.1492537313433	0	141.656716417910	2354.95522388060	705.223880597015	13326.6417910448	2448.28358208955	1161.53731343284	2116.92537313433	481.313432835821	0	0	0	0	0	2272.34328358209	24.4328358208955	331.701492537313	221.358208955224	0	960.776119402985	77.0149253731343	0	0	0	0	0
C7orf49	30300.0149253731	14840.1940298507	22546.7910447761	16107	109004.865671642	17191.3283582090	83350.223880597	42674.5074626866	9632.44776119403	14891.3283582090	26427.4925373134	50805.9701492537	16862.223880597	31988.8059701493	14813.4477611940	18217.2835820896	6847.4328358209	11161.2985074627	11639.9253731343	7967.49253731343	19260.3432835821	18534.4776119403	10277.1492537313	20839.7910447761	10197.0597014925	9537.6119402985	17425.3432835821	6313.67164179104	8974.5223880597	9096.1343283582	14908.4626865672	16067.7910447761	6516.49253731343	14929.2388059701	7245.77611940299	18040.2985074627	7032.35820895522	10539.4925373134	9788.62686567164	12776.2985074627	15014.6268656716
C8orf42	4074.10447761194	8579.25373134328	6942.82089552239	8288.94029850746	24429.0149253731	6123.9552238806	6743.55223880597	8977.53731343284	6888.97014925373	8164.38805970149	9200.55223880597	7253.46268656716	6709.53731343284	5230.85074626866	8063.53731343284	3888.88059701493	11229.1940298507	1384.52238805970	4282.34328358209	9266.07462686567	9300.89552238806	3319.77611940298	15141.1194029851	13243.5522388060	13521.3283582090	17641.8656716418	23076.4328358209	7590.77611940299	12693.4477611940	35879.4626865672	6925.85074626866	3811.37313432836	570.149253731343	14799.3582089552	14362.3880597015	2754.41791044776	5769.89552238806	12811.9402985075	9585.74626865672	4928.23880597015	3736.95522388060
C9orf163	989.477611940299	1063.04477611940	186.44776119403	129.940298507463	1139.91044776119	0	678.626865671642	0	71.0746268656716	88.7313432835821	377.865671641791	419.462686567164	0	837.880597014925	291.492537313433	66.8358208955224	445.343283582090	1364.52238805970	407.761194029851	620.089552238806	388.985074626866	97.2537313432836	993	730.268656716418	196.313432835821	422.313432835821	0	537.701492537313	101.507462686567	478.925373134328	370.029850746269	924.701492537313	539.865671641791	360.776119402985	823.686567164179	790.074626865672	1376.71641791045	2674.04477611940	286.44776119403	17	114
CACNA2D3	286.776119402985	6925.85074626866	53082.6417910448	150.492537313433	7788.55223880597	1826.04477611940	3519.98507462687	2280.28358208955	8896.94029850746	12287.2537313433	5917.77611940299	215.925373134328	31581.223880597	3150.64179104478	1989.77611940299	3116.64179104478	5479.71641791045	849.432835820896	15922.9253731343	19068.3582089552	2698.05970149254	2605.38805970149	8304.49253731343	688.10447761194	3003.98507462687	4339	999.074626865672	1168.92537313433	8548.01492537313	21207.8507462687	7032.35820895522	172.731343283582	394.044776119403	2250.86567164179	8977.53731343284	566.238805970149	1034.70149253731	1629.16417910448	8515.97014925373	2718	5455.53731343284
CADM4	36442.0746268657	17492.4626865672	9237.46268656716	39093.4776119403	3145.79104477612	8318.79104477612	9006.22388059702	21588.5522388060	24347	45311.2388059701	12542.7611940299	4640.9552238806	25577.2537313433	21619.2388059701	13670.9701492537	3328.50746268657	32543.7611940299	22452.4626865672	43022.8358208955	44366.7910447761	34225.0298507463	27105.9402985075	39982.8507462687	38337.7313432836	64281.671641791	61127.2089552239	70913.5223880597	119775.104477612	41054.5820895522	20506.3432835821	38836.223880597	13675.2238805970	12258.6716417910	26567.9850746269	7193.05970149254	24828.6716417910	3424.80597014925	30224.8656716418	65877.2388059701	16517	11161.2985074627
CAPN12	15763.1641791045	19464.3134328358	3613.85074626866	22831.6417910448	51199.9552238806	19748.4328358209	11340.9552238806	16457.4925373134	15867.2537313433	10762.7761194030	6415.19402985075	13281.6567164179	17012.5820895522	18376.6716417910	16737.5671641791	4280.50746268657	20740.8208955224	4989.16417910448	26757.7014925373	6724.01492537313	11364.3731343284	1970.97014925373	4294.74626865672	21672.1492537313	3444.16417910448	721.940298507463	3273.20895522388	2470.43283582090	2332.41791044776	1465.26865671642	2341.26865671642	3531.07462686567	63124.8358208955	2906.41791044776	20965.6268656716	27001.4776119403	2491.59701492537	380.194029850746	7565.05970149254	9479.16417910448	3854.61194029851
CAPNS1	323424.52238806	288050.417910448	230438.835820896	222144.731343284	320797.776119403	305309.492537313	258202.76119403	189160.537313433	391000.074626866	180957.432835821	270108.388059701	156777.522388060	333690.447761194	222144.731343284	250772.731343284	228892.940298507	184220.820895522	177138.268656716	316463.149253731	285119.985074627	162693.119402985	332474.865671642	81959.552238806	175641.149253731	183606.925373134	137055.044776119	266322.313432836	190220.208955224	90111.6567164179	153839.253731343	161523.776119403	70088.2835820896	155858.074626866	214876.835820896	420377.298507463	105483.432835821	213512.626865672	193377.686567164	217366.597014925	221329.179104478	285119.985074627
CARKL	28374.3134328358	21463.2388059701	17028.5223880597	54164.9850746269	10179.3582089552	5293.70149253731	33735.776119403	7599.26865671642	18241.5820895522	23937.0746268657	11291.1044776119	53453.9253731343	28147.6865671642	37194.6417910448	12919.1343283582	44223.7611940299	12957.5522388060	22842.5223880597	13649.7164179104	19191.1641791045	24137.223880597	11318.4925373134	27392.9552238806	20105.0597014925	17888.4029850746	19451.9402985075	14855.1343283582	23032.1791044776	18756.7611940299	19686.5074626866	15993.6567164179	14013.0746268657	25134.3582089552	15357.7313432836	21752.2537313433	29521.5970149254	22332.5970149254	23586.7313432836	16083.6417910448	33728.1791044776	35190.3432835821
CASC3	138884.611940299	96679.2537313433	78339.9402985075	123258.417910448	76588.895522388	66531.0447761194	127274.955223881	102406.104477612	100322.388059701	124881.805970149	58234.1791044776	152230.417910448	150333.417910448	122097.388059701	138966.701492537	141592.820895522	127804.895522388	171741.104477612	123679.388059701	125081.567164179	97365.7014925373	90111.6567164179	173013.671641791	89120.2537313433	110480.358208955	166451.373134328	97146.223880597	160958.835820896	137594.447761194	170138.194029851	122877.089552239	102701.223880597	182547.761194030	101381.164179104	89417.0597014925	107578.477611940	102173.597014925	98309.656716418	67391.4776119403	122228.895522388	125829.552238806
CASP6	31925.5074626866	32908.1791044776	51395.9104477612	48457.7164179105	25347.1194029851	63586	42594.6567164179	33851.5373134328	24927.3582089552	23679.8059701493	45772.4179104478	28618.0746268657	66644.5820895522	41138.0746268657	25799.9850746269	22121.8656716418	24388.5970149254	58182.1940298507	31528.9253731343	25340.6268656716	36937.1194029851	18217.2835820896	43692.9104477612	26545.7910447761	112134.701492537	65121.1492537313	71628.3432835821	44870.776119403	54676.4776119403	32620.7910447761	38795.3432835821	24537.7611940299	15018.2686567164	27959.2089552239	15277.4029850746	21219.3432835821	24613.7014925373	14097.7761194030	179529.597014925	16266.7910447761	20398.8656716418
CBARA1	54855.328358209	51583.9253731343	80388.4776119403	52158.5820895522	44223.7611940299	72723.0149253731	50267.7611940299	36245.0895522388	51267.1492537313	63966.776119403	99048.343283582	31455.6417910448	44972.4925373134	67217.2835820896	78260.9402985075	74930.6567164179	43804.8507462687	73025.2388059701	50253.8656716418	95208.447761194	35285.2089552239	83720.6119402985	44902.3432835821	43626.4328358209	69562.7164179104	85210.5373134328	68416.7164179104	41124.5223880597	93457.567164179	110335.358208955	57771.5223880597	46381.8208955224	73761.5223880597	76588.895522388	59572.1492537313	54211.5970149254	55707.8507462687	80112.9552238806	107080.507462687	59063.447761194	76891.1641791045
CCDC109A	40339.9253731343	33152.0298507463	14434.4626865672	18513.1044776119	14942.4776119403	13713.1641791045	35954.5970149254	22515.223880597	65288.2835820895	21327.2835820896	42238.6268656716	18809	17873.3880597015	93580.1940298507	38772.5820895522	53575.8507462687	15725.3432835821	13799.2537313433	17295.5223880597	16003.7462686567	14008.9104477612	19260.3432835821	14693.2537313433	14960.1044776119	9227.74626865672	11147.2238805970	10451.1044776119	15035.5522388060	14314.8656716418	21391.4029850746	13019.7910447761	20376.3134328358	55655.8358208955	32244.3432835821	16281.3582089552	35322.223880597	43507	61978.223880597	19255.0746268657	22306.0298507463	35803.6865671642
CCDC11	597.626865671642	5020.11940298507	9248.35820895522	2913.67164179104	47356.7313432836	7801	6508.55223880597	7161.02985074627	1460.94029850746	5230.85074626866	5125.83582089552	37067.8358208955	23067.8208955224	9347.22388059702	3899.82089552239	4718.85074626866	947.641791044776	18729.0149253731	4739.65671641791	2292.28358208955	4171.40298507463	2987.20895522388	5163.19402985075	29812.1194029851	4712.17910447761	3654.62686567164	5511.5223880597	4101.74626865672	3607.88059701493	3423.01492537313	2912.34328358209	8881.41791044776	716.10447761194	4655.4776119403	14883.0746268657	4544.02985074627	729.701492537313	1088.07462686567	3405.98507462687	406.417910447761	568.597014925373
CCDC62	421.955223880597	156.044776119403	839.65671641791	506.865671641791	1181.59701492537	569.626865671642	476.985074626866	464.850746268657	840.985074626866	509.044776119403	2077.73134328358	686.194029850746	3096.01492537313	620.492537313433	407.761194029851	2289.17910447761	355.313432835821	2612.80597014925	685.567164179104	1251.53731343284	744	233.059701492537	1312.68656716418	347.119402985075	2727.58208955224	1125.52238805970	3296.38805970149	897.597014925373	2619.67164179104	494.537313432836	1493.08955223881	116.522388059701	980.119402985075	1228.38805970149	188.417910447761	875.89552238806	523.417910447761	2544.43283582090	1088.07462686567	67.2388059701493	651.940298507463
CCDC91	14089.2686567164	22593.1641791045	52559.6119402985	8977.53731343284	38395.0447761194	39982.8507462687	20746.7014925373	53996.5373134328	14332.5970149254	11176.8805970149	20262.9701492537	23497.2089552239	14630.6119402985	20494.6119402985	53996.5373134328	14102.2835820896	24002.4029850746	1079.95522388060	21106.4925373134	15886.5970149254	9989.01492537313	15989.6716417910	17286.6567164179	7725.34328358209	20115.7313432836	25537.5671641791	22831.6417910448	15430.6716417910	19418.6865671642	46214.5671641791	30346.5373134328	10750.2985074627	12194.3880597015	60046.7611940299	27904.4328358209	11064.2089552239	22061.6716417910	12793.0447761194	34576.5074626866	10539.4925373134	9725.85074626866
CD164	115724.044776119	105433.910447761	73304.4776119403	65054.9552238806	39713.328358209	56943.328358209	135283.417910448	69306.1492537313	130962.253731343	99001.9253731343	92734.7014925373	69511.9552238806	129732.208955224	103634.820895522	111906.507462687	131254.373134328	92955.0447761194	79074.5970149254	84441.9552238806	80360.0597014925	68515.6119402985	83176.0746268657	75870.3134328358	54414.8507462687	76401.7910447761	86650.5373134328	48767.1492537313	70386.8507462687	49532.9850746269	90395.5970149254	51583.9253731343	104696.044776119	165191.268656716	95502.343283582	60512.2686567164	106373.119402985	177768.343283582	99441.8358208955	47802.9552238806	74561.8059701493	55554.3134328358
CDC42EP2	10334.1343283582	6595.82089552239	6214.53731343284	16538.9402985075	2627.89552238806	19426.0895522388	4570.31343283582	14648.3880597015	4390.77611940299	5807.86567164179	8084.20895522388	7424.29850746269	3728.5223880597	2621.31343283582	5261.31343283582	4003.44776119403	4206.76119402985	8035.5223880597	5820.73134328358	5990.19402985075	26655.7611940299	5815.4776119403	4190.82089552239	22339.5671641791	4793.20895522388	4401.10447761194	5913.01492537313	5053.92537313433	11310.5223880597	7017.59701492537	4508.86567164179	4650.59701492537	14684.5820895522	18560.6716417910	8282.85074626866	44118.1791044776	6991.10447761194	14245.0597014925	11972.4477611940	13073.4626865672	12706.8208955224
CDR2L	140706.044776119	80728.4925373134	42448.0149253731	24785.2985074627	39276.8805970149	115837.194029851	138385.417910448	45762.8955223881	101341.567164179	90303.119402985	51646.4776119403	241715.537313433	105078.880597015	179220.880597015	81764.5223880597	150829.417910448	20868.4776119403	25899.1940298507	42238.6268656716	14581.1791044776	64965.6119402985	51548.0298507463	22707.4179104478	35070.1194029851	3785.85074626866	6088.4776119403	3617.80597014925	3767.67164179104	6130.08955223881	12075.2388059701	34007.1641791045	119723.716417910	87989.5820895522	64419.1940298507	22539.0746268657	170517	12542.7611940299	64585.8955223881	6787.94029850746	9314.46268656716	5889.22388059701
CEACAM19	3031.62686567164	1922.08955223881	5674.13432835821	17873.3880597015	46017.2686567164	19926.0597014925	5039.86567164179	5013.26865671642	7550.83582089552	4722.91044776119	37355.7164179105	7466.94029850746	6574.11940298507	3174.77611940298	9384.97014925373	10934.9552238806	17444.7164179104	12402.8358208955	3285.70149253731	6050.89552238806	9357.80597014925	4686.70149253731	17925.0746268657	12732.4477611940	12112.7761194030	9543.8656716418	10539.4925373134	9528.98507462687	17702.8656716418	4080.20895522388	5230.85074626866	6630.58208955224	2937.07462686567	14895.8507462687	12936.3582089552	25331.7611940299	11674.3582089552	5185.32835820896	35683.8059701493	3382.59701492537	5051.71641791045
CFI	127475.716417910	99001.9253731343	262412.343283582	15110.3582089552	465055.701492537	236017.805970149	321909.208955224	193567.358208955	72584.3880597015	132803.462686567	481971.134328358	150455.417910448	478072.507462687	112551.805970149	142110.955223881	69585.3432835821	442931.940298507	553948.641791045	356492.776119403	83441.7313432836	311093.656716418	112085.014925373	159133.850746269	257847.925373134	738868.328358209	433208.074626866	522060.47761194	105749.313432836	326979.432835821	222144.731343284	294886.492537313	161883.373134328	62373.1343283582	19446.2238805970	153936.820895522	103727.194029851	33745.6865671642	1105.29850746269	802225.298507463	38229.9402985075	14652.5074626866
CHCHD4	8067.07462686567	7149.34328358209	8727.82089552239	6552.22388059701	4632.19402985075	3702.85074626866	5894.67164179104	3698.94029850746	4720.5671641791	6183.68656716418	4055.50746268657	9146.3880597015	9647.28358208955	5614.10447761194	4634.68656716418	9537.6119402985	2769.58208955224	4307.85074626866	2125.92537313433	4171.40298507463	5758.61194029851	8396.41791044776	3535.5223880597	5172.4776119403	6085.98507462687	3419.73134328358	7826.68656716418	3222.86567164179	6847.4328358209	7414.19402985075	2324.26865671642	4541.59701492537	5818.13432835821	5976.89552238806	5705.22388059701	13609.9552238806	3394.97014925373	12442.2835820896	3801.55223880597	3080.50746268657	7190.50746268657
CHD4	456845.298507463	440324.716417910	629716.880597015	867306.52238806	392959.089552239	315232.597014925	561606.388059702	463603.940298507	428215.119402985	707017.537313433	399291.641791045	344205.776119403	372673.537313433	404980.820895522	551655.910447761	331632.507462687	461562.552238806	543834.164179104	561606.388059702	756788.746268657	424507.820895522	722765.940298507	551655.910447761	504586.805970149	551655.910447761	496105.298507463	580447.791044776	436197.970149254	548979.701492537	867306.52238806	948880.95522388	574715.358208955	458212.432835821	517579.074626866	665140.298507463	400417.343283582	376976.47761194	352132.388059701	773644.388059702	580447.791044776	431831.328358209
CHRNE	638.910447761194	3801.55223880597	2433.85074626866	1965.97014925373	739.89552238806	947.014925373134	1891.70149253731	1028.59701492537	1977.41791044776	3292.71641791045	1152.23880597015	7649.98507462687	5172.4776119403	6058.08955223881	701.746268656716	3775.01492537313	4523.83582089552	2350.71641791045	1747.53731343284	1645.95522388060	6141.86567164179	3893.80597014925	4045.55223880597	7243.5223880597	5858.02985074627	2729.10447761194	7043.85074626866	13457.5373134328	9820.79104477612	1819.23880597015	1539.44776119403	3736.95522388060	4702.26865671642	1773.91044776119	1106.89552238806	4280.50746268657	2576.85074626866	2545.92537313433	6598.35820895522	1371.98507462687	2066.05970149254
CIITA	23607.3283582090	4991.16417910448	5444.86567164179	9183.80597014925	13351.7761194030	11815.3283582090	10721.2089552239	16538.9402985075	65054.9552238806	8712.16417910448	30860.1641791045	10638.7910447761	26545.7910447761	18650.2388059701	8363.89552238806	26378.2985074627	36470.0597014925	73391.5074626866	42777.8208955224	4766.40298507463	86650.5373134328	117156.074626866	407.761194029851	58556.5671641791	3184.59701492537	8505.76119402985	4303.61194029851	9817.98507462687	9810.4328358209	1166.70149253731	4675.44776119403	332474.865671642	498458.432835821	2960.04477611940	76132.328358209	20664.8208955224	10375.4626865672	183.417910447761	13785.9402985075	5767.71641791045	6948.29850746269
CLDN10	12275.5074626866	55533.9850746269	29669.0746268657	25.6417910447761	36937.1194029851	67442.0597014925	32194.7910447761	68164.2089552239	3123.59701492537	457.089552238806	1073.55223880597	41498.6865671642	1915.37313432836	48588.6417910448	52912.3731343284	38375.6567164179	99441.8358208955	82.9402985074627	56214.5671641791	672.417910447761	222854.298507463	73550.0298507463	101745.791044776	249315.402985075	453.283582089552	429.731343283582	251.865671641791	238.805970149254	336.761194029851	5520.74626865672	8022.34328358209	46813.7164179105	33745.6865671642	3856.58208955224	168237.955223881	10254.4626865672	65.9402985074627	1264.68656716418	147.298507462687	157.970149253731	162.910447761194
CLDN3	165972.865671642	326979.432835821	286104.104477612	76948.6567164179	440324.716417910	186649.910447761	175641.149253731	231815.820895522	246579.925373134	230207.597014925	49097.7910447761	640451.507462687	707017.537313433	665140.298507463	140413.014925373	162939.507462687	49359.8358208955	163298.955223881	33411.2835820895	364707.358208955	208664.716417910	441606.597014925	38229.9402985075	361499.283582090	389.567164179104	79.6119402985075	617.44776119403	199.44776119403	249.462686567164	192234.373134328	70113.9104477612	382112.23880597	162440.701492537	69819.7462686567	110807.194029851	344974.328358209	174217.029850746	1625.40298507463	744.910447761194	12651.9701492537	11630.2985074627
CLIP1	234603.910447761	112984.059701493	117524.955223881	61444.0746268657	112829.104477612	109502.268656716	294423.149253731	169896.641791045	173123.223880597	87737.0298507463	184335.865671642	71832.3880597015	95091.6865671642	228608.014925373	133786.746268657	232304.746268657	95009.4925373134	114293.582089552	103268.910447761	70704.2089552239	125370.462686567	51414.8507462687	58887.7164179105	95453.6119402985	88734.3134328358	106615.208955224	66555.5671641791	101793.791044776	90303.119402985	110280.761194030	72119.2388059701	92080.8059701493	49145.2388059701	344974.328358209	111281.074626866	151132.970149254	80172.7462686567	96065.0746268657	92080.8059701493	100008.940298507	116403.044776119
CLMN	22977.223880597	3283.85074626866	11984.2686567164	13234.8358208955	33919.8507462687	48297.5373134328	17800.2686567164	45211.5223880597	64761.4328358209	51252.2388059701	18413	18540	48877.0895522388	18385.9402985075	24626.776119403	17976.9850746269	30796.5671641791	78562.1641791045	43396.9253731343	58397.7462686567	72338.223880597	89221.6865671642	24912.4925373134	104696.044776119	5721.97014925373	7187.5671641791	5429.67164179104	11298.7462686567	8032.46268656716	36498.1641791045	44181.5074626866	71062.0149253731	97781.8358208955	223071.686567164	48147.2686567164	228892.940298507	78660.6417910448	6729.5671641791	16248.6716417910	14723.6865671642	12334
CLPS	0	0	23.4776119402985	0	236.850746268657	0	444.701492537313	265.343283582090	0	12	0	0	0	254.179104477612	0	0	45.4626865671642	1880.76119402985	234.55223880597	14044.7611940299	1352.82089552239	189.388059701493	1674.56716417910	227.820895522388	0	0	0	0	0	3116.64179104478	0	96.2388059701493	0	0	198.656716417910	85.1641791044776	0	0	0	0	0
CLU	892119.850746269	37609.8656716418	1685108.71641791	463603.940298507	948880.95522388	510541.865671642	2666121.43283582	362262.253731343	150548.567164179	1315095.56716418	700996.164179104	1460464.13432836	0	595576.507462687	973979.462686567	259345.582089552	147341.059701493	1344093.67164179	751602.388059702	421580.731343284	1495216.70149254	734445.776119403	1372838.64179104	766958.208955224	614507.268656716	373695.447761194	184498.522388060	1050670.95522388	425860.388059701	707017.537313433	551655.910447761	1315095.56716418	1632278.65671642	1143236.35820896	4051913.31343284	476467.074626866	14152.5671641791	56197.7611940299	137844.134328358	417558.850746269	109118.328358209
CMKLR1	4347.91044776119	826.074626865672	768.626865671642	5656.16417910448	589.059701492537	5711.14925373134	3436.89552238806	5592.53731343284	29233.0298507463	4199.86567164179	12944.9402985075	583.761194029851	7229.29850746269	6350.59701492537	3276.20895522388	13239.5373134328	677.835820895522	14693.2537313433	13298.7761194030	1978.86567164179	7555.9104477612	48403.6268656716	729.164179104478	3181.32835820896	3019.26865671642	5291.55223880597	1201.11940298507	9722.3432835821	6667.91044776119	775.925373134328	2207.01492537313	1723.68656716418	1698	0	858.477611940299	1845.31343283582	4770.98507462687	9893.6567164179	2510.94029850746	10049.4328358209	4798.31343283582
CNGB1	12842.8358208955	1104.59701492537	3306.86567164179	344.268656716418	2011.83582089552	805.238805970149	1382.62686567164	109.223880597015	1882.61194029851	4168.97014925373	268.567164179104	5263.4776119403	10352.2238805970	9026.88059701493	19341.0895522388	1359.77611940299	788.820895522388	0	523.029850746269	128.641791044776	707.134328358209	2566.67164179104	203.955223880597	281.880597014925	0	0	0	0	0	612.567164179104	858.970149253731	19914.7910447761	0	1146.35820895522	2102	2606.85074626866	0	495.865671641791	152.910447761194	138.805970149254	153.044776119403
COL1A1	450125.820895522	2837127.70149254	4051913.31343284	391000.074626866	850431.268656716	2666121.43283582	929207.641791045	3630553.95522388	6296028.41791045	5346737.43283582	5346737.43283582	850431.268656716	2270966.94029851	2159920.40298507	9787743.50746269	2666121.43283582	6296028.41791045	1589201.16417910	9787743.50746269	1460464.13432836	1843177.3880597	786176.134328358	5346737.43283582	2270966.94029851	110057.179104478	2159920.40298507	290965.686567164	533782.164179104	900908.208955224	4565882.3880597	5346737.43283582	3630553.95522388	2270966.94029851	11084.5074626866	2378335.07462687	6296028.41791045	6296028.41791045	6651.65671641791	9787743.50746269	6296028.41791045	1315095.56716418
COLEC10	157.746268656716	184.149253731343	0	52.865671641791	916.388059701493	139.119402985075	391.119402985075	383.059701492537	72.1194029850746	355.970149253731	198.253731343284	654.686567164179	0	1489.76119402985	0	0	164.074626865672	52.7761194029851	65.5223880597015	322.537313432836	0	0	108.462686567164	119.223880597015	152.462686567164	0	0	69.0746268656716	0	407.492537313433	0	334	0	1351.31343283582	101.134328358209	748.089552238806	66.2238805970149	0	3129.95522388060	0	7.4179104477612
COLQ	3217.92537313433	2755.4776119403	7933.67164179104	6077.89552238806	5910.59701492537	3829.29850746269	1167.43283582090	3918.31343283582	5516.23880597015	11866.3134328358	2666.43283582090	6875.97014925373	5681.91044776119	3152.82089552239	1972.25373134328	5671.80597014925	4292.55223880597	3938.80597014925	3899.82089552239	4895.01492537313	948.358208955224	1532.94029850746	4926.14925373134	5243.76119402985	18577.0746268657	10486.9104477612	27973.1791044776	33998.3283582090	30315.5373134328	5449.77611940299	6593.35820895522	7163.92537313433	3569.05970149254	2212.41791044776	5848.53731343284	5245.91044776119	2760.67164179104	1058.22388059701	28829.223880597	1312.68656716418	1861.92537313433
CRIP1	1640.64179104478	557.731343283582	7134.61194029851	2173.97014925373	5902.65671641791	115603.462686567	12410.3134328358	7451.71641791045	31736.8805970149	6243.41791044776	12271.0746268657	8240.20895522388	15026.5820895522	13372.5671641791	38847.1641791045	1468.74626865672	8952.86567164179	2100.71641791045	31329.8805970149	20734.6268656716	14110.9701492537	30556.5820895522	1382.62686567164	44129.4925373134	115.776119402985	826.074626865672	1637.43283582090	105.761194029851	844.865671641791	2933.55223880597	6497.70149253731	12353.3134328358	6384.89552238806	824.238805970149	55674.2537313433	80268.6567164179	9006.22388059702	2232.26865671642	1258.29850746269	1559.49253731343	4377.35820895522
CRIP2	23799.0597014925	24429.0149253731	18030.3432835821	11410.1791044776	23937.0746268657	83230.776119403	20267.7313432836	38629.9104477612	70113.9104477612	66059.1194029851	31918.9850746269	87386.776119403	134119.194029851	59368.0298507463	47509.8805970149	14635.4477611940	53507.2985074627	33851.5373134328	103871.044776119	172581.835820896	111676.402985075	127635.611940299	55198.3582089552	181254.432835821	6590.28358208955	9695.11940298507	7550.83582089552	8140.70149253731	13109.0149253731	55842.1044776119	58182.1940298507	53116.9253731343	29873.4179104478	80548.671641791	175475.731343284	107349.731343284	38366.4029850746	36886.7611940299	28864.9253731343	66059.1194029851	21772.3134328358
CSGALNACT1	34077.3880597015	22260.5223880597	56597.6417910448	1953.38805970149	87209.7611940299	8032.46268656716	84913.1343283582	41479	15310.4925373134	55722.4029850746	85845.9701492537	15572.5223880597	0	117090.671641791	13382.2238805970	20561.5522388060	28829.223880597	6067.68656716418	27098.2985074627	2775.10447761194	54442.2686567164	2851.88059701493	20196.2985074627	15345.0298507463	292024.656716418	498458.432835821	235161.119402985	450125.820895522	274956.731343284	6271.38805970149	2310.79104477612	2915.73134328358	5366.67164179104	4486.53731343284	2693	31911.7462686567	10451.1044776119	966.029850746269	15711.3134328358	18171.9552238806	7999.38805970149
CTCFL	0	0	25.9253731343284	26.2985074626866	0	0	0	0	0	9.53731343283582	33.4925373134328	0	0	0	0	0	0	0	0	122.313432835821	26.1641791044776	5511.5223880597	143.701492537313	0	429.029850746269	0	0	201.298507462687	0	27477.4179104478	90190.9701492537	53453.9253731343	895.507462686567	213.985074626866	513.776119402985	0	0	0	0	46.3880597014925	2973.98507462687
CTSC	648131.507462687	362262.253731343	164197.552238806	61978.223880597	420377.298507463	191119.432835821	1429622.82089552	169357.298507463	242948.089552239	51292.6119402985	365615.089552239	96855.104477612	200016.611940299	321406.940298507	129732.208955224	96185.0149253731	80138.8805970149	223071.686567164	143849.149253731	216442.791044776	211912.268656716	219602.074626866	48487.4029850746	272611.283582090	51212.5970149254	23436.7462686567	27742.4776119403	94632.7910447761	26245.4626865672	129095.492537313	177004.626865672	103727.194029851	134693.358208955	93150.567164179	91378.1641791045	249315.402985075	59217.5820895522	21967.4179104478	63586	97448.1940298507	86190.7910447761
CYLN2	14522.1044776119	28851.1791044776	22570.4925373134	6451.62686567164	5120.67164179104	19962.8656716418	20133.7014925373	86190.7910447761	41713.2089552239	40085.0597014925	25670.2089552239	18824.2985074627	88424.7910447761	39630.6119402985	11057.4179104478	48850.552238806	24059.0298507463	19760.0597014925	49081.6865671642	73516.9850746269	54953.5970149254	38540.8208955224	88540.0149253731	26560.8358208955	30240.9104477612	43275.4029850746	28660.2388059701	26333.3731343284	51499.6567164179	79346.3134328358	27166	64131.776119403	45420.2388059701	152955.895522388	18751.9552238806	38183.8656716418	99441.8358208955	47902.9850746269	35210.7910447761	96986.328358209	31185.2089552239
CYP2C18	46040.0746268657	104547.761194030	21502.9402985075	16494.3731343284	30886.1343283582	443.626865671642	55533.9850746269	1901.86567164179	646.835820895522	20758.2985074627	37163.9552238806	52082.1641791045	35265.0895522388	70569.328358209	6671.07462686567	173123.223880597	54.1044776119403	0	29.4328358208955	143.104477611940	404.89552238806	366.597014925373	266.776119402985	120.208955223881	0	0	0	0	0	351.029850746269	68.5373134328358	199.850746268657	98012.0149253731	0	0	29514.7164179104	12417.9104477612	0	0	2332.41791044776	649.402985074627
CYP2C9	539.865671641791	45175.9850746269	81586.5671641791	4984.23880597015	36363.7611940299	2435.26865671642	50727.9253731343	1973.35820895522	191.208955223881	30145.8358208955	52593.1940298507	10008.4477611940	42009.6417910448	24562.2388059701	13869.1044776119	33233.2686567164	0	0	0	0	0	74.9850746268657	0	0	0	0	160.179104477612	0	0	81.7910447761194	113.611940298507	366.597014925373	40668.8955223881	0	0	8929.23880597015	5990.19402985075	0	0	207.268656716418	0
CYP2E1	475.522388059701	6109.56716417910	16791.3134328358	2524.65671641791	4586.10447761194	9572.26865671642	2541.20895522388	12697.9552238806	1764.35820895522	5915.16417910448	3893.80597014925	1726.94029850746	2696.56716417910	1786.74626865672	3129.95522388060	3148.92537313433	9455.6119402985	10459	1239.64179104478	2612.80597014925	7719.77611940299	15031.1194029851	3382.59701492537	906.089552238806	50522.7611940299	17398.4626865672	67267.4179104478	30096.1194029851	9695.11940298507	6186.67164179104	27305.0447761194	3349.65671641791	4356.73134328358	564.358208955224	7609.37313432836	2639.38805970149	2890.77611940298	6861.77611940299	29819.2388059701	1413.49253731343	6370.86567164179
CYSLTR1	871.417910447761	792.537313432836	518.268656716418	228.492537313433	429.731343283582	1266.22388059701	478.179104477612	931.880597014925	2691.65671641791	688.10447761194	1907.04477611940	0	0	410.716417910448	851.626865671642	2426.73134328358	588.253731343284	2090.28358208955	594.194029850746	46.2238805970149	12752.7611940299	40430.7014925373	0	755.34328358209	618.716417910448	661.955223880597	494.119402985075	1842.59701492537	392.925373134328	178.388059701493	113.910447761194	40284.3432835821	0	0	673.358208955224	602.119402985075	874.522388059701	500.462686567164	1534.14925373134	1103.68656716418	1073.55223880597
DAG1	483887.23880597	161395.776119403	288884.656716418	382112.23880597	83016.776119403	93580.1940298507	356492.776119403	174366.671641791	266712.716417910	468583.671641791	164101.791044776	383678.253731343	337327.343283582	455192.119402985	292429.268656716	618311.388059702	172444.597014925	374743.059701493	205753.970149254	229716.208955224	338868.432835821	260802.507462687	320797.776119403	190004.029850746	1209614.31343284	816551.95522388	510541.865671642	1540059.64179104	1129570.29850746	213988.23880597	156078.074626866	832248.895522388	492254.567164179	164568.805970149	158643.731343284	608959.208955224	264402.716417910	682433.895522388	64825.5671641791	300202.507462687	524136.582089552
DAPL1	0	212.656716417910	0	2104.34328358209	324.597014925373	139.850746268657	0	0	0	283.597014925373	50.6417910447761	0	1331.86567164179	47.3582089552239	113.522388059701	0	1035.98507462687	245.686567164179	2956.65671641791	121.089552238806	2746.08955223881	33869.3880597015	124.746268656716	0	21922.8358208955	10277.1492537313	39670.552238806	544.985074626866	8073.07462686567	64.4179104477612	10459	17636.5223880597	117.910447761194	752.059701492537	11916.6567164179	272.895522388060	0	201.985074626866	145.910447761194	0	0
DCDC2	90588.2537313433	68741.7910447761	86357.223880597	49639.1940298507	221329.179104478	150548.567164179	189160.537313433	110807.194029851	148862.701492537	83076.9850746269	201843.835820896	110378.791044776	144859.850746269	52143.3731343284	215386.611940299	171877.029850746	6703.79104477612	32730.6865671642	3418	2826.43283582090	2614.29850746269	110057.179104478	628.686567164179	12640.5373134328	39650.5373134328	12178.8208955224	14576.4925373134	40939.8955223881	909.835820895522	10573.1940298507	59217.5820895522	28290.8208955224	38540.8208955224	48416.552238806	38702.5373134328	18247.6716417910	3901.58208955224	1329.98507462687	32776.8059701493	4237.14925373134	2292.28358208955
DCTN1	179378.970149254	190004.029850746	189160.537313433	341850.388059701	101063.850746269	244016.865671642	343468.880597015	176074.089552239	265963.731343284	269153.970149254	173282.313432836	195533.641791045	237488.746268657	207749.388059701	255195.149253731	161095.134328358	406199.014925373	246851.089552239	244358.835820896	342615.089552239	317777.194029851	512744.208955224	245908.925373134	261557.985074627	279683.417910448	267568.462686567	380038.432835821	182846.373134328	207519.253731343	330989.597014925	283155.686567164	167681.149253731	365615.089552239	273372.492537313	176074.089552239	115787.089552239	288884.656716418	282262.582089552	300202.507462687	365615.089552239	263649.626865672
DDX51	44404.1940298507	23673.5522388060	32029.6716417910	34033.5223880597	21292.2835820896	22633.0447761194	33717.1343283582	26384.4477611940	30136.8358208955	15091.9850746269	14813.4477611940	24435.9104477612	24879.1194029851	19125.4776119403	21452.4029850746	12542.7611940299	25128.4626865672	17229.0895522388	20976.4477611940	42573.8507462687	18328.4776119403	29775.9402985075	31117.1194029851	20208.0746268657	25771.2089552239	19691.3582089552	28094.1343283582	33679.3432835821	42373.6716417910	54625.3134328358	18381.2388059701	33299.8656716418	24275.3432835821	49627.4179104478	21268.2686567164	28836.5223880597	25322.9253731343	19724.7910447761	29598.1641791045	16341.6567164179	24934.0298507463
DEXI	1484.22388059701	2535.59701492537	2597.95522388060	4555.32835820896	2198.37313432836	2740.37313432836	4826.55223880597	2074.88059701493	1461.85074626866	3280.37313432836	870.686567164179	3494.98507462687	3044.19402985075	2890.77611940298	1524.52238805970	1485.34328358209	1604.58208955224	2876.5223880597	2471.86567164179	4926.14925373134	3127.80597014925	1931.41791044776	2663.17910447761	6426.20895522388	2332.41791044776	2050.83582089552	2450.98507462687	2918.49253731343	5482.10447761194	2943.71641791045	2208.58208955224	5691.94029850746	6724.01492537313	6841.46268656716	3549.34328358209	2716.13432835821	1221.17910447761	7658.94029850746	3507.46268656716	2270.94029850746	1219.64179104478
DHRSX	9177.92537313433	7638.37313432836	5969.55223880597	29499.7611940299	0	0	13525.4776119403	0	15587.5223880597	4317.0447761194	0	0	0	12025.6417910448	7903.92537313433	19737.6119402985	3163.22388059702	0	9189.88059701493	5917.77611940299	0	4381.98507462687	0	0	80.5373134328358	0	0	0	0	9486.05970149254	2992.92537313433	0	0	0	10378.2985074627	0	0	0	7219.0447761194	6483.64179104478	8740.86567164179
DIAPH1	260404.194029851	257847.925373134	144270.791044776	205356.298507463	200761.298507463	104390.567164179	311093.656716418	224213.731343284	201843.835820896	187630.805970149	155738.641791045	218033.671641791	308109.194029851	255605.895522388	196818.582089552	252518.955223881	117029.940298507	206130.104477612	183904.373134328	138202.552238806	147038.402985075	237250.910447761	162820.268656716	165672.746268657	81128.0746268657	91643.2537313433	59316.0895522388	91846.9253731343	66507.5970149254	118465.820895522	173013.671641791	281346.567164179	422876.328358209	278648.850746269	307046.164179104	196274.805970149	159863.761194030	230741.059701493	52113.3731343284	304800.955223881	217366.597014925
DLEC1	2240.86567164179	3974.9552238806	3230.34328358209	15875.7014925373	43965.3880597015	6867.65671641791	5468.14925373134	5027.74626865672	3578.86567164179	7417.29850746269	3463.44776119403	33937.7313432836	11460.1791044776	94170.223880597	1525.52238805970	2847.16417910448	6387.59701492537	7579.10447761194	14514.9850746269	3260.22388059702	19821.9701492537	2032.50746268657	4245.53731343284	137129.985074627	5540.44776119403	7138.02985074627	5160.94029850746	5022.88059701493	4996	3641.22388059702	16951.1044776119	10176.4626865672	2122.5223880597	2675.88059701493	39497.4029850746	6645.88059701493	18876.6716417910	1473.22388059701	7596.32835820896	4895.01492537313	12279.6567164179
DMGDH	267.208955223881	2072.53731343284	13548.2238805970	151.746268656716	30013.8208955224	6542.40298507463	14534.6716417910	4124.68656716418	3158.43283582090	6651.65671641791	2776.88059701493	1725.11940298507	3375.05970149254	1361.73134328358	193377.686567164	17071.4029850746	576.910447761194	308.313432835821	535.671641791045	885	920.537313432836	550.865671641791	1995.41791044776	1191.20895522388	13007.4029850746	11410.1791044776	11087.6119402985	7271.19402985075	3203.82089552239	719.850746268657	1328.98507462687	4030.74626865672	611.970149253731	5643.05970149254	757.865671641791	546.850746268657	2057.10447761194	0	3823.67164179104	1997.83582089552	1360.89552238806
DZIP1	15903.4328358209	114579.522388060	42356.9253731343	44947.4776119403	21595.5671641791	40169.7164179105	16051.1641791045	74167.9104477612	19109.0895522388	23950.2835820896	18025.1791044776	28779.0447761194	36382.7910447761	23634.0447761194	13351.7761194030	26567.9850746269	46104.8358208955	6787.94029850746	25134.3582089552	19675.0447761194	24613.7014925373	42767.8955223881	98914.6865671642	10284.5522388060	77834.0895522388	88318.1791044776	73083.5223880597	24601.3134328358	81043.3582089552	20454.7014925373	49882.0447761194	17122.8358208955	10378.2985074627	34412.8208955224	37791.2835820895	5095.23880597015	36577.9104477612	113033.029850746	63441.4179104478	35339.6268656716	13597.7611940299
ECH1	136069.552238806	283711.462686567	179220.880597015	171196.268656716	353485.074626866	184685.223880597	196818.582089552	82466.1343283582	190220.208955224	186649.910447761	123133.701492537	158749.298507463	215668.149253731	200593.283582090	125688.611940299	176761.970149254	100239.119402985	75683.2686567164	70653.9253731343	272140.462686567	104509.298507463	142774.716417910	74480.2089552239	150232.134328358	118400.671641791	117464.014925373	195533.641791045	91885.9850746269	145993.611940299	106070.701492537	92549.1791044776	110378.791044776	197002.014925373	78534.552238806	93936.0447761194	119901.298507463	124072.447761194	74480.2089552239	168237.955223881	110807.194029851	66644.5820895522
EDF1	100322.388059701	142848.134328358	109838.671641791	156901.731343284	122305.179104478	117828.537313433	96480	91925.104477612	104782.955223881	159523.686567164	79346.3134328358	95339.343283582	0	123133.701492537	79645.4179104478	80138.8805970149	86920.9701492537	71471.4179104478	84884.2835820896	96770.9104477612	145787.447761194	137594.447761194	53116.9253731343	142199.955223881	73436.104477612	61927.0746268657	141860.417910448	44581.1492537313	125580.611940299	77913.328358209	58417.1940298507	74038.2835820896	90463.7014925373	60922.5373134328	145590.597014925	117029.940298507	106135.208955224	57839.4925373134	116523.507462687	93580.1940298507	135196.313432836
EEF1A1	175075.014925373	376019.850746269	306639.014925373	210415.746268657	183904.373134328	240328.164179104	191670.985074627	226021.014925373	186984.477611940	226021.014925373	274185.328358209	218300.656716418	205530.805970149	234603.910447761	194598.582089552	141042.791044776	218519.343283582	227324.373134328	177768.343283582	280560.76119403	253323.522388060	252518.955223881	289986.432835821	371721.970149254	223493.208955224	163056	253323.522388060	209239.925373134	416076.805970149	214234.074626866	285119.985074627	129249.014925373	102969.104477612	209468.208955224	288492.507462687	144379.373134328	148657.552238806	311093.656716418	217621.059701493	132464.044776119	164469.940298507
EIF4G3	97061.0895522388	163056	159863.761194030	69511.9552238806	182846.373134328	98797.9402985075	185958.567164179	178274.791044776	148740.880597015	233888.194029851	234135.23880597	130620.746268657	122459.835820896	170805.358208955	145878.373134328	136546.761194030	203252.074626866	211440.179104478	272973.044776119	132878.835820896	158156.507462687	93656.5373134328	233888.194029851	172581.835820896	214638.134328358	194598.582089552	180957.432835821	359025.23880597	137750.731343284	181727.223880597	203438	108700.283582090	151043.223880597	97493.1791044776	93614.4029850746	118781.373134328	218519.343283582	277695.253731343	210996.985074627	222144.731343284	154764.402985075
ELL	47902.9850746269	38947.2835820895	20313.3432835821	25992.0746268657	13126.7313432836	18619.6119402985	36673.2985074627	31528.9253731343	30618.3731343284	31774.2686567164	19288.0298507463	24971.8955223881	53368.8208955224	38207.2985074627	22031.3134328358	36886.7611940299	17939.1791044776	20038.4925373134	20319.5522388060	16018.4776119403	45800.5074626866	31140.3731343284	21064.1194029851	36498.1641791045	12788.7611940299	14808.9253731343	10039.2985074627	24711.5970149254	33401.2388059701	10430.8208955224	17957.7014925373	61945.8955223881	15440.0895522388	13260.6417910448	17702.8656716418	20072.3731343284	15564.3731343284	16161.4626865672	11828.8059701493	19770.9253731343	24070.2388059701
ELOVL2	159.492537313433	132.074626865672	1205.41791044776	2597.95522388060	601.671641791045	750.253731343284	283.880597014925	62.7313432835821	652.402985074627	862.820895522388	463.373134328358	676.746268656716	1121.89552238806	301.179104477612	240.626865671642	2840.37313432836	798.582089552239	470.835820895522	0	119.671641791045	339.537313432836	1289.76119402985	414.223880597015	158.208955223881	2246.11940298507	2257.34328358209	3854.61194029851	14705.1194029851	3788.31343283582	613.059701492537	2006.97014925373	466.522388059701	1860.50746268657	748.089552238806	254.820895522388	139.402985074627	1645.01492537313	970.611940298507	2376.59701492537	3070.04477611940	1556.62686567164
EPHX2	3423.01492537313	25744.6865671642	21139.0597014925	175761.850746269	13932.4179104478	11261.5522388060	23027.4925373134	13817.0298507463	9553.85074626866	31060.5970149254	25813.3432835821	12458.1940298507	0	30387.4626865672	10992.1791044776	10451.1044776119	43480.7014925373	20658.223880597	2336.95522388060	25638.5970149254	15149.9104477612	21665.4029850746	73700.8656716418	11502.1791044776	19083.9850746269	24645.7910447761	31809.1641791045	26072.4179104478	25813.3432835821	21412.1940298507	20839.7910447761	6746.71641791045	74985.3582089552	12263.2686567164	46305.9253731343	4864.77611940299	41124.5223880597	3025.82089552239	23749.1343283582	77808.6119402985	17834.0597014925
EPN2	42849.7313432836	25246.9701492537	31782.2985074627	35620.6268656716	18290.5373134328	14143.3880597015	31966.2089552239	27430.2835820896	25122.8656716418	34252.7164179105	31800.9253731343	47758.5671641791	54414.8507462687	33728.1791044776	31415.0597014925	48122.1044776119	58397.7462686567	38383.8955223881	64499.7611940299	32825.3880597015	86568.2835820896	17598.5522388060	89256.671641791	40678.9402985075	26545.7910447761	33650.4925373134	24645.7910447761	46460.5074626866	61733.2835820895	64152.0298507463	30013.8208955224	30802.7164179104	26979.9552238806	29622.0895522388	68303.9253731343	43224.7910447761	55145.5373134328	41138.0746268657	26850.1791044776	48534.5074626866	50452.3582089552
ERBB2	321909.208955224	215912.611940299	398158.268656716	364707.358208955	370856.910447761	294423.149253731	773644.388059702	281824.358208955	389859.029850746	674837.611940298	216201	592816.179104478	459947.880597015	640451.507462687	816551.95522388	292024.656716418	220517.791044776	190434.208955224	446213.820895522	295364.641791045	592816.179104478	225452.432835821	255195.149253731	548979.701492537	123937.164179104	130267.582089552	100190.417910448	96106.3731343284	140966.149253731	614507.268656716	276784.059701493	512744.208955224	734445.776119403	211912.268656716	399291.641791045	9787743.50746269	385462.746268657	456845.298507463	156198.820895522	191818.417910448	137922.820895522
ERGIC3	362921.23880597	370018.268656716	391957.940298507	413142.074626866	218519.343283582	252226.164179104	504586.805970149	230438.835820896	308745.552238806	255195.149253731	205753.970149254	517579.074626866	288884.656716418	359025.23880597	327645.626865672	327645.626865672	322796.985074627	205090.805970149	265088.76119403	1111083.65671642	214234.074626866	420377.298507463	203034.208955224	300202.507462687	231275.223880597	174951.253731343	379060.955223881	177625.970149254	239639.552238806	580447.791044776	341200.910447761	388463.701492537	417558.850746269	258202.76119403	307696.477611940	192908.671641791	174799.402985075	62931.3134328358	189160.537313433	281346.567164179	196274.805970149
FAM168A	17492.4626865672	6892.0447761194	4082.53731343284	17163.7014925373	3627.08955223881	3317.53731343284	9715.6567164179	4126.53731343284	18634.9402985075	24568.9104477612	5976.89552238806	5405.08955223881	25114.3283582090	10140.7313432836	14152.5671641791	8893.82089552239	17229.0895522388	19470.1044776119	18319.0746268657	9883.58208955224	12275.5074626866	54043.223880597	22970.8208955224	13382.2238805970	16498.4776119403	22249.1492537313	10403.3432835821	64216.552238806	14737.8507462687	15371.2686567164	11084.5074626866	9255.98507462687	11388.4477611940	8875.88059701493	6902.86567164179	10424.1641791045	13428.2537313433	21659.6417910448	3793.92537313433	13023.4328358209	12451.0447761194
FAM18A	214.373134328358	649.402985074627	1908.38805970149	93.3582089552239	400.223880597015	1950.98507462687	5742.58208955224	112.552238805970	460.970149253731	2309.31343283582	292.044776119403	3613.85074626866	1311.76119402985	1972.25373134328	10592.9104477612	308.537313432836	102.955223880597	155.656716417910	118.283582089552	62.3283582089552	1358.88059701493	476.253731343284	0	308.537313432836	175.402985074627	8548.01492537313	3190.25373134328	6925.85074626866	338.791044776119	70.2089552238806	2517.13432835821	418.537313432836	5884.77611940299	216.970149253731	0	56.2238805970149	339.194029850746	0	21570.0447761194	1077.31343283582	1441.23880597015
FAM72A	876.701492537313	96.5522388059701	413.55223880597	112.910447761194	0	428.313432835821	149.910447761194	223.477611940299	31.6119402985075	5.6865671641791	0	263.567164179104	0	144.208955223881	507.89552238806	0	128.432835820896	854.955223880597	0	428.313432835821	0	77.2985074626866	469.373134328358	0	52.2985074626866	46	0	0	150.701492537313	401.283582089552	520.149253731343	422.89552238806	476.253731343284	490	203.597014925373	706.731343283582	130.761194029851	2561.23880597015	216.970149253731	220.761194029851	536.820895522388
FARSA	56301.9253731343	101302.477611940	74701.3731343284	115476.238805970	36577.9104477612	72242.2089552239	71935.1940298507	63015.6119402985	64260.328358209	95920.9850746269	50162.776119403	77888.9253731343	132215.582089552	93702.3134328358	34374.5820895522	65906.8208955224	68164.2089552239	64216.552238806	78160.0298507463	70341.4925373134	72903.776119403	92734.7014925373	51212.5970149254	97104.2835820896	56232.8208955224	40061.1641791045	74721.0149253731	59750.3731343284	95251.9552238806	56823.2835820895	85126.2985074627	43182.7611940299	89054.0298507463	96150.7462686567	80790.3880597015	98699.343283582	60512.2686567164	115724.044776119	49222.2089552239	68782.1194029851	87316.9104477612
FBXO25	22546.7910447761	38317.8059701493	29828.1641791045	13180.5820895522	23568.9850746269	22174.7313432836	10813.9701492537	21684.5522388060	17038.4029850746	16281.3582089552	26959.1641791045	12167.7910447761	10144	15945.1044776119	31800.9253731343	13003.8507462687	19441.1343283582	19068.3582089552	15886.5970149254	20572.5671641791	16293.7462686567	19577.2686567164	17314.3582089552	35588.6716417910	17619.8358208955	16670.9253731343	21980.3880597015	17127.1194029851	15218.8358208955	31471.3134328358	22546.7910447761	17007.8059701493	15702.7014925373	67964.1641791045	29606.1343283582	14089.2686567164	26175.9850746269	11201.0447761194	13007.4029850746	14956.8358208955	17365.9402985075
FER	8525.31343283582	9779.32835820896	8810.28358208955	4800.4776119403	28618.0746268657	4802.58208955224	9537.6119402985	5530.28358208955	6448.31343283582	8909.9104477612	11460.1791044776	7909.49253731343	13996.7014925373	7553.55223880597	21302.6119402985	7457.13432835821	4702.26865671642	5020.11940298507	4851.40298507463	7715.41791044776	3604.01492537313	2151.53731343284	5236.83582089552	910.462686567164	7555.9104477612	14370.5820895522	5518.35820895522	10960.8059701493	5932.82089552239	9394.98507462687	6257.55223880597	2352.14925373134	9695.11940298507	15190.8955223881	8398.70149253731	2246.11940298507	6993.46268656716	11161.2985074627	7304.32835820896	6878.35820895522	4533
FIGN	1169.71641791045	2569.44776119403	2716.13432835821	6917.89552238806	605.567164179104	1091.16417910448	648.880597014925	8833.88059701493	39458.4776119403	2820.20895522388	6532.73134328358	368.820895522388	4528.38805970149	978.358208955224	1757.91044776119	1276.35820895522	8990.98507462687	13272.9850746269	5214.73134328358	1717.53731343284	1313.79104477612	5563.70149253731	21027.4328358209	1098.41791044776	2411.80597014925	9998.89552238806	5908.13432835821	16666.5373134328	8935.28358208955	3876.46268656716	10813.9701492537	6624.73134328358	7376.89552238806	8749.98507462687	1143.98507462687	7903.92537313433	3176.5223880597	7955.79104477612	384.432835820896	2821.64179104478	2528.55223880597
FLNB	2270966.94029851	712106.835820896	590077.850746269	536019.850746269	832248.895522388	146154.328358209	548979.701492537	436197.970149254	802225.298507463	939427.43283582	293465	973979.462686567	1315095.56716418	1095690.05970149	751602.388059702	1291394.61194030	236017.805970149	494048.432835821	360762.641791045	347406.358208955	370856.910447761	363849.76119403	574715.358208955	461562.552238806	305309.492537313	333066.268656716	335176.537313433	323424.52238806	508083.552238806	531286.850746269	252226.164179104	371721.970149254	1095690.05970149	660469.014925373	809391.134328358	1209614.31343284	809391.134328358	481971.134328358	605725.432835821	824357.552238806	1268626.25373134
FLT3LG	1000.86567164179	1140.68656716418	1574.23880597015	1467.49253731343	2102	5207.4328358209	1588.83582089552	2368.19402985075	5990.19402985075	1470.92537313433	2640.77611940298	809.970149253731	2045.71641791045	844.194029850746	1463.52238805970	1247.46268656716	879.194029850746	1742.05970149254	4025.11940298507	962.059701492537	3276.20895522388	3142.73134328358	1100.61194029851	3048.07462686567	2205.77611940298	3051.4776119403	4479.61194029851	1331.08955223881	2767.26865671642	614.089552238806	735.074626865672	13432.8805970149	3131.44776119403	6835.44776119403	3569.05970149254	4469.41791044776	2985.89552238806	975.492537313433	2426.73134328358	1998.86567164179	1602.56716417910
FOXJ1	47182.447761194	130203.507462687	50775.5671641791	67718.895522388	31817.5820895522	49827.3731343284	131575.044776119	43626.4328358209	8627.23880597015	91042.104477612	3458.23880597015	498458.432835821	228608.014925373	215118.731343284	121967.940298507	95640.104477612	10967.2089552239	116330.417910448	39839.2089552239	35748.9552238806	69424.2388059701	38817.3134328358	2862.49253731343	524136.582089552	137.716417910448	89.5671641791045	309.268656716418	83.3731343283582	509.89552238806	21595.5671641791	41065.4328358209	123258.417910448	9557.9104477612	10882.9701492537	65401.5074626866	20038.4925373134	131.597014925373	0	59.7761194029851	4375.26865671642	21162.8208955224
FRMD8	24758.6865671642	8483.9104477612	7669.73134328358	19877.6119402985	8647.83582089552	6130.08955223881	16661.8059701493	16713.3582089552	18115.0447761194	12518.8358208955	7002.07462686567	13449.4179104478	28873.5970149254	19345.6119402985	26155.2089552239	12737.5074626866	10758.9402985075	13475.0895522388	14866.7910447761	11080.5373134328	30728.6567164179	13826.4477611940	6873.44776119403	18566.2089552239	40710.9253731343	42583.3731343284	15259.0298507463	35322.223880597	44972.4925373134	14576.4925373134	19330.5223880597	19390.5970149254	14715.7014925373	6060.46268656716	16061.7164179104	38772.5820895522	7996.59701492537	19303.5820895522	7420.97014925373	18272.3582089552	22695.5671641791
FRMPD2	6276.23880597015	8174.13432835821	2036.10447761194	6230.31343283582	924.029850746269	107.044776119403	2912.34328358209	987.328358208955	287.313432835821	549.253731343284	1658.38805970149	4506.79104477612	13574.7462686567	10250.2835820896	1419.05970149254	12068.1641791045	493.701492537313	16946.3283582090	1261.76119402985	12626.5970149254	742.223880597015	400.582089552239	147.567164179104	10309.8805970149	0	0	166.104477611940	205.223880597015	0	2789.32835820896	780.432835820896	101.850746268657	0	2030.31343283582	4076.01492537313	0	101.761194029851	0	0	564.358208955224	693.641791044776
FRYL	160958.835820896	200959.402985075	73937.3731343284	46236.7910447761	118107.582089552	55075.5671641791	95720.447761194	64419.1940298507	117828.537313433	174799.402985075	95091.6865671642	87107.7462686567	113829.313432836	124802.865671642	144379.373134328	219827.477611940	85283.447761194	96065.0746268657	113033.029850746	65537.328358209	82048.7910447761	78534.552238806	74851.9552238806	54658.5820895522	69511.9552238806	85845.9701492537	43980.8507462687	97189.2985074627	81929.3582089552	100742.119402985	77115.6417910448	49566.2686567164	73467.5820895522	78506.8059701493	53796.3582089552	41988.3582089552	300202.507462687	200593.283582090	35080.3432835821	71013.3432835821	56079.3731343284
GFOD1	2346.67164179104	1502.71641791045	483.268656716418	1245.82089552239	2310.79104477612	6050.89552238806	4567.83582089552	2828.13432835821	1262.70149253731	814.79104477612	836.373134328358	701.746268656716	2029.38805970149	857.820895522388	21857.2388059701	1634.38805970149	1907.04477611940	1499.73134328358	1601.56716417910	1307.85074626866	2804.74626865672	3323.58208955224	1090.41791044776	793.65671641791	492.970149253731	864.776119402985	0	4282.34328358209	2119.65671641791	962.805970149254	11527.7164179104	6334.97014925373	7947.07462686567	5585.20895522388	1523.44776119403	16203.4925373134	4555.32835820896	7424.29850746269	1444.14925373134	1579.74626865672	1632.19402985075
GLB1L3	4212.98507462687	50.3432835820896	47.0746268656716	0	0.328358208955224	0	65.6865671641791	0	32.8805970149254	22.8358208955224	0	0	0.686567164179104	47.6417910447761	24.9701492537313	22.5074626865672	2008.32835820896	5669.14925373134	382.776119402985	903.20895522388	957.44776119403	0	2050.83582089552	517.507462686567	183.791044776119	1962.10447761194	1621.98507462687	108.895522388060	0	714.10447761194	28.2388059701493	0	124.611940298507	0.208955223880597	0	0	944.940298507463	0.238805970149254	0	0	4292.55223880597
GP1BA	215.686567164179	908.970149253731	1164.80597014925	7381.77611940299	0.432835820895522	671.20895522388	286.268656716418	225.328358208955	1144.77611940299	766.134328358209	1124.29850746269	1050.16417910448	5295.88059701493	1043.22388059701	724.626865671642	706.268656716418	2377.97014925373	9975.62686567164	2048.04477611940	499.955223880597	3763.25373134328	1746.50746268657	9941.70149253731	4280.50746268657	3202.34328358209	2948.73134328358	5405.08955223881	2087.74626865672	5457.64179104478	2842.05970149254	577.955223880597	3938.80597014925	3784.20895522388	2561.23880597015	6194.82089552239	8011.14925373134	1035.98507462687	15314.2686567164	1315.59701492537	947.641791044776	3016.31343283582
GPLD1	2632.16417910448	2377.97014925373	2794.23880597015	5932.82089552239	2587.38805970149	1113.61194029851	4194.35820895522	1612.40298507463	2143.77611940298	1616.88059701493	2048.04477611940	1850.35820895522	4151.25373134328	1180.91044776119	4608.16417910448	1531.25373134328	4979.58208955224	1349.29850746269	1534.91044776119	4424.5223880597	1356.79104477612	5288.77611940299	7318.67164179104	630.089552238806	5681.91044776119	7271.19402985075	5611.82089552239	16179.8059701493	7109.4328358209	5940.9552238806	7256.08955223881	2833.64179104478	1900.85074626866	708.328358208955	1415.74626865672	903.20895522388	2904.46268656716	7751.53731343284	3494.98507462687	2256.23880597015	1720.56716417910
GPR111	1518.50746268657	26857.0298507463	5711.14925373134	135.447761194030	200959.402985075	0	19895.3134328358	4896.98507462687	513.029850746269	1903.23880597015	127.671641791045	33128.4477611940	4539.62686567164	38419.1044776119	4831.19402985075	24785.2985074627	108	235.761194029851	237.149253731343	367.89552238806	331.910447761194	166.238805970149	270.611940298507	0	0	0	0	0	106.089552238806	243.253731343284	159.492537313433	275.55223880597	10649.2388059701	497.805970149254	2429.35820895522	135.447761194030	0	0.388059701492537	0	949.13432835821	2460.73134328358
GPR115	2459.65671641791	33240.3432835821	9398.41791044776	999.701492537313	696241.731343284	4219.59701492537	16212.2835820896	17089.6268656716	10549.3283582090	1377.83582089552	1758.82089552239	77276.1492537313	5518.35820895522	38959.6865671642	4993.08955223881	31746.5074626866	3387.53731343284	424.388059701493	2217.70149253731	355.313432835821	10947.6119402985	441.522388059701	0	595.194029850746	270.373134328358	68.6119402985075	0	586.402985074627	279.238805970149	1119.37313432836	393.134328358209	667.820895522388	13508.1641791045	27722.3582089552	2767.26865671642	17981.8955223881	480.597014925373	0.402985074626866	0	1666.11940298507	2313.05970149254
GPR81	785.65671641791	462.55223880597	216.104477611940	489.119402985075	1088.07462686567	0	532.641791044776	756.44776119403	19217.3432835821	368.820895522388	211.313432835821	490.776119402985	6508.55223880597	2061.79104477612	944.940298507463	901.13432835821	1761.38805970149	581.597014925373	1003.19402985075	10409.6567164179	1037.59701492537	582.805970149254	1667.26865671642	374.746268656716	1538.52238805970	2277.70149253731	3262.07462686567	527.059701492537	994.34328358209	17149.3283582090	2890.77611940298	4454.74626865672	2455.08955223881	22669.7910447761	10112.3134328358	542.283582089552	2483.31343283582	0.537313432835821	341.686567164179	3950.5223880597	5686.89552238806
GSR	136797.582089552	280560.76119403	89015.328358209	65971.4179104478	53966.2835820895	140883.537313433	361499.283582090	83589.3731343284	113706.597014925	178137	115117.791044776	139898.059701493	1.62686567164179	202853.208955224	107670.194029851	107895.253731343	81043.3582089552	128681.044776119	84641.119402985	117216.671641791	119134.044776119	77276.1492537313	66256.1194029851	170676.164179104	158036.089552239	158260.358208955	138202.552238806	200959.402985075	194764.477611940	34814.2686567164	46513.4029850746	41934.1492537313	115305.223880597	95421.0895522388	61444.0746268657	91643.2537313433	91568.0447761194	64072.9701492537	57755.9253731343	59406.3582089552	37694.6567164179
GTF2I	36006.8805970149	99655.1791044776	75976.3582089552	81586.5671641791	39352.0149253731	29337.8656716418	89533.4179104478	61556.9402985075	63752.6417910448	77769.3432835821	92609.3880597015	56582.1492537313	87694.6567164179	99486.9701492537	56805.5820895522	123399.656716418	108869.641791045	73887.4328358209	122097.388059701	146452.537313433	100878.537313433	118351.805970149	134033.746268657	48362.3582089552	102456.149253731	129879.850746269	78984.9402985075	113143.671641791	63441.4179104478	135283.417910448	164469.940298507	145787.447761194	72313.1194029851	67502.1641791045	116043.940298507	69986.2985074627	58307.1194029851	127274.955223881	77394.6865671642	83906.1940298507	66194.2089552239
HAPLN3	27260.1044776119	7653.10447761194	1879.46268656716	16111.2537313433	2830.13432835821	35155.5970149254	4288.82089552239	14871.0895522388	28764.1343283582	4579.32835820896	24858.5223880597	45506.3582089552	18241.5820895522	10291.1791044776	6595.82089552239	43112.5820895522	10364.3134328358	50135.7910447761	36163.8059701493	49857.0447761194	25675.7611940299	34659.4776119403	109605.970149254	14648.3880597015	2477.83582089552	1734.35820895522	5592.53731343284	1568.73134328358	8084.20895522388	4299.49253731343	13835.9701492537	20372.2537313433	8042.14925373134	17007.8059701493	26682.5223880597	11733.6716417910	1552.79104477612	11763.3880597015	6940.19402985075	3339.76119402985	7760.32835820896
HBG2	78.3582089552239	0	0	0	1.38805970149254	0	0	0	0	44.4179104477612	0	0	1.92537313432836	0	0	0	0	0	0	0	0	0	0	0	0	58.5522388059701	210.761194029851	83.820895522388	24.4328358208955	0	0	0	0	1.11940298507463	0	0	0	1.19402985074627	0	0	73
HDLBP	611632.432835821	614507.268656716	859153.52238806	1011119.82089552	492254.567164179	605725.432835821	543834.164179104	756788.746268657	678312.850746269	983223.67164179	779652.820895522	961590.134328358	1209614.31343284	961590.134328358	1066984.62686567	1344093.67164179	1372838.64179104	1495216.70149254	892119.850746269	1084119.61194030	1011119.82089552	973979.462686567	734445.776119403	1401296.13432836	1011119.82089552	809391.134328358	756788.746268657	696241.731343284	536019.850746269	1157379.92537313	1229177.62686567	756788.746268657	1111083.65671642	841457.492537313	1036377.70149254	558856.791044776	1111083.65671642	1157379.92537313	929207.641791045	877072.985074627	602641.641791045
HECTD1	409719.850746269	336614.089552239	244982.313432836	224900.880597015	262038.970149254	165319.044776119	374743.059701493	286636.686567164	239639.552238806	311699.059701493	362921.23880597	220766.671641791	251563.134328358	335176.537313433	300202.507462687	376976.47761194	308745.552238806	271710.910447761	242948.089552239	238646.865671642	237969.850746269	249033.253731343	244016.865671642	192418.388059701	524136.582089552	401381.76119403	366360.059701493	306639.014925373	279181.014925373	245305.835820896	691055.029850746	138097.253731343	291598.283582090	1188095.14925373	279683.417910448	144569.119402985	299123.388059701	348924.791044776	298601.268656716	313415.059701493	182251.104477612
HERC2	196107.582089552	188692.791044776	127137.671641791	115004.791044776	66966.8507462687	94855.2089552239	146358.447761194	90463.7014925373	200199.940298507	185807	108166.686567164	118660.925373134	212174	148348.298507463	98699.343283582	119839.044776119	157019.059701493	175344.179104478	162017.746268657	148122.731343284	141042.791044776	86227.1641791045	182402.925373134	130035.402985075	388463.701492537	324993.925373134	347406.358208955	247586.074626866	214638.134328358	110001.238805970	124607.268656716	165073.746268657	141499.955223881	113829.313432836	146736.477611940	147155.253731343	180957.432835821	301195.537313433	238966.701492537	172301.253731343	129095.492537313
HFM1	0	2061.79104477612	7097.28358208955	2285.19402985075	39680.7164179105	2776.88059701493	480.970149253731	872.985074626866	374.388059701493	1022.55223880597	632.149253731343	894.776119402985	1211.94029850746	235.761194029851	1002.32835820896	501.597014925373	2446.83582089552	456.761194029851	32.9402985074627	1199.01492537313	360	531.89552238806	11833.1940298507	44.4925373134328	17460.5820895522	12668.5522388060	15223.5820895522	13709.0298507463	7620.4328358209	746.985074626866	2699.40298507463	1560.62686567164	1183.94029850746	2305.04477611940	142.940298507463	0	2713.11940298507	1406.79104477612	18784.9701492537	3523.49253731343	2953.83582089552
HGSNAT	151946.611940299	125994.268656716	79405.2537313433	82466.1343283582	46829.7462686567	69176.0149253731	94337.0149253731	64845.0149253731	106766.985074627	106459	59879.9253731343	60257.2388059701	2.08955223880597	159718.507462687	177138.268656716	246227	97670.119402985	72146.5373134328	56147.3880597015	37993	41827.8507462687	31547.0298507463	129095.492537313	32809.1641791045	72194.0298507463	95606.656716418	54971.5671641791	80424.7611940299	48457.7164179105	76401.7910447761	54625.3134328358	67893.5970149254	26237.223880597	50403.6417910448	55198.3582089552	32340.4179104478	109605.970149254	52418.7164179105	41548.4328358209	59187.1194029851	32730.6865671642
HIC2	32516	6492.26865671642	3854.61194029851	43417.7014925373	11038.4776119403	1913.26865671642	12526.0149253731	6690.49253731343	9266.07462686567	19157.3880597015	2590.59701492537	9650.35820895522	15819.2985074627	14514.9850746269	7536.20895522388	8383.26865671642	4901.89552238806	4312.83582089552	6347.85074626866	7536.20895522388	11578.6268656716	3554.05970149254	24416.0298507463	3799.53731343284	2342.58208955224	7480.4776119403	4094.70149253731	14813.4477611940	18328.4776119403	3491.32835820896	3785.85074626866	6260.41791044776	15949.8507462687	6003.76119402985	1372.86567164179	4025.11940298507	6793.67164179104	10277.1492537313	4133.94029850746	35704.8208955224	52064.552238806
HIP1R	142671.850746269	84335.2985074627	97830.1940298507	67143.104477612	63396.2686567164	94775.567164179	115185.447761194	87351.2985074627	184498.522388060	92009.4626865672	53068.1044776119	61627.8507462687	165073.746268657	130113.716417910	60807.0746268657	481971.134328358	91846.9253731343	98351.3582089552	80517.3731343284	134542.238805970	90030.4626865672	49222.2089552239	82817.104477612	51082.4029850746	85665.0298507463	126859.253731343	170923.597014925	131575.044776119	140337.283582090	183155.164179104	37554.3134328358	85451.5223880597	225246.716417910	61357.328358209	32150.8805970149	85126.2985074627	122817.402985075	76344.0447761194	65353.0149253731	36204.5671641791	54087.1641791045
HNRNPC	43717.1194029851	59636.4179104478	93936.0447761194	85525.2388059701	65650.7462686567	76311.447761194	43949.9850746269	70803.1940298507	40690.776119403	51007.8208955224	57737.3582089552	68348.6417910448	60962.8955223881	53887.4328358209	89054.0298507463	66730.5970149254	51812.0597014925	64656.104477612	60738.8059701493	67718.895522388	55093.2835820895	54988.9253731343	73083.5223880597	70014.5373134328	83350.223880597	43980.8507462687	105229.014925373	44796.6716417910	72931.8059701493	47367.5074626866	66104.4179104478	63927.0597014925	40421.0447761194	88983.3432835821	86920.9701492537	55145.5373134328	33152.0298507463	53948.9701492537	79167.1641791045	60105.8507462687	76455.8059701493
HNRNPL	116108.238805970	131254.373134328	114751.537313433	157248.343283582	114692.716417910	110151.208955224	85696.1791044776	75397.1343283582	125081.567164179	97493.1791044776	81432.2537313433	77603.8656716418	130962.253731343	92148.8358208955	138290.626865672	124607.268656716	80360.0597014925	76260.8805970149	96679.2537313433	131032.880597015	99919.3731343284	82307.4925373134	99574.4776119403	110378.791044776	89761.8059701493	91846.9253731343	115603.462686567	83230.776119403	92656.1492537313	99441.8358208955	102969.104477612	102406.104477612	76996.8059701493	40609.9104477612	100482.910447761	121383.880597015	120940.985074627	127635.611940299	121596.179104478	102065.985074627	152137.134328358
HOXD11	56563.2089552239	329.164179104478	135.880597014925	0	4294.74626865672	1239.64179104478	5525.58208955224	492.970149253731	4583.89552238806	2142.32835820896	274.268656716418	135.447761194030	2.23880597014925	389.835820895522	2393.34328358209	0	0	0	0	108264.074626866	703.805970149254	99.6268656716418	7587.68656716418	0	238.641791044776	0	401.611940298507	0	0	30315.5373134328	73.7164179104478	0	0	293.955223880597	0	1018.88059701493	0	1.80597014925373	1783.58208955224	0	21.7611940298507
HOXD9	61145.7611940299	28680.4477611940	7445.86567164179	2747.46268656716	11953.2985074627	10992.1791044776	24256.3731343284	7893.32835820896	11678.3432835821	56039.9253731343	3332.35820895522	44857.0597014925	11825.6268656716	5113.0447761194	4828.85074626866	14297.4626865672	2310.79104477612	3572.74626865672	7374.26865671642	171877.029850746	10087.0149253731	15213.8358208955	14258.3283582090	10525.3880597015	10871.8208955224	6495.22388059701	8593.0895522388	20611.3880597015	20138.5820895522	33050.776119403	1935.95522388060	3474.25373134328	3756.01492537313	14204.5970149254	1342.17910447761	5927.5223880597	15592.2388059701	6500.13432835821	25885.4029850746	13826.4477611940	2856.26865671642
HPS5	33352.1492537313	38893.7910447761	31492.8059701493	16972.1940298507	27546.4029850746	28618.0746268657	38629.9104477612	43804.8507462687	41650.2537313433	42261.7611940299	98309.656716418	24750.7313432836	40589.4029850746	45397.5671641791	47758.5671641791	137594.447761194	39808.6567164179	37247.5522388060	29805.8208955224	16604.0597014925	36817.4029850746	33745.6865671642	34225.0298507463	19206.0298507463	46989.5074626866	60489.6268656716	30954.2835820896	34622.328358209	29762.6716417910	35640.4626865672	37694.6567164179	53796.3582089552	31662.2985074627	47484.3880597015	26945.776119403	48349.1641791045	34158.0298507463	36074.0447761194	19901.6417910448	38004.2537313433	29734.1044776119
HSP90AB1	1229177.62686567	1095690.05970149	1372838.64179104	1129570.29850746	802225.298507463	1000180.80597015	1111083.65671642	909739.582089552	618311.388059702	948880.95522388	691055.029850746	1229177.62686567	779652.820895522	707017.537313433	1022416.43283582	712106.835820896	939427.43283582	816551.95522388	633482.119402985	1209614.31343284	892119.850746269	909739.582089552	1229177.62686567	973979.462686567	1229177.62686567	892119.850746269	1429622.82089552	832248.895522388	1632278.65671642	1344093.67164179	1791782.17910448	1429622.82089552	682433.895522388	1268626.25373134	1401296.13432836	1036377.70149254	644410.820895522	1174591.07462687	859153.52238806	738868.328358209	1111083.65671642
HSPA14	59951.7462686567	17883.6567164179	34982.4328358209	37335.0298507463	32498.3432835821	22031.3134328358	26333.3731343284	13983.9253731343	11733.6716417910	20915.9253731343	31462.7611940299	35249.3134328358	20577.5671641791	21308.5671641791	22174.7313432836	13803.6716417910	32801.7910447761	38880.223880597	25440.6119402985	38681.5671641791	20208.0746268657	8282.85074626866	35640.4626865672	18290.5373134328	36498.1641791045	26734.5223880597	36046	19033.6567164179	19675.0447761194	26959.1641791045	50507.9402985075	36733.8208955224	31645.3731343284	23054.8507462687	37446.3134328358	13432.8805970149	25862.5373134328	35496.0447761194	32986.9104477612	38183.8656716418	76920.2985074627
ICT1	15327.1044776119	28474.3731343284	24872.5074626866	20776.6268656716	41976.1343283582	37324.1940298507	11710.0597014925	14514.9850746269	10399.4925373134	16314.7910447761	14737.8507462687	29215.5373134328	17102.7462686567	21540.8507462687	32620.7910447761	30704.7164179104	12316.6119402985	12702.3880597015	12156.7164179104	12676.8358208955	11439.4925373134	14430.0447761194	6859.05970149254	15674.9701492537	15577.3134328358	9086.9104477612	22893	8170.70149253731	7420.97014925373	13351.7761194030	30119.3880597015	10364.3134328358	18766.8805970149	19492.0149253731	20790.5820895522	26682.5223880597	11237.1492537313	17560.7014925373	17702.8656716418	11265.5074626866	21961.5820895522
IGF2	18961.9104477612	5676.5223880597	461.388059701493	3296.38805970149	2833.64179104478	7483.22388059701	1693.53731343284	3396.56716417910	721.402985074627	5115.37313432836	3058.56716417910	702.776119402985	27573.8507462687	2932.01492537313	264402.716417910	2490	5072.61194029851	7725.34328358209	4070.9552238806	4880.13432835821	39641.223880597	0	5974.4328358209	1216.68656716418	3334.14925373134	5518.35820895522	432.44776119403	42644.9701492537	480336.582089552	7193.05970149254	36333	3489.5223880597	626.865671641791	221.805970149254	115539.686567164	7436.79104477612	12090.2238805970	4759.0447761194	313415.059701493	20881.1343283582	8724.46268656716
IL17RB	15493.9701492537	80023.6567164179	43376.5820895522	30835.2835820896	89015.328358209	6502.83582089552	8769.9104477612	16563.6716417910	7166.79104477612	33215.1641791045	6693.40298507463	43844.6865671642	85126.2985074627	89676.3134328358	19196.3731343284	43396.9253731343	22367.776119403	37285.4925373134	9365.71641791045	8563.97014925373	5442.77611940299	12618.8358208955	25046.2686567164	8408.73134328358	8929.23880597015	10947.6119402985	9381.62686567164	10695.9701492537	10885.9701492537	6459.94029850746	14635.4477611940	14231.7462686567	193724.462686567	7983.44776119403	9534.62686567164	23971.6268656716	22983.3134328358	5850.85074626866	2293.68656716418	7106.38805970149	7276.89552238806
INTS1	278165.059701493	169008.626865672	196818.582089552	270998.552238806	300727.522388060	244982.313432836	371721.970149254	264802.179104478	280136.701492537	233008.970149254	130330.089552239	352132.388059701	267935.835820896	286104.104477612	196628.746268657	128888.432835821	207063.358208955	257054.283582090	253670.522388060	382112.23880597	355015.820895522	146550.462686567	228354.089552239	289986.432835821	183743.940298507	202637.149253731	215668.149253731	258575.343283582	289986.432835821	303631.119402985	159321.417910448	263649.626865672	210996.985074627	141592.820895522	179529.597014925	318464	230741.059701493	260802.507462687	222144.731343284	235161.119402985	205530.805970149
ITCH	95251.9552238806	294886.492537313	78830.8805970149	55826.2835820895	61627.8507462687	62931.3134328358	164949.104477612	116963.925373134	198066.477611940	80450.9104477612	114408.074626866	108166.686567164	102862.402985075	137668.940298507	229233.119402985	295364.641791045	62217.8059701493	68879.8805970149	55351.9104477612	44786.0746268657	39044.3582089552	75654.5970149254	55554.3134328358	33095.1044776119	61733.2835820895	74701.3731343284	51037.6119402985	112722.776119403	39724.4328358209	62911.4776119403	60738.8059701493	109004.865671642	92955.0447761194	130330.089552239	50888.3880597015	42422.0447761194	66276.5970149254	77740.5671641791	67830.2985074627	89838.447761194	71041.1492537313
JMJD2B	34557.5373134328	58869.4328358209	35349.1343283582	69152.9701492537	19022.776119403	20454.7014925373	43182.7611940299	40579.552238806	48974.552238806	49372.0746268657	34225.0298507463	27392.9552238806	82466.1343283582	54075	51564.4328358209	32793.7462686567	85845.9701492537	109168.880597015	95453.6119402985	63841.3582089552	157347.656716418	42287.2388059701	92693.2089552239	116592.611940299	66443.4626865672	63752.6417910448	56341.9104477612	70544.8805970149	144270.791044776	66376.6567164179	44392.1343283582	31083.7164179104	32636.8805970149	52823.4626865672	61108.5074626866	44743.4776119403	67982.3880597015	78889.432835821	52792.3731343284	53142.5970149254	43124.223880597
KANK2	48444.1940298507	41488.7910447761	41663.6268656716	50636.1194029851	11164.9701492537	48487.4029850746	44676.7910447761	77115.6417910448	51753.6567164179	124670.149253731	63502.9253731343	16732.7164179104	55304.1343283582	50621.7014925373	26489.0746268657	38094.9104477612	66531.0447761194	63373.1343283582	84568.3731343284	67743.1194029851	84244.7611940299	41192.1194029851	118590.776119403	39105.8507462687	24891.0447761194	126790.880597015	19839.6865671642	21010.223880597	111225.850746269	58122.4776119403	51673.9253731343	55231.8805970149	73083.5223880597	55880.7611940299	72092.895522388	61609.0746268657	157452.432835821	39093.4776119403	91224.1940298507	169896.641791045	57300.7462686567
KANK4	3700.95522388060	0	101.402985074627	38641.4626865672	351.388059701493	0.477611940298507	0	140.522388059701	259.835820895522	0	1267.73134328358	355.313432835821	462.55223880597	308.044776119403	2273.56716417910	246.985074626866	873.582089552239	502	27758.6119402985	138097.253731343	15489.7164179104	1200.19402985075	6305.62686567164	4744.79104477612	450.253731343284	423.208955223881	1488.64179104478	262.104477611940	281.119402985075	97493.1791044776	1541.91044776119	6945.50746268657	467.641791044776	5566.0447761194	0	10078.2089552239	257.805970149254	5221.16417910448	15969.5223880597	25397.223880597	5461.98507462687
KIAA0652	143400.582089552	117390.402985075	162017.746268657	43064.6417910448	39819.2686567164	39610.552238806	54395.9402985075	65581.3880597015	52251.2089552239	93702.3134328358	61444.0746268657	91117.9402985075	87989.5820895522	83683.5223880597	103121.776119403	222400.119402985	51956.0597014925	50745.8805970149	82629.7910447761	37936.9701492537	51832.3134328358	93029.6865671642	36776.4925373134	75790.9402985075	86357.223880597	68761.5373134328	63789.8358208955	90847.9402985075	75514.5820895522	63102.9253731343	64947.5373134328	34438.1194029851	63860.6268656716	58050.7164179105	68614.7910447761	33504.2089552239	43442.0298507463	39949.7462686567	60403.8955223881	71105.671641791	92192.328358209
KIAA1107	6830.22388059701	14143.3880597015	25999.7611940299	6432.11940298507	54395.9402985075	26175.9850746269	9625.82089552239	11502.1791044776	9431.07462686567	13453.0746268657	16967.1343283582	13521.3283582090	19502	10750.2985074627	14522.1044776119	10992.1791044776	22676.8059701493	19514.6119402985	6790.46268656716	6726.9552238806	6993.46268656716	14795.3880597015	14755.7313432836	6782.65671641791	31390.1492537313	35935.2686567164	35162.776119403	39587.6567164179	14284.9402985075	16380.9104477612	15683.3880597015	24764.1940298507	5629.91044776119	18060.6865671642	10953.9701492537	11108.3134328358	35486.5074626866	10960.8059701493	16309.9104477612	7498.58208955224	5400.41791044776
KIFC3	148657.552238806	60366.9552238806	59104.9552238806	18439.0149253731	94380.6268656716	228132.567164179	210798.373134328	125297.626865672	258987.701492537	67610.2537313433	111281.074626866	270108.388059701	118236.074626866	145590.597014925	77394.6865671642	152137.134328358	43042.3134328358	14085.2537313433	27289.9253731343	96406.223880597	91597.4029850746	74985.3582089552	14062.2089552239	79674.6268656716	12458.1940298507	11763.3880597015	14168.4029850746	10681.1194029851	10657.0149253731	138097.253731343	25347.1194029851	65811.2388059701	12241.1791044776	156078.074626866	43301.5970149254	48850.552238806	42133.6567164179	9059.14925373134	75196.776119403	48229.6417910448	39384.5223880597
KLHDC8A	109.611940298507	37896.6865671642	139419.776119403	309.268656716418	24645.7910447761	17389.223880597	604.55223880597	20938.5820895522	8509.23880597015	139049.447761194	350.746268656716	13465.8059701493	22403.7462686567	27023.3880597015	626.298507462687	24316.3283582090	82817.104477612	39236.2388059701	43555.5970149254	78130.223880597	38980.9402985075	31219.3432835821	34168.2388059701	20965.6268656716	362262.253731343	370018.268656716	424507.820895522	320208.268656716	348184.47761194	242352.447761194	4396.11940298507	6398.9552238806	95920.9850746269	399.283582089552	11562.7313432836	417.925373134328	184068.23880597	7817.37313432836	318464	57860.4328358209	22722.1343283582
KLHL2	11429.2835820896	63841.3582089552	29409.8805970149	12389.8208955224	14001.0597014925	27491.2686567164	28882.1641791045	21268.2686567164	23693	9805.07462686567	31272.7910447761	5077.67164179104	53116.9253731343	10053.3582089552	8505.76119402985	22061.6716417910	23930.9850746269	44129.4925373134	34677.7462686567	8848.0447761194	37383.5671641791	42969.1492537313	7620.4328358209	19345.6119402985	10193.2537313433	9899.6567164179	5874.32835820896	9962.25373134328	4979.58208955224	16538.9402985075	16120.4328358209	10953.9701492537	8032.46268656716	18609.0298507463	17662.0149253731	11329.6865671642	12377.1343283582	19775.6567164179	4666.58208955224	12213.3582089552	9913.1343283582
KREMEN1	14956.8358208955	9069.68656716418	8627.23880597015	2247.86567164179	258.208955223881	2558.11940298507	12546.1194029851	3287.40298507463	5281.58208955224	21384.6716417910	4124.68656716418	4722.91044776119	13495.3283582090	3726.80597014925	18109.4477611940	4441.74626865672	33186.8059701493	6793.67164179104	207519.253731343	26326.1492537313	25273.1791044776	4800.4776119403	135283.417910448	15262.8358208955	8436.83582089552	31036.2985074627	4892.71641791045	9835.76119402985	65162.3880597015	15408.6716417910	13864.8507462687	14483.3432835821	5580.58208955224	8651.26865671642	2015.43283582090	2960.04477611940	10430.8208955224	14382.9253731343	8620.5671641791	6104.59701492537	5650.29850746269
KRT81	245.686567164179	0	0	93.4925373134328	4.56716417910448	144.029850746269	454.776119402985	502526.925373134	325.776119402985	0	228.343283582090	799.776119402985	463.373134328358	33.5671641791045	13143.9104477612	279	435.970149253731	445	522.701492537313	21.7910447761194	248.985074626866	746.417910447761	1083.10447761194	399.910447761194	0	0	0.716417910447761	0	0	3273.20895522388	1084.47761194030	455.119402985075	56.4776119402985	3996.4776119403	703.805970149254	4737.16417910448	74.4626865671642	3.05970149253731	0	0	22.5671641791045
LAMA5	2519207.13432836	1589201.16417910	773644.388059702	571684.014925373	1157379.92537313	564294.865671642	3630553.95522388	1632278.65671642	1460464.13432836	816551.95522388	751602.388059702	2378335.07462687	1843177.3880597	4051913.31343284	1291394.61194030	3058329.64179104	744781.417910448	1050670.95522388	762070.47761194	3058329.64179104	1129570.29850746	1066984.62686567	1111083.65671642	660469.014925373	142596.940298507	426925.089552239	104782.955223881	391000.074626866	192743.492537313	948880.95522388	1209614.31343284	809391.134328358	243663.492537313	556555.044776119	832248.895522388	1315095.56716418	202464.865671642	453633.179104478	841457.492537313	526568.52238806	302757.447761194
LETM1	68741.7910447761	40939.8955223881	28078.9850746269	48767.1492537313	17602.8955223881	18540	46580.0298507463	31149.2985074627	32308.9701492537	41572.8507462687	31736.8805970149	44581.1492537313	48095.671641791	49733.0895522388	23292.5373134328	29360.6268656716	25568.1044776119	34374.5820895522	38869.0746268657	34687.2686567164	31950.8358208955	29096.0746268657	27038.5074626866	31236.1791044776	22501.8507462687	20147.5671641791	21857.2388059701	21447.9701492537	21764.1492537313	43555.5970149254	56650.4776119403	34776.9850746269	21535.8358208955	30704.7164179104	11946.3582089552	44665.0746268657	24382.7313432836	93064.7164179104	28519.2388059701	30339.0149253731	48877.0895522388
LHFPL5	109.925373134328	271.104477611940	161.746268656716	0	1577.82089552239	2.22388059701493	1362.58208955224	119	368.820895522388	204.417910447761	176.074626865672	2.16417910447761	1839.79104477612	973.298507462687	46.5373134328358	0	0	769.044776119403	234.089552238806	16046.7611940299	1270.14925373134	451.492537313433	1085.37313432836	941.029850746269	0	0	1.83582089552239	0.432835820895522	0	6746.71641791045	31.2985074626866	144.567164179104	86.7462686567164	5.14925373134328	55.8507462686567	490	75.1044776119403	308.313432835821	0	0	0
LMBRD2	6552.22388059701	7187.5671641791	5705.22388059701	4817.65671641791	23535.4776119403	4360.97014925373	10399.4925373134	3054.88059701493	4537.71641791045	12437.7910447761	9224.3880597015	7118.34328358209	6743.55223880597	15240.6865671642	17996.3432835821	12690.4029850746	3880.44776119403	9951.82089552239	5555.65671641791	2690.19402985075	3332.35820895522	9532.28358208955	5674.13432835821	2696.56716417910	4628.02985074627	5843.28358208955	2797.79104477612	7771.58208955224	3509.08955223881	4074.10447761194	4330.41791044776	16056.8656716418	17187.1641791045	17393.7014925373	5548.22388059701	11048.9402985075	6902.86567164179	22283.6417910448	3011.23880597015	8601.94029850746	7857.9104477612
LMF1	32651.4477611940	22609.0895522388	12117.4477611940	8864	19926.0597014925	11789.0447761194	26102.9701492537	7983.44776119403	14196.8358208955	16888.8955223881	8182.5223880597	16618.1194029851	31870.0298507463	49097.7910447761	17952.2089552239	8261.07462686567	10257.6417910448	20133.7014925373	19865.7611940299	26142.0447761194	14701.1492537313	11523.6567164179	18566.2089552239	21839.9701492537	13460.9402985075	13614.2835820896	16512.2089552239	23237.6417910448	16962.5074626866	2612.80597014925	7964.86567164179	15508.8059701493	8499.35820895522	19022.776119403	16757.0149253731	10280.8805970149	22154.2089552239	22141.3582089552	11531.5074626866	5760.49253731343	6233.70149253731
LMNA	496105.298507463	176590.268656716	205753.970149254	90111.6567164179	156664.462686567	428215.119402985	166345.895522388	208664.716417910	277695.253731343	263162.537313433	302757.447761194	453633.179104478	293977.253731343	149296.910447761	239321.567164179	241715.537313433	194094.701492537	213078.746268657	421580.731343284	252518.955223881	456845.298507463	119134.044776119	183904.373134328	289330.716417910	270567.925373134	345835.447761194	323424.52238806	122169.656716418	97104.2835820896	230438.835820896	141408.164179104	326979.432835821	297401.597014925	240619.044776119	510541.865671642	696241.731343284	329564.805970149	636967.910447761	209468.208955224	290965.686567164	236952.343283582
LMOD1	7232.25373134328	5138.10447761194	26629.1044776119	3604.01492537313	9103.17910447761	100829.835820896	5476.49253731343	26142.0447761194	23686.4029850746	40307.6865671642	29835.1194029851	7163.92537313433	22819.4029850746	33550.5522388060	11957.4029850746	5783.4328358209	4913.53731343284	1277.38805970149	7138.02985074627	21582.7164179104	9230.68656716418	3033.29850746269	4055.50746268657	4539.62686567164	3974.9552238806	100448.074626866	11360.5522388060	19954.3283582090	40374.6716417910	35118.5373134328	25972.0597014925	11494.6268656716	10988.6567164179	11535.5970149254	7147.05970149254	43705.0746268657	34025.5970149254	1667.26865671642	9375.71641791045	30941.5373134328	3563.71641791045
LRRC8D	55005.7014925373	64886.9701492537	92991.2835820896	148740.880597015	153345.044776119	81306.7462686567	58105.9552238806	74081.4029850746	50930.8358208955	41100.1940298507	120128.373134328	98164.6865671642	39520.776119403	32768.6417910448	101341.567164179	131821.910447761	54087.1641791045	11321.4925373134	48588.6417910448	63625.2835820895	68120.0447761194	93189.1343283582	55591.0597014925	92804.9850746269	115603.462686567	76080.7910447761	105692.761194030	112390.477611940	100448.074626866	46028.7164179105	151729.373134328	101706.089552239	131748.134328358	133936.119402985	53220.9552238806	85283.447761194	73700.8656716418	50452.3582089552	60182.671641791	58869.4328358209	56131.2835820895
LRRTM4	0	0	2356.4776119403	2198.37313432836	12.4179104477612	2.23880597014925	0	0.388059701492537	231.865671641791	24.5373134328358	161.44776119403	2.23880597014925	592.014925373134	73.5074626865672	0	0	0	0	0	189.611940298507	0	624.358208955224	1.50746268656716	0	0	0	2.13432835820896	0.671641791044776	0	1053.52238805970	2672.43283582090	278.716417910448	0	7.2089552238806	0	0	0	8393.9552238806	0	6177.88059701493	8647.83582089552
LY6E	214420.776119403	95720.447761194	116465.641791045	325504.820895522	87028.104477612	197724.462686567	205530.805970149	203855.119402985	149296.910447761	143126.567164179	36420.3731343284	185045.731343284	14.8656716417910	268791.910447761	106230.895522388	515354.014925373	137750.731343284	70209.7164179104	77603.8656716418	179068.447761194	494048.432835821	103634.820895522	57210.7910447761	502526.925373134	370856.910447761	242004.179104478	766958.208955224	162305.582089552	184068.23880597	65992.1641791045	87028.104477612	1268626.25373134	92804.9850746269	48027.6268656716	213512.626865672	219602.074626866	75761.6567164179	34632.1492537313	154062.671641791	257847.925373134	235467.76119403
LY6G5C	0	0	0	0	12.8208955223881	2.23880597014925	0	0.432835820895522	0	0	0	2.23880597014925	14.8955223880597	0	0	0	0	0	0	0	0	0	1.56716417910448	0	0	0	2.20895522388060	0.716417910447761	0	0	0	0	0	7.83582089552239	0	0	0	11.6417910447761	0	0	0
MAFF	11615.6268656716	4223.34328358209	4282.34328358209	1577.82089552239	4923.92537313433	14534.6716417910	13762.5671641791	9372.28358208955	9354.29850746269	4229.40298507463	8579.25373134328	21085.8656716418	14671.5820895522	10257.6417910448	4100	4759.0447761194	9327.76119402985	4166.77611940299	3693.34328358209	2074.88059701493	53935.1791044776	1930.38805970149	5820.73134328358	26914.9402985075	1129.52238805970	2006.97014925373	1382.62686567164	3219.61194029851	936.417910447761	2964.94029850746	3732.16417910448	10499.5970149254	3416.65671641791	15907.4776119403	6931.50746268657	19497.4925373134	5258.65671641791	4114.20895522388	2142.32835820896	2014.50746268657	1200.19402985075
MAFK	14323.1044776119	6438.05970149254	10553.0597014925	1792.76119402985	55861.8507462687	11937.4776119403	41934.1492537313	12776.2985074627	14822.1343283582	3296.38805970149	4996	43777.1641791045	11337.7611940299	16166.0895522388	11344.4925373134	7669.73134328358	5540.44776119403	5679.11940298507	4836.16417910448	3792.41791044776	40284.3432835821	2902.37313432836	1384.52238805970	8279.83582089552	3052.88059701493	5386.29850746269	3319.77611940298	1073.55223880597	1151.25373134328	3219.61194029851	3309.28358208955	10166.9253731343	3519.98507462687	11229.1940298507	5948.76119402985	16618.1194029851	12042.2388059701	5698.22388059701	3713.46268656716	2134.10447761194	1406
MAPK8IP3	197340	142269.910447761	217827.776119403	154436.671641791	362921.23880597	128940.119402985	178738.552238806	99700.2835820896	195347.970149254	209067.955223881	132215.582089552	275931.626865672	199682.164179104	233888.194029851	172156.283582090	174799.402985075	175344.179104478	181727.223880597	131900.522388060	136797.582089552	94686.3880597015	70880.7014925373	206130.104477612	192234.373134328	222400.119402985	186455.029850746	185205.283582090	278648.850746269	215386.611940299	130411.597014925	118909.865671642	132380.089552239	136298.417910448	140516.582089552	125444.522388060	108758.895522388	181254.432835821	96406.223880597	280560.76119403	46434.3283582090	47730.2835820895
MBD1	48229.6417910448	46006.4029850746	68741.7910447761	85248.2537313433	69819.7462686567	54523.2388059701	55129.3880597015	73250.9402985075	57175.5671641791	80548.671641791	57860.4328358209	70677.1343283582	63036	55129.3880597015	42923.0895522388	60386.3880597015	77422.3134328358	47746.9701492537	64456.3134328358	63649.3582089552	80919.9253731343	79346.3134328358	76260.8805970149	81185.6417910448	78506.8059701493	68490.5820895522	79167.1641791045	75028.4328358209	75080.3731343284	43235.7164179105	43246.8208955224	87767.2985074627	87386.776119403	33316.0597014925	58495.552238806	78947.3432835821	77972.5074626866	58588.0298507463	82992.552238806	69399.0597014925	47015.5373134328
MED15	131656.701492537	85986	117029.940298507	101263.507462687	110807.194029851	141499.955223881	111496.641791045	133176.970149254	251190.835820896	110001.238805970	116963.925373134	71377.4776119403	112442.537313433	100008.940298507	86290.880597015	67479.4626865672	126348.223880597	143304.791044776	121198.701492537	94855.2089552239	159638.791044776	142450.447761194	98216.1791044776	131748.134328358	39938.8059701493	72015.5970149254	53764.5373134328	163169.223880597	164101.791044776	83493.1641791045	88462.2388059701	141499.955223881	149296.910447761	186984.477611940	74428.1791044776	202024.791044776	136797.582089552	78428.5820895522	129389.507462687	102969.104477612	90812.3880597015
METT10D	20313.3432835821	24022.6865671642	19409.5373134328	50121.552238806	9995.6567164179	6780.07462686567	16630.8955223881	11229.1940298507	12477.8507462687	22054.8656716418	17948.5223880597	19426.0895522388	25849.7164179104	16115.9253731343	24164.2686567164	21360.9104477612	18328.4776119403	18675.6119402985	18104.9253731343	17340.0447761194	19540.2089552239	13762.5671641791	29514.7164179104	23413.4328358209	38014.447761194	36027.8208955224	31974.2835820896	23123.0447761194	23964.4925373134	32816.5223880597	33735.776119403	13372.5671641791	22861.7910447761	25656.3432835821	26906.6119402985	13147.9850746269	18313.1044776119	29096.0746268657	11508.8955223881	21021.3731343284	36937.1194029851
MFAP5	344974.328358209	103828.059701493	61462.9104477612	232.343283582090	27401.5373134328	28305.7164179104	929.985074626866	5532.97014925373	164800.164179104	11144.4179104478	31259.0746268657	27904.4328358209	304217.835820896	74794.0746268657	47971.1940298507	70436.2985074627	495.865671641791	179.044776119403	2175.28358208955	997.641791044776	0	89417.0597014925	2.04477611940298	196.776119402985	239.089552238806	241.104477611940	255	969.955223880597	58.5522388059701	680.477611940299	26959.1641791045	842.865671641791	0.253731343283582	10093.7462686567	8909.9104477612	17991.8805970149	352.179104477612	125751.940298507	288.164179104478	824.238805970149	248.626865671642
MFGE8	124733.656716418	242948.089552239	38066.2537313433	286104.104477612	47225.4626865672	218033.671641791	241715.537313433	120940.985074627	206830.313432836	117828.537313433	99179.552238806	1050670.95522388	328348.656716418	257443.074626866	119077.104477612	1157379.92537313	166451.373134328	245608.880597015	177625.970149254	501053.014925373	162017.746268657	397253.164179104	212396.880597015	81043.3582089552	51184.7014925373	129095.492537313	138290.626865672	46017.2686567164	194267.880597015	236617.582089552	235467.76119403	153256.283582090	44703.2686567164	314094.567164179	305913.268656716	74061.4626865672	58495.552238806	207519.253731343	209239.925373134	205940.865671642	183606.925373134
MFSD5	66819.5671641791	27105.9402985075	48959.6567164179	55248.1343283582	50479.1791044776	57822	53407.1641791045	41921.0746268657	40440.1641791045	33384.8955223881	30549.0447761194	50005.1641791045	46923.5671641791	42655.0597014925	34632.1492537313	57931.8656716418	31212.6716417910	42530.1492537313	42755.1044776119	39084.2089552239	55533.9850746269	56375.3731343284	24422.1194029851	63079.0149253731	35155.5970149254	16747.0447761194	37465.7611940299	26427.4925373134	41976.1343283582	41758.2537313433	27678.7313432836	45354.9402985075	36460.4925373134	96986.328358209	42073.5223880597	43929.8507462687	26504.4477611940	66396.9104477612	30394.7462686567	32003.8955223881	45015.2537313433
MIA2	3343.59701492537	606.014925373134	2593.4776119403	750.253731343284	7088.83582089552	4558.02985074627	3016.31343283582	1719.71641791045	1583.02985074627	150.582089552239	28474.3731343284	2.23880597014925	2397.43283582090	195.238805970149	94.2835820895522	769.492537313433	60.8208955223881	7501.68656716418	1757.91044776119	0	0	993.79104477612	2.05970149253731	0	411.134328358209	233.059701492537	2.23880597014925	458.328358208955	0	824.835820895522	0	0	2157.01492537313	11.2835820895522	0	4688.77611940299	3679.88059701493	14.5074626865672	120.014925373134	8390.23880597015	1722.46268656716
MLL3	298024.119402985	319716.447761194	189825.910447761	82916.5223880597	428215.119402985	63396.2686567164	355771.985074627	136298.417910448	181383.970149254	314707.567164179	135024.865671642	149187.179104478	257054.283582090	307046.164179104	215912.611940299	352873.268656716	219370.044776119	298601.268656716	232012.955223881	198066.477611940	382112.23880597	543834.164179104	315232.597014925	184498.522388060	241498.835820896	324166.477611940	132152.880597015	466502.47761194	370018.268656716	192554.522388060	280560.76119403	431831.328358209	168366.164179104	182846.373134328	234320.626865672	136643.776119403	252226.164179104	221874.358208955	231558.895522388	219827.477611940	229980.014925373
MMACHC	19791.3880597015	7728.11940298507	7067.88059701493	38366.4029850746	2488.61194029851	2749.10447761194	8106.5671641791	816.44776119403	12838.7164179104	17961.5522388060	3912.32835820896	10939.9850746269	20915.9253731343	13734.7313432836	6785.23880597015	5490.13432835821	5520.74626865672	11557.7761194030	6069.92537313433	10721.2089552239	5772.50746268657	17028.5223880597	9561.94029850746	10486.9104477612	4521.61194029851	3963.94029850746	6896.86567164179	18945.1791044776	10890.9552238806	5241.70149253731	12185.9850746269	8557.92537313433	16777.4029850746	5765.01492537313	2517.13432835821	11615.6268656716	6457.05970149254	39587.6567164179	1675.44776119403	3136.82089552239	5223.70149253731
MMP21	320.104477611940	540.268656716418	1476.14925373134	840.985074626866	16.5373134328358	2.23880597014925	107.492537313433	148.223880597015	407.119402985075	448.820895522388	66.179104477612	2.23880597014925	1086.94029850746	85.8059701492537	256.805970149254	358.910447761194	450.253731343284	1680.88059701493	296.402985074627	97.1044776119403	180.029850746269	50.7611940298507	1219.64179104478	252.089552238806	821.223880597015	1636.46268656716	7635.74626865672	3042.49253731343	2643.89552238806	148.805970149254	191.55223880597	622.10447761194	214.223880597015	11.7313432835821	464.149253731343	251.402985074627	912.492537313433	624.805970149254	544.074626865672	576.462686567164	972.671641791045
MNT	21452.4029850746	15628.6417910448	14231.7462686567	13626.8656716418	19979.1343283582	9785.10447761194	21935.7462686567	14214.0149253731	18016.3432835821	20770	14235.5671641791	20664.8208955224	27385.9701492537	23725.4179104478	15886.5970149254	11531.5074626866	25913.7462686567	34991.9552238806	21570.0447761194	28640.7910447761	91810.9104477612	17239.8507462687	19480.7611940299	38499.2686567164	15716.7910447761	21128.6417910448	20162.8805970149	37915.8358208955	34460.0597014925	28538.6268656716	20295.9552238806	19361.0746268657	26175.9850746269	37474.9850746269	30728.6567164179	22435.3731343284	27650.0447761194	26264.8358208955	11710.0597014925	14152.5671641791	15345.0298507463
MRPL48	20005.8656716418	25353.7611940299	28788.0149253731	13892.6417910448	19821.9701492537	16023.4925373134	9667.44776119403	11477.7014925373	10440.3880597015	11602.9402985075	11344.4925373134	19270.7611940299	42334.2388059701	18238.1194029851	24155.6417910448	26808.7611940299	8994.89552238806	7832.44776119403	20734.6268656716	13046.2089552239	13424.0746268657	33289.7910447761	6284.34328358209	9473.3432835821	15911.1791044776	10926.9701492537	21322.1343283582	10225.8358208955	22950.6716417910	18941.2388059701	39182.6268656716	13100.8059701493	13872.3432835821	8461.25373134328	22898.5373134328	17403.4925373134	10261.5970149254	12498.5373134328	22429.1791044776	16003.7462686567	35377.8656716418
MTA3	36478.0149253731	116264.940298507	121967.940298507	123533.402985075	170138.194029851	106186.164179104	102766.313432836	71377.4776119403	81015.8507462687	89838.447761194	84143.2686567164	161395.776119403	166345.895522388	81043.3582089552	156337.194029851	123321.761194030	96150.7462686567	72119.2388059701	62826.8656716418	82854	72634.6567164179	121663.925373134	46667.8059701493	52238	135283.417910448	116465.641791045	157906.686567164	88933.895522388	68832.7462686567	118725.134328358	79645.4179104478	68439.1641791045	49359.8358208955	75598.5373134328	45175.9850746269	56823.2835820895	50903.2686567164	61462.9104477612	73083.5223880597	93544.1940298507	110750.835820896
MTHFD1	72119.2388059701	82992.552238806	62931.3134328358	138884.611940299	50607.1492537313	82113.3134328358	96855.104477612	64521.7462686567	83016.776119403	61089.3432835821	87351.2985074627	96232.6268656716	86737.7910447761	77862.0298507463	81672.3731343284	99486.9701492537	56927.2686567164	65948.776119403	83650.1641791045	144945.701492537	68390.0149253731	68782.1194029851	73191.0298507463	54307.1641791045	91489.1492537313	63331.552238806	117156.074626866	55113	35945.1343283582	59517.223880597	119434.074626866	40799.4179104478	79104.3731343284	104047.671641791	130203.507462687	113430.313432836	58322.0895522388	160958.835820896	50686.8805970149	46162.3134328358	54676.4776119403
MTHFD1L	234320.626865672	91597.4029850746	83410.5970149254	61212.552238806	210798.373134328	99919.3731343284	97189.2985074627	77190.2686567164	55075.5671641791	47786.1492537313	88100.6865671642	82371.2835820896	74010.6567164179	53764.5373134328	176872.686567164	103341.014925373	75847.5223880597	52222.1194029851	46907.3582089552	94686.3880597015	73165.776119403	42073.5223880597	27850.2089552239	51583.9253731343	136298.417910448	150920.402985075	285119.985074627	123470.014925373	66443.4626865672	80487.4626865672	137594.447761194	118351.805970149	32523.7014925373	171074.477611940	137055.044776119	89761.8059701493	67919.0447761194	68348.6417910448	87801.0895522388	33186.8059701493	56002.7910447761
MUC20	37760.1641791045	22121.8656716418	228132.567164179	6251.9552238806	230207.597014925	160366.417910448	32825.3880597015	57210.7910447761	13315.0746268657	81072.4925373134	24064.6119402985	47130.6119402985	74452.328358209	40790.1940298507	64152.0298507463	106459	16913.4626865672	81959.552238806	29747.8507462687	5674.13432835821	96817.4626865672	26489.0746268657	28305.7164179104	49684.9850746269	14400.1940298507	8605.10447761194	58626.1044776119	45015.2537313433	14395.5820895522	29649.8208955224	6033.13432835821	208471.820895522	37518.223880597	111382.820895522	76428.2089552239	190972.104477612	60105.8507462687	5113.0447761194	12170.7313432836	6648.77611940299	5295.88059701493
MUC4	72477.2985074627	1749.61194029851	5470.98507462687	632.746268656716	3710.25373134328	1459.97014925373	1209.47761194030	149388.626865672	51212.5970149254	1752.07462686567	82371.2835820896	1279.85074626866	13147.9850746269	21234.0597014925	2303.91044776119	16847.8507462687	17153.9552238806	4336.92537313433	54971.5671641791	28020	1460464.13432836	617.44776119403	2948.73134328358	4381.98507462687	2073.65671641791	536.820895522388	2460.73134328358	1219.64179104478	2948.73134328358	52322.4179104478	1403.88059701493	193222.925373134	220275.253731343	102265.910447761	262038.970149254	1998794.22388060	2270966.94029851	1585.37313432836	2933.55223880597	203034.208955224	2677.37313432836
MYBPC1	0	0	0	157.970149253731	18.955223880597	2.61194029850746	0.298507462686567	1.31343283582090	0	0	106.746268656716	2.38805970149254	478.179104477612	0	0	0	0	0.223880597014925	0	0	0	171.014925373134	2.23880597014925	0	0	0	2.23880597014925	1.74626865671642	167.134328358209	51.8805970149254	0	365.701492537313	0.432835820895522	14.3582089552239	0	115.194029850746	203.761194029851	17.4776119402985	121.089552238806	0	5.14925373134328
MYO6	298601.268656716	447985.731343284	157133.074626866	62538.4776119403	260802.507462687	177138.268656716	153839.253731343	184498.522388060	211221.940298507	150829.417910448	151043.223880597	240619.044776119	177302.104477612	209239.925373134	211912.268656716	154642.731343284	149684.820895522	208471.820895522	133105.850746269	121329.223880597	115476.238805970	120682.253731343	62577.2388059701	104047.671641791	121886.358208955	98012.0149253731	124881.805970149	195130.955223881	46174.4626865672	237733.313432836	70319.8805970149	92991.2835820896	406199.014925373	206130.104477612	128603.761194030	159863.761194030	137922.820895522	103828.059701493	177302.104477612	130620.746268657	98744.656716418
NCAPH2	67243.1194029851	36509.5074626866	31000.1492537313	52354.8805970149	79708.223880597	63563.9850746269	31163.2985074627	41192.1194029851	59914.552238806	34216.5074626866	21795.3582089552	57985.8656716418	40450.3731343284	40733.9402985075	40386.0447761194	33928.7014925373	31415.0597014925	29782.9701492537	31390.1492537313	44066.3880597015	24048.1791044776	51471.1641791045	42890.552238806	37981.0746268657	17131.6865671642	26771.9850746269	28594.5970149254	19010.8955223881	53469.9850746269	28020	22441.2089552239	49922.1492537313	78604.4925373134	50415.1641791045	16666.5373134328	41397.4776119403	36509.5074626866	38274.3432835821	69443.1641791045	45354.9402985075	58626.1044776119
NCL	412252.23880597	504586.805970149	712106.835820896	779652.820895522	425860.388059701	877072.985074627	398158.268656716	712106.835820896	459947.880597015	506546.014925373	674837.611940298	686532.343283582	602641.641791045	498458.432835821	538985.447761194	492254.567164179	948880.95522388	498458.432835821	425860.388059701	700996.164179104	551655.910447761	337327.343283582	674837.611940298	538985.447761194	900908.208955224	707017.537313433	1084119.61194030	529394.71641791	526568.52238806	885003.402985075	1315095.56716418	501053.014925373	633482.119402985	587005.432835821	920554.910447761	533782.164179104	696241.731343284	983223.67164179	1036377.70149254	682433.895522388	674837.611940298
NCOA3	178738.552238806	595576.507462687	177768.343283582	72850.671641791	59087.4179104478	50340.5223880597	383678.253731343	656291.462686567	269153.970149254	144859.850746269	103677.447761194	235772.298507463	208007.119402985	605725.432835821	297401.597014925	370856.910447761	62124.7164179105	129389.507462687	70781.104477612	79104.3731343284	77422.3134328358	100322.388059701	75898.0895522388	43521.7014925373	68348.6417910448	95179.9402985075	45409.1791044776	134542.238805970	78064.6268656716	53190.9552238806	57636.8656716418	107833.985074627	140413.014925373	109735.850746269	52113.3731343284	83751.6268656716	52042.8358208955	40307.6865671642	29116.0597014925	126278.462686567	170805.358208955
NDUFC2	31236.1791044776	58286.1791044776	45298.3432835821	42655.0597014925	61247.2985074627	96406.223880597	34460.0597014925	48132.9552238806	31202.2089552239	32768.6417910448	38489.0298507463	60064.8358208955	60565.776119403	33160.6268656716	51685.9850746269	29020.5223880597	35339.6268656716	34016.5223880597	52942.0447761194	43893.3283582090	37518.223880597	81214.3432835821	31925.5074626866	82916.5223880597	38284.7313432836	28497.6119402985	35647.9552238806	34677.7462686567	32324.4477611940	29734.1044776119	57839.4925373134	39670.552238806	48132.9552238806	33971.4029850746	49126.7611940299	155619	34510.9104477612	93150.567164179	63768.9104477612	49654.6417910448	81586.5671641791
NEK3	14133.1044776119	19502	28236.3283582090	57860.4328358209	110212.164179104	29240.7014925373	11685.4776119403	10004.7313432836	11080.5373134328	9606.59701492537	28594.5970149254	22676.8059701493	16244.5223880597	10513.6865671642	17834.0597014925	15391.0298507463	19414.3731343284	9909.89552238806	7638.37313432836	12784.1194029851	9398.41791044776	3081.95522388060	10879.3432835821	2921.80597014925	46305.9253731343	46408.7462686567	65948.776119403	43521.7014925373	24619.4328358209	22495.5522388060	11891.4477611940	4806.86567164179	15935.6119402985	9150.22388059702	14412.8358208955	10618.9253731343	22459.4029850746	13750.3283582090	71730.7611940299	44129.4925373134	19642.6417910448
NEK5	4437.23880597015	10875.3134328358	1292.29850746269	36937.1194029851	18802.9850746269	2769.58208955224	4144.0447761194	744.492537313433	2515.22388059702	2049.68656716418	3970.64179104478	15617.0447761194	11103.6865671642	15476.9552238806	4502.67164179104	7895.94029850746	939.820895522388	1694.83582089552	2394.94029850746	285.895522388060	4276.79104477612	416.746268656716	800.358208955224	6968.29850746269	873.582089552239	1179.29850746269	1344.28358208955	1015.34328358209	706.731343283582	383.776119402985	824.238805970149	3898.20895522388	158.492537313433	2134.10447761194	8766.64179104478	2397.43283582090	557.358208955224	2795.88059701493	121.328358208955	526.686567164179	190.731343283582
NOTUM	2438.07462686567	3880.44776119403	4750.65671641791	18126.4776119403	22.4477611940299	391.119402985075	0.671641791044776	619.388059701493	552.776119402985	9869.25373134328	327.656716417910	506.865671641791	9401.4776119403	2485.91044776119	629.119402985075	3542.38805970149	92875.4029850746	42664.1044776119	900908.208955224	762.522388059701	1195.04477611940	172.432835820896	304800.955223881	828.716417910448	0.0746268656716418	49.134328358209	2.92537313432836	2.19402985074627	1040.76119402985	310.985074626866	1051.50746268657	3221.59701492537	384.432835820896	445.343283582090	270.089552238806	0	0.223880597014925	1463.52238805970	1454.07462686567	768.20895522388	363.44776119403
NPAL2	5182.85074626866	9561.94029850746	9680.83582089552	3868.28358208955	6618.67164179104	2127.49253731343	7304.32835820896	11306.7910447761	7120.97014925373	12850.6865671642	6833.02985074627	5004.74626865672	27.2686567164179	11352.3582089552	7163.92537313433	12788.7611940299	14689.0895522388	4923.92537313433	5051.71641791045	393.776119402985	4679.83582089552	5088.4328358209	2883.5223880597	4369.40298507463	13246.3880597015	29521.5970149254	9300.89552238806	29417.1791044776	12334	2225.20895522388	3641.22388059702	8869.97014925373	12702.3880597015	8354.76119402985	12090.2238805970	4662.34328358209	26922.9552238806	2367.07462686567	8439.59701492537	5982.02985074627	5645.61194029851
NPBWR2	0	0.328358208955224	64.9850746268657	79.1044776119403	22.5970149253731	4.74626865671642	564.746268656716	122.014925373134	157.537313432836	0	0.0746268656716418	185.582089552239	402.761194029851	0	47.955223880597	1012.17910447761	0	0.552238805970149	0	368.820895522388	0	40.089552238806	2.23880597014925	0.223880597014925	0.0746268656716418	0	3	2.20895522388060	0	189.074626865672	163.298507462687	0.328358208955224	1.05970149253731	17.8059701492537	38.1194029850746	0	0.238805970149254	20.8507462686567	0	0	62.2537313432836
NPEPPS	110431.134328358	105033.626865672	181085.477611940	117706.432835821	277695.253731343	192554.522388060	225737.805970149	213988.23880597	146953.537313433	125751.940298507	223071.686567164	150646.388059701	113143.671641791	201843.835820896	225246.716417910	146659.611940299	133859.805970149	84848.1791044776	118909.865671642	58626.1044776119	85556.7611940299	64072.9701492537	111859.567164179	97781.8358208955	134289.791044776	157452.432835821	136471.059701493	92435.6268656716	98393.671641791	149684.820895522	161095.134328358	132152.880597015	76744.1492537313	218519.343283582	193222.925373134	166099.761194030	73761.5223880597	170138.194029851	157778.074626866	129389.507462687	180103.089552239
NPFFR1	112.179104477612	0.328358208955224	0	0	22.6567164179104	4.76119402985075	0.73134328358209	237.298507462687	427.417910447761	0	0.0895522388059701	4.46268656716418	27.5522388059701	21502.9402985075	96.4477611940299	39.1492537313433	1177.94029850746	0.567164179104478	0	1165.85074626866	2200.97014925373	1545.14925373134	2.23880597014925	136.014925373134	0.0746268656716418	0	3.04477611940298	2.20895522388060	0	1085.37313432836	132.268656716418	1274.13432835821	1.05970149253731	1189	85.9701492537313	169.268656716418	0.238805970149254	20.9104477611940	0	0	0
NRD1	249315.402985075	226021.014925373	223071.686567164	255195.149253731	299515.328358209	370856.910447761	277695.253731343	218033.671641791	208215.268656716	158156.507462687	363849.76119403	203252.074626866	142671.850746269	182251.104477612	177625.970149254	173723.477611940	263649.626865672	186649.910447761	200959.402985075	163056	124733.656716418	263162.537313433	183606.925373134	174042.641791045	286636.686567164	214420.776119403	308109.194029851	237488.746268657	145143.194029851	145308.731343284	281824.358208955	268791.910447761	197904.522388060	286636.686567164	155972.447761194	326176.955223881	192061.537313433	215668.149253731	301739.328358209	226818.895522388	229716.208955224
NUBP1	31870.0298507463	27031.3582089552	43101.0597014925	38724.8208955224	32825.3880597015	30933.5970149254	27897.1940298507	15831.7164179104	26634.7462686567	34364.2985074627	21292.2835820896	31765.1343283582	49882.0447761194	42877.4776119403	34141.3283582090	32415.6865671642	14412.8358208955	14421.2238805970	23418.8805970149	33308.5820895522	25730.8507462687	27454.3880597015	6518.80597014925	17374.776119403	30275.5970149254	28903.4925373134	50005.1641791045	25807.5373134328	27505.5223880597	17785.5223880597	24137.223880597	25625.7611940299	95127.9552238806	25094.0597014925	33324.0298507463	14514.9850746269	16980.8656716418	15628.6417910448	53591.6865671642	15743.7313432836	29215.5373134328
NUDCD3	25226.8955223881	27484.8208955224	23562.5820895522	42083.6119402985	17412.5373134328	31966.2089552239	56768.2388059701	39556.1791044776	37175.7014925373	34206.0895522388	19984.1194029851	19954.3283582090	55145.5373134328	34823.0597014925	19222.5223880597	20110.1940298507	29004.8656716418	31670.2686567164	34225.0298507463	45354.9402985075	42755.1044776119	29521.5970149254	46434.3283582090	44166.8208955224	40790.1940298507	48682.1641791045	36630.0447761194	27560.1940298507	24461.1492537313	30233.0447761194	23607.3283582090	30249.9402985075	28344.8656716418	47587.6268656716	32594.1641791045	28305.7164179104	27138.4776119403	37724.1791044776	14374.4776119403	23099.7014925373	23937.0746268657
NUMB	76052.7462686567	94972.328358209	64117.552238806	140706.044776119	189461.358208955	89417.0597014925	144149.910447761	121514.194029851	151729.373134328	141306.611940299	120498.149253731	143126.567164179	126348.223880597	115837.194029851	120682.253731343	136723.268656716	103026.462686567	160958.835820896	120805.910447761	97025.0447761194	111174.611940299	128165.671641791	87632.1791044776	109068.417910448	108264.074626866	76613.9850746269	95372.7611940299	81502.5223880597	77360.5074626866	97670.119402985	72385.7462686567	131979.701492537	152869.432835821	139518.104477612	89720.895522388	132380.089552239	119587.358208955	111859.567164179	94462.0149253731	98351.3582089552	109948.194029851
NUMBL	48416.552238806	14066.0149253731	38672.1343283582	29573.7611940299	42913.1641791045	44414.8059701493	25920.5671641791	28935.3582089552	44428.6716417910	27656.2686567164	32636.8805970149	15218.8358208955	36174.2537313433	20236.7462686567	12410.3134328358	27823.6268656716	51738.5373134328	95050.7910447761	47144.4029850746	40995.5223880597	28864.9253731343	56039.9253731343	58732.7611940299	32244.3432835821	67850.1641791045	58234.1791044776	91966.5970149254	54414.8507462687	115359.537313433	22141.3582089552	45800.5074626866	64345.5820895522	25557.5373134328	35294.0149253731	57391.6865671642	33197.1044776119	57657.0895522388	70159.5820895522	100686.731343284	41862.8805970149	34650.7910447761
NUP210	802225.298507463	213078.746268657	108700.283582090	404980.820895522	65401.5074626866	53420.671641791	142199.955223881	77659.8805970149	174217.029850746	132949.149253731	94096.7910447761	157133.074626866	102917.029850746	208215.268656716	176314.970149254	125829.552238806	154436.671641791	331632.507462687	229233.119402985	231815.820895522	126482.820895522	197724.462686567	277695.253731343	68031.4328358209	88254.5970149254	64845.0149253731	61089.3432835821	211699.686567164	59586.1641791045	161624.313432836	137922.820895522	246227	96528.6417910448	49518.2388059701	129955.343283582	214234.074626866	15595.7761194030	146246.268656716	46989.5074626866	35640.4626865672	18903.5074626866
OAF	46771.9104477612	39520.776119403	28646.3731343284	23865.8507462687	22163.6716417910	30643.5373134328	10150.5820895522	49579.9850746269	21606.6268656716	33928.7014925373	23094.5223880597	29514.7164179104	18428.2089552239	19446.2238805970	13449.4179104478	28717.4626865672	40913.3283582090	19303.5820895522	38540.8208955224	8566.46268656716	26370.8059701493	15841.5522388060	59805.9104477612	24795.6716417910	32443.3731343284	41397.4776119403	14675.9552238806	30339.0149253731	63813.5970149254	10596.1940298507	6948.29850746269	31440.2537313433	46006.4029850746	11257.0746268657	14276.0298507463	31296.6716417910	85696.1791044776	24879.1194029851	42334.2388059701	59586.1641791045	37084.2985074627
OPTN	91072.8208955224	45605.7164179105	139518.104477612	7860.68656716418	35954.5970149254	266322.313432836	59187.1194029851	116465.641791045	104595.373134328	56444.4029850746	270567.925373134	49909.8507462687	119026.059701493	37136.8208955224	73083.5223880597	59087.4179104478	53190.9552238806	70938.9104477612	34185.4626865672	25053.0447761194	45674.1791044776	37770.3432835821	7820.01492537313	90362.4179104478	217621.059701493	195533.641791045	231815.820895522	88583.9104477612	95606.656716418	84776.328358209	132547.014925373	195130.955223881	57675.7164179105	294423.149253731	164328.388059701	52656.1492537313	125688.611940299	191119.432835821	138792.104477612	117771.492537313	96268.0149253731
OR5AU1	77276.1492537313	2.23880597014925	0.671641791044776	0	41.9701492537313	19.1492537313433	807.582089552239	3.65671641791045	0	0	2	317.880597014925	51.4328358208955	468.10447761194	0.537313432835821	154.955223880597	138.641791044776	2.23880597014925	37.7910447761194	0.552238805970149	116.134328358209	0	116.253731343284	2.22388059701493	1.8955223880597	0.164179104477612	14.5074626865672	220.761194029851	1.16417910447761	0	0	2.23880597014925	2.23880597014925	33.955223880597	1	1.37313432835821	2.20895522388060	38.8507462686567	1.61194029850746	0	0
PAPOLA	329564.805970149	909739.582089552	669358.417910448	140966.149253731	159321.417910448	116465.641791045	292024.656716418	196463.343283582	152955.895522388	504586.805970149	181085.477611940	465055.701492537	437562.119402985	272611.283582090	468583.671641791	717197.582089552	190434.208955224	167493.283582090	145787.447761194	142029.791044776	99309.0447761194	156198.820895522	158995.522388060	87141.5970149254	225246.716417910	191518.955223881	170805.358208955	149468.164179104	167813.119402985	147602.074626866	162693.119402985	208007.119402985	211221.940298507	286104.104477612	151468.686567164	116710.044776119	169493.955223881	178274.791044776	118909.865671642	248665.298507463	252226.164179104
PARP8	33324.0298507463	36046	42238.6268656716	3114.94029850746	33011.1641791045	26148.8955223881	31903.2686567164	24098.6567164179	36704.4776119403	44581.1492537313	69034.2388059701	25015	42540.4776119403	14598.5223880597	38241.1791044776	30909.4179104478	44807.8955223881	47103.0298507463	35768.7164179105	33233.2686567164	36988.7313432836	42405.6268656716	14984.0149253731	30821.0447761194	31774.2686567164	28895.9552238806	21327.2835820896	31212.6716417910	20105.0597014925	29262.1641791045	49026.4029850746	85248.2537313433	24852.6119402985	50467.2388059701	49857.0447761194	68515.6119402985	38395.0447761194	18771	6521.92537313433	15545.4029850746	13126.7313432836
PBXIP1	87801.0895522388	73336.3134328358	344974.328358209	82629.7910447761	63181.2985074627	105334.582089552	98529.328358209	139708.970149254	137844.134328358	421580.731343284	116784.402985075	112442.537313433	118465.820895522	97025.0447761194	136643.776119403	57657.0895522388	198066.477611940	285613.865671642	210996.985074627	678312.850746269	194764.477611940	110917.417910448	211912.268656716	227536.791044776	241715.537313433	456845.298507463	239321.567164179	98438.6268656716	420377.298507463	556555.044776119	113569.268656716	129955.343283582	126482.820895522	108433.253731343	90146.7462686567	99486.9701492537	117585.611940299	58322.0895522388	254853.716417910	94256	71574.0149253731
PCBD2	4535.46268656716	6305.62686567164	3493.02985074627	3100.97014925373	2710.07462686567	1865.43283582090	5813.41791044776	1158.35820895522	3942.73134328358	3233.74626865672	2306.05970149254	5027.74626865672	15141.1194029851	6036.14925373134	6313.67164179104	2446.83582089552	1979.89552238806	2269.37313432836	1893.82089552239	3493.02985074627	2824.83582089552	2362.13432835821	2072.53731343284	2512.19402985075	5959.61194029851	5826.01492537313	6931.50746268657	2576.85074626866	3332.35820895522	1514.01492537313	2029.38805970149	5877.22388059701	3559.86567164179	3073.38805970149	3409.37313432836	2704.17910447761	3209.02985074627	4022.97014925373	2592.11940298507	1508.37313432836	3179.79104477612
PDE4A	10599.0597014925	1650.23880597015	2431.01492537313	10856.3731343284	6404.46268656716	10045.6716417910	37226.4179104478	21219.3432835821	21128.6417910448	8586.17910447761	24809.1940298507	4288.82089552239	4432.23880597015	2610.16417910448	11485.1940298507	11858.7014925373	8824.11940298507	4078.16417910448	11396.7761194030	3675.74626865672	20679.2537313433	15458.9253731343	117.014925373134	14031.5820895522	2321.13432835821	2871.61194029851	5359.01492537313	7035.0447761194	2730.71641791045	3594.68656716418	6107.10447761194	10777.2089552239	18011.3582089552	41768.0447761194	37175.7014925373	36828.6417910448	17907.5223880597	31755.5970149254	2407.65671641791	8311.50746268657	11542.4626865672
PDE4DIP	126406.447761194	18566.2089552239	48694.7313432836	42733.1641791045	15485.5074626866	23924.8208955224	68141.5373134328	26080.7014925373	72658.9552238806	45098.5223880597	40075.8507462687	33814.5970149254	62764.4626865672	102024.223880597	40723.3582089552	114525.716417910	51685.9850746269	134930.074626866	66011.0298507463	89838.447761194	18844.3731343284	67565.5074626866	46317.9850746269	60182.671641791	15689.5373134328	20305.6865671642	10939.9850746269	31108.7910447761	7184	100530.179104478	43570.5223880597	48838.2686567164	65265.8955223881	31477.776119403	66354.5223880597	17820.2985074627	50235.0746268657	39204.5074626866	22283.6417910448	30991.4179104478	125688.611940299
PERLD1	12824.0447761194	9334.46268656716	26378.2985074627	19314.2388059701	15131.6567164179	10553.0597014925	21250.8805970149	10019.9850746269	13757.9402985075	14813.4477611940	4157.62686567164	18396.1044776119	37126.0746268657	24633.5373134328	40636.9402985075	17295.5223880597	22356.6417910448	19614.4328358209	18207.6268656716	28889.5970149254	17153.9552238806	12776.2985074627	23248.776119403	18258.6716417910	17876.8507462687	13031.4925373134	18999.8208955224	16549.6417910448	17407.9701492537	35721.2686567164	14066.0149253731	10681.1194029851	43929.8507462687	10660.1343283582	21106.4925373134	515354.014925373	17281.5074626866	6088.4776119403	20953.8208955224	5815.4776119403	5689.10447761194
PFN1	167235.567164179	145308.731343284	263649.626865672	363849.76119403	123133.701492537	242352.447761194	206570.223880597	168733.791044776	271710.910447761	179068.447761194	178274.791044776	223493.208955224	321406.940298507	240938.671641791	183743.940298507	213317.432835821	150646.388059701	201843.835820896	220517.791044776	223722.343283582	205356.298507463	264059.507462687	107773.701492537	291598.283582090	127137.671641791	85451.5223880597	145590.597014925	84707.6268656716	114123.791044776	196107.582089552	179378.970149254	186984.477611940	197153.686567164	142774.716417910	281346.567164179	273372.492537313	169008.626865672	253670.522388060	192554.522388060	257054.283582090	364707.358208955
PGPEP1	19379.3432835821	20976.4477611940	4160.05970149254	9163.82089552239	7609.37313432836	3637.23880597015	7161.02985074627	10334.1343283582	4233.34328358209	11184.6716417910	2909.20895522388	6878.35820895522	9497.44776119403	10663.7910447761	8348.46268656716	8063.53731343284	3347.53731343284	17672.2537313433	11760.2238805970	10218.9701492537	17820.2985074627	7565.05970149254	5572.0447761194	12097.2238805970	4418.13432835821	5972.26865671642	4160.05970149254	1158.35820895522	9756.14925373134	4957.31343283582	2202.20895522388	9362.6567164179	12607.0746268657	10182.8805970149	8881.41791044776	4267.71641791045	6356.20895522388	5366.67164179104	872.985074626866	4366.91044776119	1986.58208955224
PHACTR3	637.820895522388	46174.4626865672	24301.5820895522	16.4477611940299	36116.9552238806	2750.91044776119	11306.7910447761	6954.01492537313	2842.05970149254	9941.70149253731	2757	35349.1343283582	30991.4179104478	8629.89552238806	534.805970149254	21558.3582089552	490.776119402985	4.53731343283582	366.597014925373	2540.08955223881	1156.83582089552	101.223880597015	80.5373134328358	78.7462686567164	481.313432835821	4074.10447761194	3081.95522388060	878.671641791045	5230.85074626866	2290.71641791045	572.910447761194	358.014925373134	1817.94029850746	1572.19402985075	924.029850746269	1935.95522388060	4082.53731343284	567.10447761194	210.985074626866	2606.85074626866	1555.77611940299
PHF21A	20231.4328358209	22598.5074626866	44771.1194029851	34952.4328358209	18761.0298507463	31628	20016.1641791045	36663.5671641791	55005.7014925373	50607.1492537313	42133.6567164179	14539.5373134328	51812.0597014925	18934.7014925373	30020.8208955224	26442.8805970149	57839.4925373134	41934.1492537313	51170.552238806	61866.9701492537	53561.5820895522	70291.9552238806	56582.1492537313	47265.3134328358	119723.716417910	117771.492537313	105956.671641791	212174	86613.2686567164	80360.0597014925	55075.5671641791	23524.1641791045	23510.1194029851	35579.447761194	49518.2388059701	23360.1940298507	41954.6865671642	66443.4626865672	100094.149253731	42275.1940298507	29004.8656716418
PHPT1	43599.9701492537	42297.3582089552	47343.1492537313	85597.2537313433	62887.1641791045	45659.5671641791	33892.7910447761	66256.1194029851	37825.2686567164	54211.5970149254	44886.9253731343	71777.0447761194	69.7164179104478	42507.223880597	44439.2089552239	36684.0597014925	50051.4179104478	56094.1044776119	37486.8208955224	75626.2089552239	112327.462686567	80209.2985074627	31132.4029850746	85283.447761194	47015.5373134328	35089.1492537313	133698.641791045	72385.7462686567	86098.432835821	22893	23396.5223880597	28665.7313432836	65581.3880597015	73516.9850746269	65853.1343283582	53609.9552238806	113706.597014925	95877.671641791	106615.208955224	31363.9104477612	54754
PI4KA	178137	108123.029850746	77506.8059701493	159990.791044776	111433.805970149	64260.328358209	122706.925373134	100878.537313433	223722.343283582	152331.298507463	99138.5223880597	79957.7910447761	136386.776119403	141042.791044776	148018.059701493	104345.328358209	102173.597014925	178137	146064.417910448	144764.835820896	120075.805970149	201843.835820896	126859.253731343	115837.194029851	66752.6417910448	137242.731343284	52641.1044776119	238352.134328358	154764.402985075	113500.820895522	118017.283582090	151729.373134328	163974.223880597	153464.164179104	59914.552238806	129554.746268657	161176.238805970	159638.791044776	140706.044776119	175761.850746269	229233.119402985
PIK3AP1	12156.7164179104	2140.97014925373	7454.85074626866	10491.3134328358	1899.82089552239	12320.7761194030	13230.3582089552	16371.1791044776	81185.6417910448	6611.38805970149	36714.1641791045	3805.67164179104	38714.3582089552	12018.9552238806	12760.3582089552	40016.1194029851	7826.68656716418	30657.2089552239	8632.80597014925	40851.5373134328	9599.46268656716	54118.776119403	2729.10447761194	14991.4776119403	7903.92537313433	8274.17910447761	2151.53731343284	7676.97014925373	4718.85074626866	39033.3432835821	10170.0597014925	8841.49253731343	25267.1492537313	9792	5999.0447761194	50005.1641791045	5634.61194029851	11150.6865671642	1841.07462686567	9543.8656716418	8211.88059701493
PKD1L1	2057.10447761194	663.835820895522	397.238805970149	11099.5820895522	2336.95522388060	2446.83582089552	3343.59701492537	242.835820895522	1708.29850746269	416.746268656716	2527.22388059702	1319.94029850746	1678.77611940299	494.537313432836	740.432835820896	1415.74626865672	1442.26865671642	19658.1492537313	971.149253731343	1401.85074626866	782.55223880597	1689.91044776119	155.910447761194	282.089552238806	662.417910447761	1989.77611940299	1947.53731343284	8449.02985074627	3556.38805970149	1121.04477611940	629.119402985075	3305.29850746269	1692.34328358209	159.194029850746	1348.35820895522	7553.55223880597	6359.19402985075	52.7761194029851	2172.79104477612	4677.58208955224	8093.58208955224
PLA2G12A	8887.5223880597	10660.1343283582	13817.0298507463	21256.7611940299	15385.2089552239	7466.94029850746	16924.9104477612	7851.40298507463	4809.29850746269	11340.9552238806	10342.2089552239	9899.6567164179	23170.3731343284	11869.8507462687	9708.71641791045	11187.8656716418	9905.9552238806	11272.5671641791	8386.9104477612	7771.58208955224	9384.97014925373	4887.59701492537	15210.1194029851	9263.16417910448	35448.3134328358	24216.9552238806	18444.4776119403	9146.3880597015	45674.1791044776	8947.32835820896	19168.8208955224	5621.61194029851	4793.20895522388	8160.61194029851	5326.0447761194	7486.4328358209	6104.59701492537	12974.4179104478	65906.8208955224	4822.10447761194	6709.53731343284
PLAUR	14497.1492537313	8582.25373134328	10947.6119402985	20746.7014925373	26726.1940298507	104291.417910448	15005.2537313433	108312.358208955	249315.402985075	7751.53731343284	147038.402985075	5466.38805970149	17825.8358208955	9602.89552238806	27231.3432835821	8642.10447761194	148231.492537313	43329.5671641791	120128.373134328	12518.8358208955	157778.074626866	49331.6119402985	20376.3134328358	166345.895522388	25285.6716417910	3978.55223880597	8100.97014925373	9392.17910447761	4513.32835820896	20545.5820895522	27888.3283582090	39938.8059701493	77190.2686567164	25100.4179104478	124398.970149254	148122.731343284	18202.9850746269	3697.25373134328	13606.3283582090	29123.7313432836	13303.2985074627
PLLP	17608.2537313433	20970.7611940299	25316.0746268657	1059.67164179104	23905.3134328358	39497.4029850746	5118.23880597015	4064.02985074627	27138.4776119403	86190.7910447761	8311.50746268657	7847.85074626866	29726.2089552239	19409.5373134328	15172.5373134328	24269.9253731343	5316.29850746269	22459.4029850746	18146.2985074627	11942.1343283582	17254.5820895522	11883.9850746269	6268.64179104478	13139.7761194030	1115.80597014925	379.358208955224	488.44776119403	2963.35820895522	4896.98507462687	4422.17910447761	1499.73134328358	11123.2985074627	19475.0746268657	5470.98507462687	16520.9402985075	6459.94029850746	10713.8358208955	888.89552238806	14412.8358208955	2826.43283582090	2518.80597014925
PMVK	25030.4328358209	27415.2537313433	55198.3582089552	34897.5223880597	14336.6716417910	28889.5970149254	22738.6865671642	13382.2238805970	12752.7611940299	55880.7611940299	16767.6417910448	38691.5970149254	50452.3582089552	20115.7313432836	22776.8358208955	12407.0298507463	25813.3432835821	47411.671641791	23164.4626865672	91042.104477612	34650.7910447761	17286.6567164179	24137.223880597	29041.9104477612	20674.3283582090	16346.9253731343	33041.5522388060	8045.22388059701	11590.2985074627	58887.7164179105	15945.1044776119	21286.1492537313	32434.0597014925	14058.2537313433	48989.1641791045	30178.0447761194	22410.5223880597	49937.1641791045	16732.7164179104	17340.0447761194	13582.6417910448
POLA2	41966.2985074627	25128.4626865672	16293.7462686567	36557.8507462687	16427.8358208955	57281.2686567164	18421.2985074627	29805.8208955224	24737.0298507463	19486.3582089552	20214.3283582090	22367.776119403	37363.8507462687	29299.9552238806	34982.4328358209	32702.5223880597	13772.6119402985	19115.7164179104	26802.0149253731	36027.8208955224	17379.6716417910	58783.2089552239	35609.3134328358	23679.8059701493	26449.9253731343	17952.2089552239	29719.6119402985	43949.9850746269	17770.5970149254	29805.8208955224	48429.328358209	52958.5373134328	34632.1492537313	10549.3283582090	23977.7164179104	53018.5970149254	26169.9552238806	52042.8358208955	32917.1194029851	43777.1641791045	59462.1641791045
POLR2J2	560.373134328358	502.462686567164	327.059701492537	802.432835820896	1992.49253731343	2175.28358208955	455.432835820896	1666.11940298507	242	495.313432835821	3466.80597014925	26.4626865671642	2844.08955223881	2871.61194029851	228.850746268657	248.432835820896	573.716417910448	109.731343283582	513.477611940299	418.731343283582	539.328358208955	515.761194029851	172.731343283582	292.358208955224	733.373134328358	679.238805970149	2019.56716417910	2104.34328358209	576.910447761194	132.746268656716	43.0149253731343	3.95522388059702	89.8805970149254	2265.55223880597	145.402985074627	1583.02985074627	542.283582089552	666.194029850746	159.611940298507	581.074626865672	875.89552238806
PPA1	78753.6417910448	169623.805970149	54058.447761194	67783.2835820896	48272.7462686567	44153.3731343284	102265.910447761	19200.6567164179	51471.1641791045	33411.2835820895	66941.0746268657	32407.4328358209	132464.044776119	93267.328358209	39630.6119402985	97742.5074626866	80450.9104477612	35313	78562.1641791045	66844.7462686567	71574.0149253731	119518.074626866	23366.776119403	55707.8507462687	22141.3582089552	14781.9253731343	19994.9552238806	18771	16442.4776119403	55021.5970149254	65219.9402985075	61712.6716417910	25106.1343283582	38922.4626865672	186455.029850746	42121.6119402985	33679.3432835821	39308.8208955224	40160.4626865672	56270.6119402985	77083.6268656716
PPIL6	846.059701492537	5027.74626865672	8308.11940298507	975.492537313433	23574.4626865672	3176.5223880597	6821.16417910448	5100.0447761194	1152.23880597015	5400.41791044776	2702.62686567164	20809.6865671642	25081.8507462687	13403.1343283582	8925.37313432836	8372.80597014925	1569.91044776119	4062.20895522388	3226.89552238806	5378.22388059701	6844.4776119403	3252.79104477612	4749.05970149254	38328.2388059701	13983.9253731343	20267.7313432836	12773.0149253731	17351.6119402985	6147.50746268657	4479.61194029851	7296.50746268657	13483.6119402985	308.313432835821	10649.2388059701	18428.2089552239	1860.50746268657	1550.80597014925	785.65671641791	1875.61194029851	479.582089552239	289.014925373134
PPL	61978.223880597	220275.253731343	98699.343283582	93702.3134328358	129554.746268657	118725.134328358	171606.059701493	126859.253731343	209750.582089552	294423.149253731	173425.537313433	243355.895522388	274584.328358209	388463.701492537	144764.835820896	134119.194029851	213783.343283582	40048.1343283582	385462.746268657	343468.880597015	841457.492537313	107462.447761194	92875.4029850746	541623.179104478	28836.5223880597	32543.7611940299	14430.0447761194	5309.01492537313	12809.2835820896	425860.388059701	159410.731343284	231019.253731343	221061.283582090	766958.208955224	524136.582089552	226021.014925373	30762.4029850746	51292.6119402985	26779.223880597	37091.7313432836	21910.6865671642
PPP1R13B	13277.0447761194	146452.537313433	131900.522388060	63441.4179104478	65138.1791044776	42983.7611940299	72610.0149253731	70600.8059701493	79470.7313432836	178738.552238806	37585.8955223881	111617.104477612	96855.104477612	97189.2985074627	102808.671641791	73412.776119403	74701.3731343284	87632.1791044776	77740.5671641791	117771.492537313	118017.283582090	125081.567164179	68120.0447761194	81989.6865671642	271385.417910448	288492.507462687	337327.343283582	222854.298507463	832248.895522388	79190.8656716418	57260.6865671642	71428.4179104478	149566.626865672	140165.761194030	71279.9701492537	58217.6567164179	145878.373134328	88032.5223880597	238352.134328358	78370.4925373134	61866.9701492537
PPP1R1B	2275.07462686567	1009.74626865672	10875.3134328358	526.388059701493	368.820895522388	30.8805970149254	8.11940298507463	277.746268656716	83.5671641791045	37056.5373134328	296.194029850746	749.074626865672	613.462686567164	1132.16417910448	641.507462686567	91.9402985074627	231.134328358209	73917.0895522388	44818.1641791045	38094.9104477612	187428.791044776	50005.1641791045	6345.05970149254	23804.8656716418	2.23880597014925	610.074626865672	439.716417910448	244.716417910448	376.492537313433	70262.2835820896	2561.23880597015	21189.8208955224	205753.970149254	858.477611940299	61866.9701492537	97586.0149253731	106715.850746269	57.0298507462687	5302.61194029851	0	0
PRKCA	19807.9253731343	30339.0149253731	4843.88059701493	10744.0597014925	7665.67164179104	8941.83582089552	34185.4626865672	28843.5671641791	17590.9104477612	5261.31343283582	9019.8656716418	18761.0298507463	18893.1791044776	21189.8208955224	13512.2089552239	13670.9701492537	12105.4776119403	28028.0298507463	62665.9253731343	4951.67164179104	6115.64179104478	24164.2686567164	40623.8805970149	4305.59701492537	42320.8507462687	25487.2686567164	16380.9104477612	29058.9701492537	18406.6268656716	8903.5223880597	20231.4328358209	17469.2835820896	52308.4626865672	15131.6567164179	25340.6268656716	51129	22769.9253731343	11512.5373134328	2790.80597014925	23436.7462686567	20724.1492537313
PRR12	53241.0746268657	65517.1492537313	58961.8805970149	174217.029850746	24697.3432835821	72451.7611940299	57809.2686567164	79987.9104477612	78947.3432835821	68809.0746268657	50621.7014925373	58397.7462686567	81015.8507462687	53485.0298507463	54788.6567164179	46989.5074626866	92584.7014925373	140337.283582090	108004.820895522	179529.597014925	135893.597014925	84848.1791044776	161752.925373134	112722.776119403	82403.9552238806	94889.0746268657	91489.1492537313	153464.164179104	150232.134328358	86127.0447761194	88254.5970149254	135024.865671642	116264.940298507	63015.6119402985	103951.925373134	77163.3880597015	114525.716417910	111382.820895522	118529.955223881	84475.447761194	78198.4029850746
PSMD3	151351.731343284	168615.970149254	155089.970149254	248330.402985075	111496.641791045	290549.223880597	252972.656716418	173282.313432836	185205.283582090	167813.119402985	99967.5074626866	166099.761194030	182693.537313433	207519.253731343	221874.358208955	220517.791044776	119380.194029851	119646.552238806	159990.791044776	143667.373134328	114408.074626866	127274.955223881	124733.656716418	149296.910447761	130330.089552239	102406.104477612	193046.014925373	101872.850746269	125160.298507463	205753.970149254	171459.76119403	136643.776119403	123937.164179104	137337.417910448	101151.522388060	220060.611940299	117156.074626866	200761.298507463	116592.611940299	180242.492537313	223296.970149254
PVRL2	292024.656716418	39660.9402985075	57459.4776119403	307046.164179104	77972.5074626866	186275.432835821	198704.104477612	173123.223880597	204715.597014925	109357.343283582	119434.074626866	149566.626865672	82536.9701492537	117216.671641791	129554.746268657	107947.701492537	169357.298507463	146659.611940299	191670.985074627	271710.910447761	221874.358208955	239639.552238806	103213.119402985	264402.716417910	242004.179104478	121514.194029851	249748.701492537	157906.686567164	215118.731343284	148018.059701493	152230.417910448	152230.417910448	209974.358208955	181085.477611940	214420.776119403	133936.119402985	167493.283582090	269655	194431.925373134	305913.268656716	359025.23880597
PYY	9221.5223880597	670.20895522388	26922.9552238806	342.388059701493	10576.3283582090	25625.7611940299	2204.62686567164	947.641791044776	234.55223880597	7977.28358208955	4.38805970149254	2893.76119402985	4393.50746268657	11283.8955223881	44715.3283582090	4139.82089552239	1.50746268656716	180.029850746269	572.910447761194	101.343283582090	2.44776119402985	261.761194029851	23.1940298507463	350.179104477612	87.2089552238806	2.04477611940298	30.1044776119403	122.164179104478	2.23880597014925	21.6716417910448	81.3283582089552	220.582089552239	90.7164179104478	1329.98507462687	178.179104477612	64.9402985074627	6.16417910447761	66.179104477612	3.08955223880597	85.089552238806	0.268656716417910
R3HDM2	126201.149253731	124802.865671642	147602.074626866	149388.626865672	83589.3731343284	74081.4029850746	164469.940298507	172156.283582090	131748.134328358	105388.626865672	79926.7164179104	128242.582089552	100640.208955224	112829.104477612	91810.9104477612	88933.895522388	124945.701492537	146953.537313433	130751.492537313	273372.492537313	111281.074626866	117524.955223881	179068.447761194	115117.791044776	202237.417910448	197724.462686567	178596.358208955	376976.47761194	276784.059701493	228892.940298507	115787.089552239	117029.940298507	104291.417910448	193222.925373134	150014.955223881	85384.223880597	164949.104477612	68982.8208955224	128681.044776119	92009.4626865672	81306.7462686567
RAB1A	116330.417910448	135723.388059701	110280.761194030	87351.2985074627	105078.880597015	151946.611940299	145143.194029851	160120.776119403	92192.328358209	108869.641791045	129879.850746269	100239.119402985	117892.701492537	109357.343283582	125903.641791045	128374.537313433	111037.671641791	89377.9402985075	86879.1343283582	51956.0597014925	106186.164179104	126637.328358209	48229.6417910448	103871.044776119	109068.417910448	79346.3134328358	108060.567164179	39093.4776119403	53644.6119402985	109407.149253731	123321.761194030	106514.313432836	96106.3731343284	68120.0447761194	95009.4925373134	79499.2686567164	94504.0746268657	102917.029850746	91264.343283582	113642	152772.477611940
RAB6A	24685.1791044776	23407.2089552239	28836.5223880597	14204.5970149254	8620.5671641791	21491.9402985075	29740.8059701493	26489.0746268657	27340.0298507463	23384.2835820896	26698.8955223881	18100.5970149254	42227.4626865672	37114.447761194	34650.7910447761	46236.7910447761	22934.2686567164	22848.6268656716	91643.2537313433	16142.6119402985	16092.2238805970	50653.9701492537	14176.3283582090	15881.1940298507	35045.7313432836	36470.0597014925	22825.7611940299	26346.7611940299	29984.9104477612	32960.7462686567	39158.8208955224	23990.0597014925	20454.7014925373	26215.8358208955	27742.4776119403	22552.5223880597	16235.5223880597	27788.2537313433	19714.4925373134	30877.2686567164	33401.2388059701
RAB7A	193046.014925373	105483.432835821	176872.686567164	115658.253731343	75714.3432835821	156078.074626866	125633.716417910	152137.134328358	197153.686567164	170373.925373134	165816.074626866	104547.761194030	161883.373134328	131979.701492537	128888.432835821	166817.253731343	111133.671641791	133698.641791045	157555.432835821	96855.104477612	130880.850746269	288884.656716418	67303.8059701493	134213.955223881	142029.791044776	132464.044776119	119775.104477612	115893.805970149	171741.104477612	134693.358208955	194094.701492537	224662.582089552	110280.761194030	196818.582089552	147813.492537313	175933.701492537	113320.805970149	176314.970149254	107947.701492537	150646.388059701	241225.641791045
RAD23A	63544.2686567164	126137.582089552	109605.970149254	71234.0746268657	72610.0149253731	172011.358208955	67696.4776119403	105956.671641791	64928.1641791045	81214.3432835821	98066.5373134328	81929.3582089552	114525.716417910	78830.8805970149	74108.8805970149	78753.6417910448	90111.6567164179	86357.223880597	98012.0149253731	91885.9850746269	99179.552238806	127076.238805970	74428.1791044776	126348.223880597	92192.328358209	90111.6567164179	109502.268656716	109502.268656716	135723.388059701	70062.9701492537	95797.4179104478	92347.9701492537	91730.7910447761	174042.641791045	127137.671641791	140074.029850746	112035.791044776	143017.611940299	105901.492537313	72557.9253731343	104738.432835821
RALY	73791.1791044776	285613.865671642	113260.895522388	121430.791044776	43665.4925373134	148231.492537313	172011.358208955	100963.985074627	171741.104477612	71452.3582089552	83046.223880597	226539.686567164	134542.238805970	144039.746268657	89636.7910447761	135460.238805970	90504.4925373134	102319.985074627	124881.805970149	175475.731343284	98869.1492537313	152869.432835821	119194.567164179	130203.507462687	69306.1492537313	65560.4626865672	127205.417910448	74010.6567164179	93064.7164179104	218519.343283582	137129.985074627	303160.507462687	187804.477611940	166955.373134328	96268.0149253731	104884.194029851	95966.0298507463	140413.014925373	125633.716417910	142542.223880597	137055.044776119
RANBP17	23187.8955223881	42473.5074626866	23413.4328358209	28771.6716417910	88734.3134328358	19010.8955223881	12485.1492537313	10879.3432835821	16839.4328358209	16221.5223880597	22186.5970149254	29233.0298507463	40733.9402985075	27409.1940298507	41349.328358209	22148.1791044776	19625.8358208955	77304.8805970149	20475.5522388060	8810.28358208955	6183.68656716418	20038.4925373134	15545.4029850746	4906.53731343284	20138.5820895522	13699.6119402985	25702.3731343284	18491.7910447761	10848.7313432836	9369.3432835821	9599.46268656716	1468.74626865672	39373.7611940299	14306	18391.2985074627	9759.16417910448	20167.1044776119	13557.0746268657	13340.1343283582	12987.3134328358	12643.9552238806
RAPGEFL1	13781.9402985075	10553.0597014925	4838.28358208955	8632.80597014925	15052.3283582090	1786.74626865672	15664.0746268657	5750.35820895522	5659.20895522388	13180.5820895522	5482.10447761194	14625.4925373134	13932.4179104478	13813.0447761194	18491.7910447761	18771	34897.5223880597	5179.98507462687	46961.0149253731	10384.5373134328	39297.5223880597	7909.49253731343	11076.9402985075	12492.3432835821	8112.88059701493	4146.28358208955	11535.5970149254	20090.3432835821	6041.85074626866	6077.89552238806	10879.3432835821	12477.8507462687	89151.0597014925	2277.70149253731	26857.0298507463	20084.4029850746	63331.552238806	7290.40298507463	29247.6716417910	4450.26865671642	4714.44776119403
RARG	23642	12546.1194029851	22243	23147.5671641791	15604.4328358209	19414.3731343284	51267.1492537313	38024.8955223881	37655.8507462687	16883.3880597015	31511.3731343284	27610.3582089552	48297.5373134328	35322.223880597	23353.776119403	21286.1492537313	48330.4029850746	14005.2686567164	54804.776119403	38922.4626865672	79987.9104477612	51037.6119402985	84042.552238806	49816.3134328358	3588.4776119403	16061.7164179104	3882.67164179104	6521.92537313433	8070.28358208955	59442.1343283582	47317.5373134328	94855.2089552239	40546.8059701493	86530.9104477612	83847.7910447761	44027.9402985075	29198.6268656716	48349.1641791045	14395.5820895522	16661.8059701493	17914.1492537313
RBKS	14464.1791044776	9434.40298507463	11103.6865671642	31701.9402985075	83530.5970149254	11828.8059701493	38261.6567164179	13487.4925373134	29142.8059701493	9708.71641791045	11681.2835820896	41827.8507462687	23181.0895522388	16107	11710.0597014925	66555.5671641791	3749.98507462687	5170.49253731343	4581.26865671642	9424.02985074627	8579.25373134328	2864.29850746269	4074.10447761194	11789.0447761194	5802.20895522388	3918.31343283582	5930.0447761194	3384.13432835821	3542.38805970149	9928.53731343284	4813.53731343284	10294.9701492537	6911.94029850746	6771.16417910448	15218.8358208955	11356.4776119403	1620.83582089552	1203.71641791045	3500.0447761194	6856.4328358209	2992.92537313433
RBM16	111859.567164179	141306.611940299	142354.059701493	112272.328358209	127804.895522388	89151.0597014925	82343.5074626866	125994.268656716	105033.626865672	101745.791044776	124130.388059701	96150.7462686567	109502.268656716	91007.776119403	139708.970149254	147038.402985075	108371.044776119	112085.014925373	111225.850746269	120621.522388060	96011.5223880597	86772.8507462687	155858.074626866	103787.343283582	189160.537313433	195710.925373134	166681.567164179	244016.865671642	190434.208955224	139518.104477612	151351.731343284	73959.2686567164	130880.850746269	131748.134328358	144945.701492537	93780.9253731343	155858.074626866	117585.611940299	148122.731343284	104833.477611940	114240.208955224
RBM33	54118.776119403	49754.4328358209	31645.3731343284	43570.5223880597	36787.8507462687	17646.9850746269	74428.1791044776	45368.6268656716	45420.2388059701	46394.1791044776	31729.1492537313	41898.0447761194	55722.4029850746	65422.1044776119	40710.9253731343	33904.5820895522	78260.9402985075	68031.4328358209	74295.8805970149	42365.1791044776	70291.9552238806	54229.0597014925	91966.5970149254	31942.0597014925	50653.9701492537	72534.7014925373	31966.2089552239	104390.567164179	52097.5373134328	38107.328358209	41170.3432835821	72509.8059701493	82403.9552238806	65789.4179104478	40589.4029850746	42098.1194029851	70236.1940298507	51364.1940298507	20084.4029850746	34346.6716417910	38395.0447761194
RBM9	1104.59701492537	610.55223880597	736.880597014925	1138.19402985075	826.074626865672	806.328358208955	1159.76119402985	693.149253731343	2205.77611940298	952.31343283582	887.283582089552	781.20895522388	3315.4776119403	550.865671641791	892.671641791045	609.44776119403	466.820895522388	394.044776119403	759.761194029851	467.641791044776	716.10447761194	651.940298507463	1308.49253731343	533.686567164179	619.388059701493	772.910447761194	395.55223880597	1453.29850746269	1715.32835820896	836.373134328358	879.194029850746	773.507462686567	584.567164179104	1784.64179104478	363.776119402985	1201.11940298507	1377.83582089552	3224.80597014925	5009.17910447761	1056.79104477612	1827
RBMS3	3538.91044776119	6905.65671641791	7719.77611940299	9965.32835820896	3644.97014925373	4806.86567164179	1534.91044776119	2845.44776119403	4045.55223880597	12213.3582089552	4270.19402985075	1614.61194029851	5468.14925373134	2182.35820895522	1718.71641791045	3063.86567164179	3977.08955223881	2058.26865671642	4181.92537313433	3042.49253731343	2789.32835820896	1891.70149253731	930.432835820896	1338.07462686567	6260.41791044776	10589.6567164179	10170.0597014925	2845.44776119403	12551.1791044776	14053.9253731343	2520.37313432836	1199.01492537313	1948.47761194030	18950.3134328358	2619.67164179104	1459.97014925373	5799.23880597015	1419.89552238806	13000.4328358209	11527.7164179104	4928.23880597015
RBPMS	91568.0447761194	120559.432835821	88818.6865671642	47211.328358209	173282.313432836	142596.940298507	107303.179104478	127014.298507463	90266.9402985075	80894.0447761194	110917.417910448	166234.388059701	96.7164179104478	154764.402985075	137594.447761194	89493.2835820896	46623.5671641791	38922.4626865672	32092.6865671642	6497.70149253731	46525.8208955224	7193.05970149254	1806.04477611940	63905.5223880597	29109.7611940299	92506.8805970149	32934.8955223881	25261.5522388060	18094.5671641791	88387.8208955224	18543.9402985075	31323.0895522388	48682.1641791045	206338.895522388	79190.8656716418	84954.4179104478	55039.5970149254	2824.83582089552	128940.119402985	60867.6119402985	66819.5671641791
RDH10	1540059.64179104	198066.477611940	33224.5671641791	11651.6119402985	177302.104477612	28836.5223880597	526568.52238806	178738.552238806	26906.6119402985	83350.223880597	90362.4179104478	738868.328358209	97.3731343283582	461562.552238806	779652.820895522	636967.910447761	136471.059701493	147038.402985075	26318.1940298507	59969.1194029851	272973.044776119	41827.8507462687	157248.343283582	130113.716417910	15335.4477611940	8230.53731343284	7838.07462686567	11494.6268656716	4722.91044776119	15468.2537313433	11360.5522388060	21839.9701492537	40473.9850746269	24435.9104477612	2744.53731343284	19813.3432835821	21967.4179104478	185807	6392.80597014925	6688.01492537313	4307.85074626866
RELL1	4068.91044776119	2945.28358208955	1096.88059701493	4523.83582089552	1282.59701492537	6434.88059701493	4267.71641791045	4243.25373134328	5373.35820895522	2655.11940298507	5840.41791044776	4151.25373134328	4628.02985074627	6180.9552238806	5375.98507462687	5577.58208955224	5190.32835820896	10036.4626865672	11502.1791044776	4434.71641791045	7250.74626865672	5686.89552238806	7086.0447761194	4551.11940298507	3359.74626865672	1864.38805970149	2055.86567164179	4418.13432835821	3491.32835820896	1657.35820895522	4845.9552238806	2961.77611940298	3711.68656716418	3403.50746268657	1365.50746268657	3108.74626865672	2325.59701492537	8999.5671641791	3356.28358208955	7876.10447761194	5855.44776119403
RGPD2	2.98507462686567	9.44776119402985	2.23880597014925	117.223880597015	6793.67164179104	513.029850746269	1674.56716417910	18.1791044776119	383.373134328358	0.492537313432836	340.567164179104	733.373134328358	99.9253731343284	2.01492537313433	2.23880597014925	2.16417910447761	400.910447761194	13.0149253731343	2.01492537313433	247.776119402985	470.089552238806	42.4029850746269	25.0149253731343	885.940298507463	4.68656716417910	130.597014925373	435.626865671642	1400.88059701493	2.37313432835821	21.7611940298507	36.7611940298507	9.6268656716418	91.5970149253731	64.6417910447761	582.164179104478	3.16417910447761	7.53731343283582	705.79104477612	3.91044776119403	75.2238805970149	482.238805970149
RHOA	165423.149253731	202637.149253731	261557.985074627	188692.791044776	68076.2835820896	269655	147602.074626866	272611.283582090	253323.522388060	226289.940298507	255934.179104478	211440.179104478	249315.402985075	223296.970149254	231275.223880597	305309.492537313	185205.283582090	258575.343283582	223296.970149254	186275.432835821	232638.283582090	245608.880597015	136797.582089552	246579.925373134	251190.835820896	233008.970149254	195927.656716418	154342.865671642	285119.985074627	232638.283582090	190004.029850746	335176.537313433	227324.373134328	220766.671641791	298024.119402985	282262.582089552	237733.313432836	248330.402985075	225737.805970149	295989.940298507	309333.820895522
RIBC2	4737.16417910448	15871.2537313433	4704.86567164179	3022.79104477612	27617.8507462687	9494.11940298507	7129.55223880597	4424.5223880597	9657.82089552239	3414.98507462687	944.940298507463	69058.8059701493	15371.2686567164	16517	15907.4776119403	13725.7761194030	439.164179104478	5979.35820895522	1677.68656716418	3426.58208955224	3094.02985074627	2948.73134328358	1398.07462686567	35985.4328358209	823.686567164179	498.686567164179	945.626865671642	987.328358208955	230.955223880597	1537.41791044776	2727.58208955224	10710.7014925373	2196.95522388060	413.238805970149	4720.5671641791	7576.19402985075	6516.49253731343	5212.46268656716	3142.73134328358	507.194029850746	689.417910447761
RNF157	15831.7164179104	15798.1641791045	6673.28358208955	653.850746268657	11221.6865671642	869.044776119403	14835.9701492537	4288.82089552239	1361.73134328358	10486.9104477612	2368.19402985075	6406.88059701493	4299.49253731343	15564.3731343284	3602.34328358209	4673.70149253731	1479.20895522388	2319.92537313433	3301.17910447761	15964.9253731343	2743.32835820896	9606.59701492537	10582.6417910448	2984.22388059702	10247.4626865672	8502.80597014925	8522.77611940298	17056.9701492537	4233.34328358209	2173.97014925373	23482.6865671642	12068.1641791045	20488.5820895522	2838.56716417910	2453.91044776119	5022.88059701493	2947.35820895522	19330.5223880597	431.402985074627	4826.55223880597	2930.80597014925
RNF40	142596.940298507	152033.880597015	131254.373134328	148122.731343284	93418.8358208955	95502.343283582	116710.044776119	100398.522388060	101917.895522388	162440.701492537	86712.9850746269	147341.059701493	121001.059701493	172156.283582090	135985.194029851	82014.8507462687	111676.402985075	101624.283582090	139213.865671642	146550.462686567	133390.328358209	148980.134328358	146953.537313433	146358.447761194	113829.313432836	106810.522388060	126564.417910448	97365.7014925373	110693.865671642	123993.447761194	130267.582089552	130203.507462687	152440.656716418	160485.582089552	93226.0895522388	90551.2089552239	109213.238805970	122817.402985075	127804.895522388	98216.1791044776	86098.432835821
ROCK1	125751.940298507	92192.328358209	61712.6716417910	54183.6119402985	102917.029850746	100640.208955224	70436.2985074627	94096.7910447761	65811.2388059701	46144.6119402985	157248.343283582	62287.6417910448	57516.552238806	61185.8955223881	96855.104477612	79674.6268656716	82854	93114.0447761194	72773.9104477612	31809.1641791045	75976.3582089552	44439.2089552239	66665.0149253731	44757.6417910448	81645.0597014925	84441.9552238806	77360.5074626866	64675.328358209	39330.2537313433	120559.432835821	113084.388059701	83720.6119402985	100361.104477612	76776.1343283582	104047.671641791	76481.6417910448	99919.3731343284	137922.820895522	185958.567164179	131821.910447761	89991.4029850746
RPL19	81929.3582089552	163298.955223881	240938.671641791	250438.283582090	470731.253731343	202853.208955224	146659.611940299	116264.940298507	104509.298507463	215668.149253731	108264.074626866	123321.761194030	204715.597014925	179675.104477612	91160.3731343284	74480.2089552239	109068.417910448	42158.8955223881	75819.9701492537	171606.059701493	126348.223880597	97962.0597014925	47956.671641791	86017.8805970149	106324.537313433	139318.313432836	169357.298507463	80268.6567164179	196463.343283582	118909.865671642	165073.746268657	51320.2537313433	43965.3880597015	103213.119402985	291598.283582090	1157379.92537313	61754.5074626866	71754.7611940299	157248.343283582	91489.1492537313	127405.432835821
RPL27	308109.194029851	343468.880597015	444794.373134328	892119.850746269	669358.417910448	455192.119402985	453633.179104478	391957.940298507	274185.328358209	734445.776119403	447985.731343284	809391.134328358	802225.298507463	536019.850746269	286636.686567164	129095.492537313	185677.731343284	112551.805970149	155415.164179104	252972.656716418	920554.910447761	241225.641791045	165191.268656716	285119.985074627	204894.402985075	169896.641791045	201388.179104478	88462.2388059701	1916809.13432836	329564.805970149	302757.447761194	161095.134328358	117771.492537313	141228.641791045	602641.641791045	270108.388059701	193883.910447761	298601.268656716	323424.52238806	413142.074626866	1050670.95522388
RPL28	194267.880597015	700996.164179104	481971.134328358	686532.343283582	341200.910447761	447985.731343284	360762.641791045	330180.044776119	301195.537313433	487849.656716418	175761.850746269	301195.537313433	696241.731343284	370856.910447761	254437.253731343	191119.432835821	389859.029850746	348924.791044776	257847.925373134	608959.208955224	402574.029850746	502526.925373134	341200.910447761	712106.835820896	342615.089552239	319100.537313433	561606.388059702	401381.76119403	476467.074626866	168733.791044776	282262.582089552	234603.910447761	428215.119402985	538985.447761194	626318.492537313	190434.208955224	392959.089552239	302257.119402985	342615.089552239	200016.611940299	315232.597014925
RPL38	132299.746268657	441606.597014925	296911.820895522	372673.537313433	322796.985074627	365615.089552239	223071.686567164	233888.194029851	185807	300727.522388060	143750.716417910	272140.462686567	407306	263162.537313433	197724.462686567	113886.402985075	131115.701492537	96268.0149253731	80952.9104477612	158156.507462687	241715.537313433	148018.059701493	127076.238805970	130330.089552239	144149.910447761	172011.358208955	145993.611940299	104696.044776119	629716.880597015	168488.955223881	350666.820895522	91531.0597014925	97670.119402985	159321.417910448	244982.313432836	436197.970149254	153706.820895522	216442.791044776	169764.76119403	95091.6865671642	250772.731343284
RPN2	1084119.61194030	859153.52238806	824357.552238806	859153.52238806	284509.447761194	529394.71641791	961590.134328358	387503.432835821	598722.313432836	428215.119402985	522060.47761194	656291.462686567	561606.388059702	794112.134328358	885003.402985075	824357.552238806	574715.358208955	618311.388059702	558856.791044776	1229177.62686567	320208.268656716	686532.343283582	444794.373134328	498458.432835821	515354.014925373	406199.014925373	691055.029850746	474308.671641791	262038.970149254	859153.52238806	779652.820895522	317777.194029851	1129570.29850746	226289.940298507	355015.820895522	487849.656716418	350666.820895522	226818.895522388	420377.298507463	786176.134328358	909739.582089552
RPS24	254066.492537313	299123.388059701	421580.731343284	398158.268656716	584190.179104478	350666.820895522	234603.910447761	181869.671641791	182846.373134328	344205.776119403	262038.970149254	203034.208955224	388463.701492537	199850.955223881	182547.761194030	178596.358208955	213988.23880597	355015.820895522	127475.716417910	605725.432835821	254853.716417910	282671.313432836	294886.492537313	376976.47761194	217827.776119403	242948.089552239	131177.940298507	56892.1791044776	485954.805970149	166681.567164179	567831.223880597	167952.343283582	265088.76119403	177138.268656716	422876.328358209	129389.507462687	217621.059701493	258575.343283582	236017.805970149	214876.835820896	438789.805970149
RSF1	65288.2835820895	102917.029850746	95640.104477612	48812.552238806	92392.4029850746	104938.462686567	66819.5671641791	74537.0149253731	82245.0149253731	97670.119402985	100686.731343284	72216.2835820896	112829.104477612	61379.2388059701	72994.1641791045	80209.2985074627	68809.0746268657	64632.5074626866	71183.1940298507	58869.4328358209	98744.656716418	135639.223880597	74772	61379.2388059701	146064.417910448	142542.223880597	152869.432835821	178137	113430.313432836	117272.477611940	178596.358208955	93189.1343283582	78228.7611940299	92311.0746268657	102766.313432836	95640.104477612	91342.6268656716	160616.716417910	205940.865671642	92192.328358209	66376.6567164179
RSL1D1	178442.880597015	510541.865671642	506546.014925373	264402.716417910	359947.119402985	245305.835820896	163435.656716418	260404.194029851	116523.507462687	192234.373134328	290965.686567164	284030.522388060	197724.462686567	243355.895522388	264802.179104478	192554.522388060	260802.507462687	124327.776119403	162939.507462687	230741.059701493	265512.343283582	189297.089552239	217827.776119403	245608.880597015	254853.716417910	281824.358208955	241225.641791045	235161.119402985	299515.328358209	210192.119402985	359025.23880597	226818.895522388	420377.298507463	397253.164179104	543834.164179104	119134.044776119	208471.820895522	299123.388059701	270998.552238806	202853.208955224	214876.835820896
S1PR5	2153.20895522388	334	55.5522388059701	638.373134328358	950.925373134328	1125.05970149254	3396.56716417910	190.731343283582	546.850746268657	226.432835820896	136.134328358209	1156.10447761194	1901.86567164179	329.731343283582	300.432835820896	617.970149253731	803.059701492537	242	598.925373134328	931.029850746269	14956.8358208955	2.23880597014925	289.477611940299	432.119402985075	70.0597014925373	23.2985074626866	41.4925373134328	429.029850746269	151.014925373134	657.164179104478	185.582089552239	503.194029850746	1029.22388059701	686.194029850746	3.85074626865672	571.462686567164	1494.14925373134	6826.22388059701	246.835820895522	4101.74626865672	2509.76119402985
SAE1	53981.0597014925	80861.447761194	34460.0597014925	109735.850746269	11869.8507462687	49012.8656716418	41250.1492537313	33830.8507462687	33532.8805970149	42107.2388059701	32029.6716417910	20790.5820895522	45175.9850746269	37016.4925373134	53100.9701492537	53524.4179104478	28646.3731343284	17876.8507462687	41306.8358208955	86471.8059701493	26497.4029850746	73516.9850746269	32776.8059701493	35190.3432835821	57950.8955223881	37383.5671641791	73217.776119403	58122.4776119403	55743.3432835821	32203.2388059701	101533.850746269	22072.8507462687	39598.2537313433	36321.8805970149	39214.9552238806	30292.9701492537	20220.5970149254	75397.1343283582	44486.8805970149	75196.776119403	100923.507462687
SBF1	204894.402985075	128749.805970149	105796.283582090	172301.253731343	239639.552238806	145878.373134328	187976.074626866	237488.746268657	300727.522388060	182846.373134328	80517.3731343284	248665.298507463	158156.507462687	203438	109068.417910448	136980.059701493	197153.686567164	283711.462686567	262038.970149254	241715.537313433	340402.626865672	102173.597014925	197491.014925373	225737.805970149	82885.2089552239	169764.76119403	77685.9552238806	235467.76119403	359947.119402985	158643.731343284	80790.3880597015	155089.970149254	253323.522388060	162017.746268657	96945.6865671642	281824.358208955	296911.820895522	229980.014925373	277207.507462687	166550.76119403	146452.537313433
SCN4B	1639.59701492537	108.582089552239	109.925373134328	298.492537313433	89.8805970149254	576.910447761194	172.432835820896	429.029850746269	218.611940298507	836.373134328358	219.313432835821	142.238805970149	1952.16417910448	57.0298507462687	658.238805970149	2015.43283582090	722.522388059701	769.820895522388	172.089552238806	220.582089552239	654.686567164179	150.029850746269	1723.68656716418	12.8208955223881	878.671641791045	714.10447761194	249.985074626866	1885.17910447761	1621.98507462687	848.119402985075	249.55223880597	14.1343283582090	752.582089552239	77.2388059701493	897.597014925373	335.417910447761	1370.16417910448	1736.13432835821	1039.89552238806	4340.98507462687	3328.50746268657
SEC16A	327645.626865672	249033.253731343	121383.880597015	136546.761194030	71354.343283582	78562.1641791045	190004.029850746	271710.910447761	178442.880597015	251190.835820896	143472.820895522	135639.223880597	116.716417910448	316463.149253731	194940.940298507	237969.850746269	209468.208955224	522060.47761194	264402.716417910	258202.76119403	383678.253731343	219827.477611940	307046.164179104	400417.343283582	172581.835820896	200761.298507463	90847.9402985075	228892.940298507	170263.029850746	153936.820895522	115724.044776119	239321.567164179	311699.059701493	173013.671641791	192743.492537313	263162.537313433	481971.134328358	366360.059701493	110750.835820896	185205.283582090	169493.955223881
SEMA3B	189613.791044776	105179.268656716	89991.4029850746	71013.3432835821	340402.626865672	16027.7462686567	138966.701492537	38869.0746268657	104884.194029851	38762.5074626866	89493.2835820896	461562.552238806	22539.0746268657	123321.761194030	185205.283582090	116204.089552239	135460.238805970	17295.5223880597	165816.074626866	5900.10447761194	133936.119402985	58746.4328358209	63036	216442.791044776	72994.1641791045	52082.1641791045	65333.1343283582	19943.7611940299	27253.4029850746	50930.8358208955	62682.3582089552	81015.8507462687	102406.104477612	105334.582089552	226539.686567164	130113.716417910	141408.164179104	7973.58208955224	113642	18227.8507462687	3049.50746268657
SEMA4D	78428.5820895522	145403.970149254	55286.3432835821	50388.671641791	23673.5522388060	28987.223880597	50326.3134328358	37760.1641791045	78830.8805970149	41737.3432835821	54229.0597014925	66354.5223880597	117.447761194030	88462.2388059701	54148.4776119403	84986.7611940299	44757.6417910448	45935.9253731343	45223.447761194	66121.8507462687	103787.343283582	146736.477611940	67565.5074626866	42098.1194029851	35218.4925373134	68614.7910447761	39713.328358209	29198.6268656716	24256.3731343284	93267.328358209	38922.4626865672	50300.0149253731	21850.1791044776	12498.5373134328	27927.2985074627	66443.4626865672	41397.4776119403	28374.3134328358	20634.3432835821	15915.0597014925	14314.8656716418
SENP6	91489.1492537313	181869.671641791	171196.268656716	49549.7014925373	263649.626865672	174799.402985075	59333.6865671642	183606.925373134	64364.9850746269	70758.4029850746	230438.835820896	119134.044776119	65241.7462686567	59278.2985074627	109783.970149254	108808.298507463	165073.746268657	111906.507462687	90030.4626865672	79957.7910447761	105433.910447761	86996.2686567164	162017.746268657	73887.4328358209	270998.552238806	226021.014925373	227536.791044776	199850.955223881	168488.955223881	186275.432835821	154205.179104478	149566.626865672	137337.417910448	174951.253731343	173577.507462687	92506.8805970149	161883.373134328	128603.761194030	289330.716417910	155415.164179104	102265.910447761
SESN2	25353.7611940299	18518.2985074627	19068.3582089552	20646.9701492537	7693.11940298507	19850.5074626866	57300.7462686567	24422.1194029851	16289.5373134328	30635.5074626866	33144.2686567164	61889.1044776119	21128.6417910448	48600.9104477612	35275.2388059701	41479	10137.3134328358	16371.1791044776	16534.6268656716	16772.4179104478	17002.7910447761	23242.5223880597	9664.01492537313	18746.3582089552	20372.2537313433	22701.2835820896	27409.1940298507	77394.6865671642	37175.7014925373	8203.61194029851	6478.23880597015	43408.2686567164	28686.8208955224	95720.447761194	6552.22388059701	5097.49253731343	11329.6865671642	49359.8358208955	14310.2835820896	31800.9253731343	32746.2686567164
SGSM2	69794.2835820896	80487.4626865672	99919.3731343284	128827.776119403	136885.940298507	65467.6567164179	73250.9402985075	66507.5970149254	85093.2089552239	94817.0597014925	72773.9104477612	181869.671641791	90146.7462686567	110151.208955224	66575.9253731343	56495.4626865672	171196.268656716	147915.656716418	109502.268656716	103787.343283582	145143.194029851	47890.5074626866	124607.268656716	120075.805970149	96106.3731343284	86158.5970149254	96446.1791044776	45322.1940298507	79104.3731343284	150232.134328358	71377.4776119403	103268.910447761	161523.776119403	43260.6268656716	74985.3582089552	106186.164179104	116909.686567164	132803.462686567	126406.447761194	63253	45506.3582089552
SH2D1A	89.0597014925373	15.7164179104478	3.31343283582090	2.23880597014925	95.8358208955224	219.880597014925	19.5074626865672	480.597014925373	1839.79104477612	28.044776119403	896.20895522388	49.044776119403	121.671641791045	39.0746268656716	101.925373134328	20.4179104477612	2.23880597014925	372.029850746269	17.6417910447761	4.08955223880597	30.9850746268657	520.149253731343	34.4925373134328	152.074626865672	10.9253731343284	120.432835820896	45.5373134328358	24.8507462686567	5.52238805970149	0.776119402985075	2.19402985074627	5400.41791044776	19.8208955223881	80.5373134328358	5.04477611940298	138.014925373134	13.9850746268657	88.5223880597015	204.417910447761	72.2537313432836	1.28358208955224
SH2D4A	3159.94029850746	35985.4328358209	52143.3731343284	19760.0597014925	16248.6716417910	28055.7164179104	22326.223880597	34185.4626865672	16835.5074626866	32816.5223880597	8699.83582089552	24118.8358208955	122.014925373134	41908.6716417910	13956	12526.0149253731	61038.0447761194	23193.3134328358	43417.7014925373	11789.0447761194	66311.4776119403	19016.9253731343	29254.4776119403	14693.2537313433	53867.0597014925	49827.3731343284	40223.1492537313	47902.9850746269	151729.373134328	39839.2089552239	6648.77611940299	23319.1791044776	63502.9253731343	105229.014925373	36391.8955223881	30578.8955223881	27802.2388059701	88.9850746268657	26175.9850746269	4800.4776119403	6189.44776119403
SKP2	23924.8208955224	22950.6716417910	17108.0298507463	75923.8656716418	9251.58208955224	9133.29850746269	20066.1641791045	9354.29850746269	6606.11940298507	13113.8507462687	12254.5820895522	19153.0597014925	25625.7611940299	40386.0447761194	21722.6268656716	33745.6865671642	14378.6865671642	16235.5223880597	13553.1940298507	29308.3134328358	10306.9253731343	30346.5373134328	51548.0298507463	7655.5671641791	16281.3582089552	18893.1791044776	22501.8507462687	23877.776119403	22482.776119403	10134.1492537313	34814.2686567164	70964.0597014925	22695.5671641791	6006.86567164179	13578.5223880597	24210.4328358209	20289.2388059701	30104.8358208955	29797.3731343284	52593.1940298507	91698.5970149254
SLC13A3	7261.5671641791	1277.38805970149	4312.83582089552	42707.2686567164	8554.4328358209	840.23880597015	160485.582089552	5902.65671641791	1826.04477611940	5866.19402985075	2948.73134328358	3416.65671641791	13942.4925373134	3980.40298507463	808.089552238806	738.149253731343	1026.43283582090	2627.89552238806	1193.14925373134	14643.9402985075	3088.22388059702	734.462686567164	8467.0447761194	3413.02985074627	6096.55223880597	7757.28358208955	7749.07462686567	19168.8208955224	4662.34328358209	4640.9552238806	504.402985074627	3121.83582089552	1754.46268656716	7381.77611940299	3441.01492537313	1618.91044776119	2393.34328358209	924.029850746269	10906.4626865672	6618.67164179104	15190.8955223881
SLC16A5	85093.2089552239	107462.447761194	39243.8358208955	21801.1641791045	103164.820895522	34973.5223880597	88778.7462686567	92804.9850746269	50403.6417910448	53485.0298507463	85922.328358209	335917.656716418	134456.761194030	121596.179104478	68903.2686567164	119901.298507463	7224.14925373134	4129.94029850746	14483.3432835821	18809	51940.6567164179	48932.447761194	3509.08955223881	62556.328358209	23924.8208955224	26006.4776119403	16346.9253731343	16512.2089552239	3634.26865671642	79523.223880597	37684.9850746269	43213.0447761194	38569.2985074627	57193.0746268657	47119.0149253731	126931.328358209	54658.5820895522	854.23880597015	22990.8059701493	11337.7611940299	16772.4179104478
SLC17A1	7.91044776119403	181.343283582090	1810.40298507463	1449.41791044776	21486.0298507463	108.208955223881	828.283582089552	86.4626865671642	361.343283582090	5334.77611940299	12898.9402985075	955.23880597015	471.641791044776	12784.1194029851	102.208955223881	6001.53731343284	2.23880597014925	19.3731343283582	2.23880597014925	4.56716417910448	8.14925373134328	2.23880597014925	36.5671641791045	14.6567164179104	8522.77611940298	15577.3134328358	28078.9850746269	1813.97014925373	9272.01492537313	0.955223880597015	14.1343283582090	16.2686567164179	20.4925373134328	82.7313432835821	5.76119402985075	8.38805970149254	14.8059701492537	94.179104477612	2809.07462686567	57.0746268656716	26.044776119403
SLC17A3	31.9253731343284	43.3283582089552	471.268656716418	1118.35820895522	1313.79104477612	53.6119402985075	20.1940298507463	86.5671641791045	52.7761194029851	320.925373134328	10713.8358208955	50.865671641791	126.940298507463	373.671641791045	4.08955223880597	421.238805970149	2.23880597014925	19.4477611940299	2.23880597014925	4.67164179104478	8.28358208955224	2.23880597014925	36.6567164179104	14.7462686567164	9404.4328358209	20776.6268656716	24939.6716417910	2445.46268656716	10261.5970149254	0.970149253731343	90.7164179104478	16.3582089552239	108.388059701493	82.865671641791	62.2537313432836	8.43283582089552	148.611940298507	94.4626865671642	2737.31343283582	100.268656716418	26.0895522388060
SLC25A42	6350.59701492537	3940.79104477612	2837.23880597015	6197.23880597015	1050.85074626866	1038.40298507463	2723.31343283582	1636.46268656716	1851.79104477612	11211.4477611940	3567.20895522388	1672.25373134328	11789.0447761194	2945.28358208955	2909.20895522388	3070.04477611940	3017.71641791045	4583.89552238806	1438.23880597015	5661.41791044776	2929.14925373134	5996	2938.97014925373	4828.85074626866	4620.83582089552	6673.28358208955	8735.22388059702	6065.07462686567	7545.40298507463	3114.94029850746	4781.70149253731	5508.4776119403	4989.16417910448	4428.34328358209	2627.89552238806	1913.26865671642	3905.44776119403	5542.64179104478	6246.4328358209	3042.49253731343	2240.86567164179
SLC25A45	3507.46268656716	6115.64179104478	1471.88059701493	4957.31343283582	11946.3582089552	3387.53731343284	3843.74626865672	3161.43283582090	3998.76119402985	3136.82089552239	4231.25373134328	4478.20895522388	10197.0597014925	4058.26865671642	7814.05970149254	2340.14925373134	1675.44776119403	4993.08955223881	3697.25373134328	3679.88059701493	3283.85074626866	4045.55223880597	3799.53731343284	2651.95522388060	21096.2089552239	13642.6119402985	14218.5820895522	15504.0895522388	12640.5373134328	9883.58208955224	1123.50746268657	2006.97014925373	10922.9402985075	2205.77611940298	1292.29850746269	9093.46268656716	5437.65671641791	3652.61194029851	9725.85074626866	3084.65671641791	4058.26865671642
SLC29A1	98572.0298507463	37518.223880597	47802.9552238806	205753.970149254	44676.7910447761	61402.0149253731	59714.7462686567	34206.0895522388	57737.3582089552	26094.4925373134	44210.0149253731	17981.8955223881	21308.5671641791	13747.0746268657	27206.1194029851	23054.8507462687	69940.0895522388	113767.671641791	32968.0895522388	76776.1343283582	22552.5223880597	81559.8656716418	31885.6119402985	10721.2089552239	106514.313432836	111325.432835821	156337.194029851	294886.492537313	61271.9402985075	67541.7462686567	117706.432835821	52625.7611940299	97189.2985074627	9016.71641791045	22995.9552238806	46460.5074626866	112442.537313433	112668.716417910	27830.8955223881	186984.477611940	151590.716417910
SLC35A1	67010.8805970149	26482.6865671642	29331.1641791045	6159.62686567164	36373.3582089552	21905.3880597015	22471.6268656716	22651.0597014925	14817.7910447761	16061.7164179104	44301.4925373134	33504.2089552239	17492.4626865672	16422.5223880597	21391.4029850746	22977.223880597	28035.3582089552	13346.9104477612	14263.1044776119	9285.14925373134	18126.4776119403	9595.5223880597	13574.7462686567	17202.4776119403	19153.0597014925	23379.776119403	18181.6119402985	20231.4328358209	34429.9552238806	23219.7462686567	9153.28358208955	26271.9104477612	28305.7164179104	22964.2089552239	17624.8805970149	32038.3582089552	109502.268656716	20998.0149253731	16781.5522388060	18798.9552238806	14850.9253731343
SLC37A1	38126.8507462687	18340.4029850746	14189.2686567164	16857.1492537313	35496.0447761194	13528.6417910448	38004.2537313433	20577.5671641791	49612.4328358209	23076.4328358209	31528.9253731343	22300.6268656716	92392.4029850746	26006.4776119403	16395.0895522388	47253.223880597	26560.8358208955	45039.3731343284	61589.5223880597	21889.0298507463	6302.86567164179	27131.7014925373	9378.82089552239	54323.6268656716	7345.65671641791	7658.94029850746	6088.4776119403	6648.77611940299	4204.68656716418	16940.8955223881	6859.05970149254	23586.7313432836	251872.164179104	37084.2985074627	33532.8805970149	93114.0447761194	34831.1343283582	16390.7611940299	1618.91044776119	10528.5373134328	34102.8656716418
SLC4A5	1327.34328358209	1551.50746268657	2814.74626865672	6305.62686567164	8519.64179104478	6628.22388059701	4204.68656716418	6197.23880597015	19185.0298507463	4813.53731343284	5891.76119402985	1700.13432835821	16529.8059701493	2488.61194029851	2314.46268656716	3959.37313432836	1956.85074626866	8019.53731343284	4981.5671641791	39520.776119403	2920.22388059702	3135.16417910448	9742.32835820896	4398.14925373134	6478.23880597015	8291.58208955224	9241.32835820896	16951.1044776119	16152.1492537313	23158.5970149254	15559.4626865672	15836.2238805970	4401.10447761194	5484.77611940299	15572.5223880597	10599.0597014925	7080.07462686567	3017.71641791045	9156.74626865672	1126.92537313433	2592.11940298507
SLC9A9	3024.19402985075	2713.11940298507	3009.65671641791	2567.98507462687	1601.56716417910	5772.50746268657	3129.95522388060	5241.70149253731	13403.1343283582	4011.43283582090	9512.1343283582	706.268656716418	4280.50746268657	2630.5223880597	6706.59701492537	7149.34328358209	1553.91044776119	3832.58208955224	1803.74626865672	1032.43283582090	2809.07462686567	6996.89552238806	670.820895522388	1768.41791044776	5432.34328358209	11855.0895522388	2734.19402985075	3507.46268656716	6621.5223880597	1319.07462686567	2942.05970149254	1137.40298507463	1031.76119402985	1167.43283582090	1189	669.731343283582	2880.22388059702	342.388059701493	4714.44776119403	11130.6716417910	4930.55223880597
SMAD2	54043.223880597	50930.8358208955	74167.9104477612	48183.671641791	56270.6119402985	70913.5223880597	64322.1940298507	75138	49485.4776119403	64260.328358209	82992.552238806	54839.9701492537	60028.8955223881	66214.5820895522	84002.9402985075	74295.8805970149	71329	58360.6567164179	76374.2835820896	49424.0895522388	64761.4328358209	60807.0746268657	58307.1194029851	69466.447761194	85722.4925373134	97104.2835820896	71832.3880597015	95302.343283582	70136.2537313433	49841.4328358209	117329	93895.656716418	54307.1641791045	72417.5671641791	91117.9402985075	88353.5074626866	72826.5074626866	76920.2985074627	45572.6268656716	72242.2089552239	71013.3432835821
SMAD3	18983.5074626866	57636.8656716418	77144.2985074627	47356.7313432836	127868.805970149	30259.1343283582	96065.0746268657	94686.3880597015	42935.223880597	110335.358208955	34007.1641791045	11666.3283582090	20669.7910447761	56927.2686567164	57317.1343283582	72242.2089552239	21292.2835820896	27181.1641791045	33610.3283582090	27967.1791044776	63841.3582089552	9307.53731343284	46961.0149253731	16120.4328358209	90395.5970149254	146857.716417910	87454.7611940299	157133.074626866	58122.4776119403	23542.5820895522	18433.6567164179	23919.0447761194	51334.0597014925	55826.2835820895	29050.1641791045	19861.6567164179	24370.223880597	15759.1194029851	32167.2985074627	31381.9552238806	25279.3134328358
SMARCC2	220517.791044776	140413.014925373	219602.074626866	207063.358208955	146857.716417910	128888.432835821	148469.462686567	209750.582089552	278648.850746269	195533.641791045	167362.223880597	118236.074626866	197340	172011.358208955	188352.223880597	78562.1641791045	267131.895522388	217621.059701493	263649.626865672	288492.507462687	208883.731343284	338868.432835821	232638.283582090	132630.865671642	284509.447761194	317777.194029851	299515.328358209	319716.447761194	373695.447761194	344205.776119403	191119.432835821	259736.313432836	242352.447761194	89151.0597014925	231275.223880597	114343.074626866	205090.805970149	172301.253731343	259736.313432836	170263.029850746	135024.865671642
SMC1B	4622.80597014925	2765.76119402985	22294.9253731343	935.86567164179	12380.8208955224	60626.4626865672	9016.71641791045	2103.26865671642	4223.34328358209	1753.35820895522	806.925373134328	17303.8208955224	17569.9402985075	17575.5970149254	8727.82089552239	4993.08955223881	2.23880597014925	265.611940298507	235.522388059701	1368.49253731343	342.701492537313	872.477611940299	1073.55223880597	397.238805970149	2956.65671641791	1171.40298507463	521.417910447761	2347.70149253731	899.149253731343	485.55223880597	3533.4776119403	40648.5671641791	169.104477611940	1426.70149253731	1031.76119402985	357.641791044776	3048.07462686567	1261.76119402985	4937.20895522388	489.582089552239	1002.32835820896
SMG6	41562.1641791045	67743.1194029851	62287.6417910448	111859.567164179	25550.4776119403	35879.4626865672	58360.6567164179	49097.7910447761	52006.552238806	58571.1641791045	58307.1194029851	43665.4925373134	97285.776119403	64193.0746268657	47576.9253731343	49733.0895522388	49126.7611940299	65629.447761194	73986.8805970149	57175.5671641791	90190.9701492537	40450.3731343284	87737.0298507463	74246.9402985075	82569.8208955224	96106.3731343284	84668.9850746269	95720.447761194	78562.1641791045	101432.044776119	56998.5820895522	47452.4776119403	65401.5074626866	70362.3731343284	73304.4776119403	38306.2388059701	66575.9253731343	89805.7164179104	67610.2537313433	83350.223880597	81795.4925373134
SMTNL1	2003.14925373134	99.6268656716418	450.253731343284	251.134328358209	866.597014925373	273.970149253731	721.940298507463	930.432835820896	1078	266.253731343284	2920.22388059702	109.104477611940	1985	1129.52238805970	373	721.940298507463	47.8805970149254	1010.53731343284	749.671641791045	251.134328358209	1329.98507462687	2734.19402985075	526.686567164179	839.65671641791	8252.44776119403	673.358208955224	10337.9552238806	2431.01492537313	1277.38805970149	645.029850746269	1222.83582089552	11064.2089552239	125.940298507463	2054.76119402985	915.567164179104	3138.74626865672	742.79104477612	2938.97014925373	903.20895522388	388.268656716418	316.328358208955
SORCS2	17334.2985074627	13023.4328358209	9525.0895522388	513.776119402985	6761.29850746269	5783.4328358209	16726.4925373134	10810.4029850746	6940.19402985075	17521.9850746269	7525.88059701493	14737.8507462687	28779.0447761194	32917.1194029851	29233.0298507463	26482.6865671642	12380.8208955224	1458.88059701493	3460.02985074627	788.820895522388	1501.86567164179	5263.4776119403	41.1940298507463	4204.68656716418	5466.38805970149	47484.3880597015	3825.61194029851	2391.79104477612	29123.7313432836	378.671641791045	1553.91044776119	15385.2089552239	7872.05970149254	26808.7611940299	7020.46268656716	1274.73134328358	73056.2089552239	4887.59701492537	1855.38805970149	28236.3283582090	4157.62686567164
SPG21	51956.0597014925	80643.7313432836	93306.3880597015	41112.0895522388	44339.9402985075	94096.7910447761	38540.8208955224	103121.776119403	47672.5074626866	55057.1194029851	121256.149253731	63486.5671641791	49549.7014925373	52593.1940298507	113084.388059701	95720.447761194	89297.0746268657	83621.328358209	82817.104477612	95050.7910447761	62745.0149253731	74930.6567164179	66920.5970149254	111496.641791045	73550.0298507463	70704.2089552239	75462.3880597015	58732.7611940299	79645.4179104478	60646.9850746269	160845.582089552	111382.820895522	65789.4179104478	119315.343283582	126564.417910448	70088.2835820896	76718.2089552239	64171.5671641791	83621.328358209	88140.5223880597	80952.9104477612
SPP1	1843177.3880597	171459.76119403	118964.985074627	370856.910447761	2378335.07462687	2378335.07462687	5346737.43283582	1268626.25373134	2270966.94029851	70386.8507462687	4051913.31343284	108593.507462687	455192.119402985	187630.805970149	571684.014925373	149468.164179104	157133.074626866	515354.014925373	113143.671641791	10606.8805970149	392959.089552239	1589201.16417910	26871.7462686567	574715.358208955	1095690.05970149	1985	4843.88059701493	41138.0746268657	883.089552238806	25618.8208955224	850431.268656716	850431.268656716	45469.3582089552	28094.1343283582	587005.432835821	137242.731343284	2452.29850746269	22713.8955223881	16737.5671641791	77659.8805970149	110917.417910448
SRGAP2	26863.7313432836	18995.0447761194	16226.2686567164	16262.1044776119	28428.5223880597	34557.5373134328	24588	45148.9701492537	71013.3432835821	39566.1641791045	24382.7313432836	39767.9552238806	40974.4328358209	26080.7014925373	22495.5522388060	28459.5074626866	49549.7014925373	74197.4776119403	32487.8507462687	122369.507462687	16563.6716417910	28381.9850746269	179955.955223881	9508.17910447761	14425.9104477612	26757.7014925373	29527.7313432836	37414.8656716418	22103.0746268657	74985.3582089552	30284.6567164179	32226.776119403	44807.8955223881	112668.716417910	24828.6716417910	43396.9253731343	19648.1194029851	69058.8059701493	20790.5820895522	39267.0298507463	60311.8208955224
SSBP4	47253.223880597	32712.7910447761	29936	12869.6119402985	32150.8805970149	25938.0746268657	19037.9552238806	22222.7313432836	17002.7910447761	29649.8208955224	9278.6567164179	28764.1343283582	42170.1044776119	32167.2985074627	30306.6119402985	22410.5223880597	34390.4179104478	11578.6268656716	23792.8656716418	36828.6417910448	19890.5223880597	22837.2537313433	24447.0895522388	21355.4925373134	12424.9850746269	11184.6716417910	15435.4328358209	10330.1940298507	12485.1492537313	18212.6417910448	4864.77611940299	27512.9104477612	10871.8208955224	9360.29850746269	35954.5970149254	10744.0597014925	13449.4179104478	11639.9253731343	54694.5373134328	22417	18614.3880597015
STAC3	4226.86567164179	3260.22388059702	4932.44776119403	6679.74626865672	958.820895522388	8022.34328358209	4393.50746268657	4356.73134328358	9589.3432835821	2436.73134328358	7912.55223880597	6867.65671641791	8379.88059701493	4136	1311.02985074627	2376.59701492537	2373.85074626866	14564.9253731343	4128.43283582090	3700.95522388060	3070.04477611940	9650.35820895522	3049.50746268657	6999.4328358209	7100.91044776119	2833.64179104478	11211.4477611940	4603.59701492537	2947.35820895522	2288.05970149254	3278.22388059702	2226.82089552239	1468.74626865672	4465.29850746269	12599.6567164179	4860.16417910448	3667.53731343284	4498.02985074627	9890.5671641791	2345.31343283582	4007.5223880597
STARD3	42913.1641791045	28063.2686567164	44947.4776119403	82208.223880597	51170.552238806	65031.3134328358	62004.5970149254	42009.6417910448	58201.9104477612	77394.6865671642	33494.4179104478	60754.9402985075	40504.0895522388	53068.1044776119	41562.1641791045	32629.0746268657	56079.3731343284	37537.8208955224	92840.0746268657	42238.6268656716	40160.4626865672	46949.9701492537	46977	39013.8507462687	34687.2686567164	29886.7611940299	46525.8208955224	31911.7462686567	54442.2686567164	66801.0447761194	52206.7611940299	40515.6417910448	69466.447761194	46525.8208955224	31212.6716417910	1401296.13432836	32020.0895522388	26056.3582089552	92192.328358209	51143.4029850746	49717.1343283582
STK3	59658.7313432836	57405.1492537313	25544.8805970149	18376.6716417910	82148.2686567164	42287.2388059701	34194.6716417910	87209.7611940299	22243	36363.7611940299	53609.9552238806	47771.7164179105	157.089552238806	46580.0298507463	67348.552238806	40926.8059701493	35392.7014925373	25650.3283582090	27378.223880597	11140.5074626866	17360.9701492537	30171.4029850746	47626.1791044776	25503.1044776119	23792.8656716418	29894.5970149254	17862.1492537313	26169.9552238806	26340.9104477612	29535.0895522388	19813.3432835821	69399.0597014925	26449.9253731343	114525.716417910	30354.3582089552	38672.1343283582	17641.8656716418	36609.0447761194	26279.2537313433	24537.7611940299	24545.5074626866
SUV39H2	17735.1641791045	8797.31343283582	9792	24189.8656716418	3819.25373134328	11899.3134328358	6415.19402985075	4923.92537313433	3433.35820895522	7573.97014925373	10766.2686567164	7091.76119402985	7445.86567164179	6799.82089552239	8971.6567164179	5160.94029850746	9459.14925373134	13875.2686567164	7725.34328358209	14319.7611940299	6077.89552238806	1268.53731343284	21195.5223880597	6554.4776119403	22758.776119403	11744.2388059701	16248.6716417910	21701.8208955224	13872.3432835821	10947.6119402985	33706.2835820895	12407.0298507463	20084.4029850746	10074.9552238806	9677.17910447761	5088.4328358209	11931.4328358209	20366.9552238806	9842.32835820896	16067.7910447761	21366.8208955224
SYCP2L	513.776119402985	865.313432835821	1698.74626865672	48.2537313432836	1119.37313432836	3578.86567164179	301.417910447761	1854.11940298507	7895.94029850746	760.850746268657	713.522388059701	1292.29850746269	679.940298507463	92.9253731343284	116.656716417910	478.567164179104	221.358208955224	100.373134328358	480.597014925373	925.746268656716	6316.53731343284	1455	309.686567164179	586.89552238806	11169.0149253731	6715.40298507463	16132.7611940299	74452.328358209	13445.4477611940	2814.74626865672	11375.9402985075	1012.80597014925	550.865671641791	5569.10447761194	831.313432835821	284.686567164179	578.402985074627	2833.64179104478	3891.16417910448	130.597014925373	1597.62686567164
SYTL1	40160.4626865672	50467.2388059701	43010.5074626866	23042.9402985075	23983.5223880597	76692.8805970149	74398.4179104478	43455.1940298507	64825.5671641791	15647.4179104478	62058.9402985075	312810.776119403	128749.805970149	91418.880597015	27735.3432835821	91925.104477612	99001.9253731343	64345.5820895522	80138.8805970149	85635.447761194	52958.5373134328	32852.1940298507	28179.2537313433	96185.0149253731	688.10447761194	811.10447761194	692.611940298507	320.104477611940	1220.46268656716	25122.8656716418	5516.23880597015	38772.5820895522	33144.2686567164	29103.2388059701	51646.4776119403	24562.2388059701	117959.119402985	3765.61194029851	9909.89552238806	3442.76119402985	2650.41791044776
TBC1D24	37497.0298507463	38144.4328358209	42507.223880597	20758.2985074627	31448.0895522388	4862.76119402985	30080.0149253731	3992.13432835821	11722.5373134328	36410.0447761194	7826.68656716418	27927.2985074627	26531.2089552239	40307.6865671642	16092.2238805970	18929.2089552239	8174.13432835821	24288.7164179104	9059.14925373134	32415.6865671642	9934.55223880597	13086.6119402985	16395.0895522388	15232.2985074627	6996.89552238806	7232.25373134328	5982.02985074627	16572.6268656716	18887.9402985075	10780.5074626866	12533.9701492537	23379.776119403	9887.17910447761	8274.17910447761	6001.53731343284	11406.6567164179	12135.1492537313	15620.3880597015	9281.82089552239	5967.5223880597	6814.92537313433
TCOF1	99700.2835820896	103341.014925373	83847.7910447761	202464.865671642	107578.477611940	103871.044776119	60883.5074626866	126406.447761194	137922.820895522	63079.0149253731	69963.6417910448	122305.179104478	86498.9253731343	92435.6268656716	73986.8805970149	56039.9253731343	83293.1343283582	75870.3134328358	83350.223880597	155738.641791045	78036.895522388	87527.8208955224	92506.8805970149	87767.2985074627	94817.0597014925	85886.2388059701	112035.791044776	64761.4328358209	90777.2985074627	100829.835820896	89603.8507462687	135723.388059701	312810.776119403	126482.820895522	122511	108166.686567164	93544.1940298507	162440.701492537	226818.895522388	239639.552238806	233008.970149254
TCTA	5452.49253731343	4297.14925373134	3561.92537313433	5142.82089552239	3159.94029850746	2046.91044776119	8666.58208955224	2169.77611940298	7715.41791044776	11807.1791044776	3205.50746268657	4450.26865671642	17067.1641791045	10049.4328358209	4362.94029850746	7091.76119402985	1771.61194029851	3596.59701492537	4229.40298507463	3378.97014925373	4286.80597014925	9490.31343283582	1849.16417910448	9722.3432835821	2498.16417910448	4066.41791044776	3097.61194029851	1947.53731343284	4441.74626865672	4608.16417910448	2196.95522388060	10663.7910447761	5767.71641791045	3470.92537313433	6214.53731343284	4340.98507462687	4613.19402985075	7829.44776119403	3693.34328358209	4828.85074626866	6606.11940298507
THSD4	1621.98507462687	2046.91044776119	1552.79104477612	9995.6567164179	215.029850746269	7762.82089552239	736.119402985075	23634.0447761194	21207.8507462687	1527.74626865672	6033.13432835821	10818.5373134328	5637.67164179104	3968.41791044776	13777.4626865672	3914.20895522388	5039.86567164179	14903.1194029851	139986.029850746	13996.7014925373	129095.492537313	124670.149253731	16457.4925373134	614507.268656716	1378.80597014925	4693.40298507463	67.3880597014925	490	3002.55223880597	2124.82089552239	36363.7611940299	877072.985074627	54540.8208955224	42473.5074626866	352132.388059701	17602.8955223881	19770.9253731343	5686.89552238806	6376.5223880597	11916.6567164179	6712.64179104478
THSD7B	1252.34328358209	16777.4029850746	17761.4776119403	42047.4626865672	1875.61194029851	6718.20895522388	180.029850746269	8528.62686567164	1988.73134328358	26442.8805970149	622.626865671642	1968.44776119403	34493.7611940299	16185.0447761194	1642.88059701493	20143.1343283582	17334.2985074627	2307.67164179104	16842.8358208955	3930.88059701493	10064.0597014925	4039.70149253731	7436.79104477612	10947.6119402985	6438.05970149254	31272.7910447761	34051.3134328358	7205.11940298507	8334.07462686567	1209.47761194030	8274.17910447761	2359.23880597015	21540.8507462687	1003.95522388060	3033.29850746269	925.746268656716	33281.9402985075	1072.85074626866	19.0298507462687	22657.776119403	5002.67164179104
TIMM10	15155.1343283582	14245.0597014925	12360.7910447761	9296.82089552239	14263.1044776119	12451.0447761194	8747.02985074627	9742.32835820896	6325.38805970149	16919.4477611940	6139.46268656716	12061.1641791045	21039.4626865672	16604.0597014925	10509.6268656716	10610.8656716418	5807.86567164179	6867.65671641791	8814.01492537313	11013.0447761194	13428.2537313433	20577.5671641791	4590.82089552239	18323.3283582090	9739.02985074627	8422.73134328358	17329.8805970149	5580.58208955224	11275.5671641791	14017.3731343284	22676.8059701493	13553.1940298507	11473.4776119403	14701.1492537313	13582.6417910448	9244.4776119403	3792.41791044776	11578.6268656716	5330.68656716418	5711.14925373134	16594.3134328358
TLK2	2276.4776119403	5062.20895522388	7047.14925373134	8348.46268656716	9989.01492537313	6521.92537313433	9650.35820895522	4570.31343283582	5645.61194029851	4112.59701492537	8131.71641791045	3238.68656716418	3644.97014925373	4462.91044776119	11602.9402985075	4226.86567164179	4022.97014925373	6009.38805970149	4875.58208955224	5332.58208955224	5482.10447761194	2910.64179104478	6202.32835820896	3505.31343283582	8483.9104477612	5532.97014925373	10049.4328358209	6088.4776119403	7152.67164179104	7912.55223880597	9537.6119402985	3629.05970149254	4388.46268656716	5894.67164179104	5386.29850746269	5145.13432835821	3641.22388059702	6853.35820895522	9248.35820895522	4962.22388059701	9066.71641791045
TLX3	15463.6417910448	23042.9402985075	12.0149253731343	84.3880597014925	10901.7462686567	16839.4328358209	14996.8955223881	39.910447761194	11729.7761194030	1723.68656716418	3886.67164179104	48362.3582089552	12615.2388059701	26306.6119402985	6545.53731343284	7655.5671641791	3.76119402985075	29.7761194029851	4.95522388059702	13.4477611940299	2484.82089552239	4.8955223880597	376.074626865672	1331.08955223881	20.2985074626866	6.86567164179105	68.1940298507463	41.4925373134328	15.3582089552239	2.20895522388060	2.38805970149254	24.8507462686567	31.5820895522388	112.985074626866	14.6268656716418	17.5223880597015	23.2686567164179	352.179104477612	19.3134328358209	2.23880597014925	2.23880597014925
TMEM144	16101.4776119403	26043.3880597015	9550.32835820896	16747.0447761194	23176.7164179104	5640.50746268657	19379.3432835821	2658.14925373134	5227.94029850746	10535.8805970149	7172.13432835821	43051.5373134328	20616.8208955224	31193.776119403	7486.4328358209	93226.0895522388	18263.1492537313	20121.5074626866	4870.9552238806	6340.37313432836	4567.83582089552	3536.98507462687	1209.47761194030	4000.97014925373	6039.17910447761	15172.5373134328	9879.73134328358	12160.1044776119	2726.02985074627	14996.8955223881	2319.92537313433	2425.04477611940	4885.23880597015	5316.29850746269	4706.9552238806	3765.61194029851	8434.01492537313	20933.4477611940	15082.1641791045	6659.77611940299	19027.2089552239
TMEM184B	180506.880597015	62497.7910447761	36847.4029850746	91342.6268656716	24677.1791044776	48444.1940298507	118909.865671642	90231.7462686567	128749.805970149	104142.671641791	79378.3582089552	69963.6417910448	167681.149253731	100640.208955224	132719.611940299	90617.0447761194	65877.2388059701	96770.9104477612	135377.582089552	95677.0298507463	134693.358208955	61778.0597014925	113706.597014925	169132.835820896	29842.0298507463	38077.0597014925	20196.2985074627	175761.850746269	46028.7164179105	62373.1343283582	78562.1641791045	47033.2686567164	81403.7164179104	56892.1791044776	21757.8656716418	123133.701492537	79141.6865671642	92435.6268656716	48375.2985074627	78804.9701492537	90588.2537313433
TMEM63A	174951.253731343	160120.776119403	223722.343283582	159321.417910448	198488.850746269	125829.552238806	184498.522388060	187804.477611940	175202.910447761	188857.567164179	87274.4925373134	308109.194029851	242004.179104478	190220.208955224	249315.402985075	245908.925373134	250772.731343284	368073.044776119	210623.925373134	202024.791044776	247235.358208955	130751.492537313	135460.238805970	179068.447761194	136643.776119403	109948.194029851	159133.850746269	194598.582089552	92584.7014925373	228132.567164179	60790.2835820895	124479.283582090	292024.656716418	36225.6865671642	128304.582089552	274956.731343284	536019.850746269	77685.9552238806	48183.671641791	97406.776119403	131177.940298507
TMOD2	1020.29850746269	2336.95522388060	1384.52238805970	689.417910447761	513.477611940299	1228.38805970149	3501.76119402985	781.20895522388	6345.05970149254	1714.19402985075	1656.20895522388	1264.68656716418	2400.43283582090	985.880597014925	4860.16417910448	2319.92537313433	1561.85074626866	866.597014925373	886.611940298507	1258.29850746269	546.850746268657	2711.55223880597	3280.37313432836	263.343283582090	2190.25373134328	6205.0447761194	3447.46268656716	8860.41791044776	1716.59701492537	1729.17910447761	1058.82089552239	947.014925373134	1559.49253731343	5747.62686567164	1923.01492537313	775.358208955224	1782.55223880597	4017.77611940298	3846.17910447761	4716.71641791045	1617.89552238806
TMOD3	43692.9104477612	54771.6119402985	33670.9253731343	17667.0447761194	20982.3731343284	29050.1641791045	37694.6567164179	18756.7611940299	33650.4925373134	32373.1194029851	65629.447761194	50945.6119402985	72658.9552238806	67674.7164179104	43064.6417910448	36917.9402985075	40609.9104477612	46891.4328358209	45517.671641791	10602.7462686567	35907.7014925373	18983.5074626866	36998.776119403	21384.6716417910	43613.1791044776	43587.3880597015	19872.3432835821	43870.0895522388	21101.5373134328	15922.9253731343	26629.1044776119	42573.8507462687	32768.6417910448	76563.2985074627	45136.6865671642	70544.8805970149	40623.8805970149	57349.1343283582	14076.7313432836	49234.2537313433	36928.2537313433
TMPRSS4	259345.582089552	515354.014925373	190793.358208955	1621.98507462687	144270.791044776	176472.298507463	334513.835820896	428215.119402985	164469.940298507	536019.850746269	287491.373134328	193046.014925373	636967.910447761	198947.850746269	574715.358208955	283155.686567164	59658.7313432836	48157.3582089552	188692.791044776	49113.0298507463	224662.582089552	6.16417910447761	9170.3432835821	245908.925373134	21.4925373134328	74.2835820895522	72.1194029850746	44.2388059701493	16.4477611940299	54118.776119403	748.626865671642	76641.1940298507	97626.9552238806	9521.67164179104	84913.1343283582	184068.23880597	139708.970149254	137.029850746269	20.4925373134328	723.507462686567	28.2388059701493
TNFRSF11B	3192.17910447761	66484.0895522388	11302.7611940299	708.820895522388	12690.4029850746	40493.4328358209	61247.2985074627	51912.7910447761	5058.31343283582	9073.07462686567	32140.8208955224	56669.6268656716	194.208955223881	122169.656716418	9006.22388059702	25683.3582089552	28118.1343283582	469.373134328358	205530.805970149	8361.25373134328	1532.23880597015	6147.50746268657	66420.1940298507	1165.85074626866	1366.52238805970	389.567164179104	927.164179104478	2693	660.805970149254	17697.2537313433	11953.2985074627	57966.8208955224	4272.4328358209	35070.1194029851	76776.1343283582	284030.522388060	25206.3134328358	2376.59701492537	533.194029850746	2394.94029850746	1651.56716417910
TNIP1	98869.1492537313	79957.7910447761	110750.835820896	81559.8656716418	72313.1194029851	147038.402985075	140337.283582090	166099.761194030	236952.343283582	108758.895522388	163830	113829.313432836	224213.731343284	113932.716417910	152230.417910448	109357.343283582	151468.686567164	100361.104477612	134213.955223881	94462.0149253731	165672.746268657	244358.835820896	66531.0447761194	228132.567164179	200593.283582090	158749.298507463	218829.805970149	107194.223880597	96731.0895522388	94133.9701492537	105334.582089552	133859.805970149	158156.507462687	121814.507462687	176314.970149254	88387.8208955224	110525.298507463	56597.6417910448	79957.7910447761	104345.328358209	78314.776119403
TNS3	136546.761194030	46470.7611940299	43965.3880597015	211440.179104478	7273.44776119403	54971.5671641791	255195.149253731	76374.2835820896	211440.179104478	242948.089552239	94817.0597014925	86017.8805970149	279181.014925373	122817.402985075	65219.9402985075	158749.298507463	112722.776119403	242948.089552239	150548.567164179	45311.2388059701	128888.432835821	179529.597014925	201615.507462687	232638.283582090	83076.9850746269	94775.567164179	21502.9402985075	120498.149253731	182251.104477612	81615.223880597	126348.223880597	137594.447761194	93343.0746268657	100239.119402985	219827.477611940	74273.6417910448	130813.417910448	12583.4477611940	43764.0149253731	183155.164179104	99742.5373134328
TPD52L1	187804.477611940	295989.940298507	68566.5970149254	24243.7611940299	61712.6716417910	45458.6268656716	198276	17657.5223880597	29417.1791044776	86439.4328358209	101706.089552239	65353.0149253731	303631.119402985	129635.253731343	150829.417910448	194267.880597015	98744.656716418	52988.5223880597	60432.8955223881	47265.3134328358	40557.1044776119	36724.9701492537	39434.9104477612	62956.6268656716	27297.2089552239	38959.6865671642	47587.6268656716	83110.895522388	12514.1194029851	27145.5074626866	20355.5373134328	16796.1343283582	7734.01492537313	56023.0895522388	24070.2388059701	11217.8358208955	4173.46268656716	284509.447761194	26567.9850746269	3071.46268656716	3343.59701492537
TPTE	10556.6417910448	28.6865671641791	14.0298507462687	834.432835820896	148.701492537313	81.9402985074627	53	3179.79104477612	5.25373134328358	2.23880597014925	40.7611940298507	78.8358208955224	198.253731343284	5.83582089552239	14.5074626865672	7.97014925373134	205.582089552239	33.2985074626866	6.44776119402985	15.1194029850746	18.4776119402985	46.089552238806	59.2686567164179	24.7910447761194	22.1194029850746	61.4029850746269	74.1641791044776	45.5522388059701	16.8955223880597	23.1343283582090	3.05970149253731	27.2686567164179	35.4776119402985	122.014925373134	16.3582089552239	19.4477611940299	24.8507462686567	8814.01492537313	73.0597014925373	3019.26865671642	2632.16417910448
TRIM29	252518.955223881	3893.80597014925	4904.28358208955	258	39799.9253731343	3538.91044776119	140706.044776119	77360.5074626866	35392.7014925373	2006.97014925373	33955.3134328358	135723.388059701	240619.044776119	73467.5820895522	71526.2835820896	88424.7910447761	42035	1065.19402985075	65054.9552238806	21564.5522388060	278648.850746269	23448.5522388060	643.880597014925	9307.53731343284	875.134328358209	927.686567164179	694.298507462687	4544.02985074627	802.432835820896	28206.4925373134	4168.97014925373	47130.6119402985	506.089552238806	35265.0895522388	294886.492537313	235467.76119403	50051.4179104478	3060.13432835821	135.059701492537	181.626865671642	103.268656716418
TSHZ2	922.462686567164	17420.7910447761	22970.8208955224	313.373134328358	2357.83582089552	24511.4925373134	1656.20895522388	34261.4925373134	24557.8955223881	51170.552238806	15005.2537313433	6856.4328358209	11130.6716417910	8203.61194029851	2543.01492537313	12038.4925373134	59202.6268656716	36108.1343283582	65467.6567164179	2559.56716417910	60738.8059701493	25759.3880597015	12927.0298507463	68566.5970149254	102647.746268657	218519.343283582	67893.5970149254	382112.23880597	220517.791044776	5987.4776119403	30322.6716417910	19168.8208955224	39171.8507462687	15018.2686567164	79893.0149253731	20242.4925373134	32852.1940298507	6726.9552238806	68633.0149253731	30096.1194029851	17925.0746268657
TTC18	482.865671641791	25645.5522388060	25744.6865671642	2305.04477611940	238646.865671642	35070.1194029851	19901.6417910448	5957.34328358209	2727.58208955224	18798.9552238806	16474.6567164179	79046.776119403	37434.2686567164	33076.8059701493	28445.2388059701	23279.6716417910	2802.11940298507	54148.4776119403	16111.2537313433	3025.82089552239	19828.4179104478	9998.89552238806	13147.9850746269	57422.6567164179	30608.9104477612	32134.4029850746	45572.6268656716	16498.4776119403	13582.6417910448	16825.4179104478	10078.2089552239	67830.2985074627	2503.02985074627	8492.85074626866	40430.7014925373	10642.2089552239	7895.94029850746	4653.20895522388	9695.11940298507	839.164179104478	1377.83582089552
TTC26	12185.9850746269	37834.5820895522	30020.8208955224	4968.73134328358	21045.6417910448	5765.01492537313	27560.1940298507	8230.53731343284	4409.65671641791	16867.3880597015	8824.11940298507	16676.7014925373	55774.8805970149	14310.2835820896	7374.26865671642	13440.8507462687	6833.02985074627	15792.8059701493	7290.40298507463	7851.40298507463	5080.0447761194	11960.3134328358	9146.3880597015	8605.10447761194	10104.6865671642	12250.6119402985	8841.49253731343	10622.1044776119	9702.35820895522	9504.94029850746	24264.1492537313	17586.0895522388	3182.85074626866	7261.5671641791	11094.5671641791	2690.19402985075	4806.86567164179	5932.82089552239	3615.80597014925	5813.41791044776	5518.35820895522
TTYH2	7498.58208955224	5992.98507462687	4800.4776119403	3481.71641791045	742.79104477612	5234.88059701493	2883.5223880597	1482.46268656716	4314.70149253731	7140.88059701493	1785.79104477612	966.68656716418	4659.92537313433	1815.44776119403	1754.46268656716	5064.9552238806	6423.16417910448	5025.31343283582	1505.22388059701	3663.80597014925	1838.85074626866	7860.68656716418	3518.17910447761	1429.46268656716	2862.49253731343	9949.28358208955	2950.55223880597	4294.74626865672	9839.07462686567	6249.41791044776	1903.23880597015	1895.08955223881	4070.9552238806	23707.1641791045	2572.25373134328	1672.25373134328	15210.1194029851	3574.73134328358	7791.80597014925	22061.6716417910	6257.55223880597
TYW1	39808.6567164179	19211.4477611940	16289.5373134328	14732.9104477612	32461.9850746269	13326.6417910448	24802.8656716418	13069.7611940299	17598.5522388060	22004.9104477612	11184.6716417910	19884.0447761194	19083.9850746269	23713.1194029851	12898.9402985075	27340.0298507463	10721.2089552239	17075.776119403	12471.0149253731	20814.6119402985	20605.3283582090	14214.0149253731	15168.3731343284	14097.7761194030	18581.8656716418	14715.7014925373	24376.3283582090	19877.6119402985	10427.7164179104	21546.8955223881	23614.8805970149	15604.4328358209	14680.1791044776	16796.1343283582	21069.0895522388	7024.02985074627	11076.9402985075	20696.5522388060	15881.1940298507	16212.2835820896	19083.9850746269
UBR4	519948.850746269	564294.865671642	409719.850746269	316463.149253731	232304.746268657	348924.791044776	678312.850746269	402574.029850746	533782.164179104	722765.940298507	295989.940298507	330989.597014925	508083.552238806	611632.432835821	502526.925373134	850431.268656716	626318.492537313	571684.014925373	474308.671641791	400417.343283582	431831.328358209	362262.253731343	453633.179104478	359025.23880597	428215.119402985	533782.164179104	402574.029850746	665140.298507463	517579.074626866	379060.955223881	508083.552238806	313415.059701493	598722.313432836	239321.567164179	282671.313432836	421580.731343284	722765.940298507	656291.462686567	762070.47761194	510541.865671642	421580.731343284
UBXN8	4766.40298507463	49532.9850746269	82014.8507462687	20512.5373134328	8240.20895522388	12117.4477611940	22265.2388059701	12526.0149253731	4716.71641791045	51279.0895522388	11033.7611940299	14235.5671641791	219.880597014925	25724.3283582090	15463.6417910448	17735.1641791045	26692.1492537313	12131.2537313433	6639.41791044776	6811.74626865672	12962.5522388060	3058.56716417910	4882.65671641791	8134.29850746269	438789.805970149	224900.880597015	183155.164179104	113569.268656716	288492.507462687	5110.86567164179	8929.23880597015	3311.65671641791	32917.1194029851	8182.5223880597	12681.1194029851	9109.83582089552	86809.5970149254	5566.0447761194	52574.5373134328	40085.0597014925	17739.7313432836
UGCG	25793.5074626866	37136.8208955224	21173.6865671642	12656.1791044776	33411.2835820895	43091.3880597015	11942.1343283582	69662.9104477612	38196.1343283582	18356.1791044776	61978.223880597	13932.4179104478	220.925373134328	15949.8507462687	28156.5820895522	18328.4776119403	38261.6567164179	37455.4776119403	36145.7910447761	8593.0895522388	33281.9402985075	21722.6268656716	27335.0597014925	17779.7910447761	12446	14925.5671641791	10813.9701492537	21642.6119402985	10179.3582089552	24388.5970149254	18989.2537313433	50759.328358209	22025.223880597	66194.2089552239	36684.0597014925	29159.223880597	17286.6567164179	15783.0746268657	10313.4029850746	20589.2835820896	64260.328358209
UMOD	21.1940298507463	33.4477611940299	16.5373134328358	6.29850746268657	163.641791044776	89.8805970149254	41.3283582089552	48.4029850746269	8.11940298507463	2.41791044776119	24.5820895522388	85.5820895522388	222.029850746269	8.50746268656716	17.0895522388060	10.5820895522388	7.32835820895522	38.6417910447761	9.44776119402985	17.5522388059701	21.2686567164179	93.1641791044776	66.3582089552239	29.2537313432836	24.5820895522388	12.3731343283582	81.2686567164179	51.4328358208955	19.8656716417910	2.23880597014925	4.76119402985075	32.6865671641791	14302.0447761194	135.731343283582	19.4029850746269	21.8507462686567	29.3134328358209	156.194029850746	23.4776119402985	2.23880597014925	2.23880597014925
USP15	57072.3432835821	42022.3731343284	62956.6268656716	27151.9253731343	72451.7611940299	76563.2985074627	43134.8059701493	77304.8805970149	49052.6567164179	28538.6268656716	109168.880597015	36136.5970149254	28321.0298507463	27897.1940298507	61843.4776119403	43692.9104477612	69443.1641791045	48738.776119403	40636.9402985075	18729.0149253731	33487.2835820895	41802.4029850746	42009.6417910448	41548.4328358209	62004.5970149254	53682.8955223881	36539.1940298507	58869.4328358209	66555.5671641791	58376.4179104478	70704.2089552239	69255.4626865672	67010.8805970149	77115.6417910448	43203.1194029851	33429.7611940299	70600.8059701493	71207.6119402985	60982.8656716418	56131.2835820895	67369.8208955224
USP43	68879.8805970149	14778.1791044776	114936.164179104	3436.89552238806	158156.507462687	16781.5522388060	159410.731343284	13634.5671641791	14464.1791044776	46381.8208955224	29082.5970149254	220060.611940299	108906.014925373	120342.253731343	38520.8955223881	73025.2388059701	22539.0746268657	54340.6119402985	44301.4925373134	12061.1641791045	111133.671641791	12591.5820895522	29976.3731343284	94728.7313432836	13528.6417910448	6497.70149253731	10348.8805970149	17017.9402985075	5793.83582089552	46878.0149253731	9163.82089552239	16598.8656716418	42473.5074626866	31789.9552238806	25683.3582089552	24429.0149253731	18625.4925373134	43386.4029850746	1353.86567164179	12526.0149253731	22861.7910447761
UTP14C	36577.9104477612	37276.5820895522	39330.2537313433	58443.0597014925	81128.0746268657	20350.8955223881	39650.5373134328	39105.8507462687	49257.5671641791	45659.5671641791	49347.0895522388	41029.7014925373	56002.7910447761	55970.3134328358	57618.8059701493	56685.4776119403	31163.2985074627	62328.776119403	37506.7014925373	29299.9552238806	46317.9850746269	28140.4925373134	71452.3582089552	41921.0746268657	71062.0149253731	60202.4925373134	43376.5820895522	63002.1641791045	78947.3432835821	63253	37637.3731343284	26208.5522388060	66801.0447761194	49234.2537313433	54754	53082.6417910448	41054.5820895522	51098.3432835821	36714.1641791045	51738.5373134328	33376.8059701493
UTY	21.7611940298507	34.5820895522388	60	6.64179104477612	470.567164179104	92.8059701492537	42.044776119403	49.5970149253731	8.88059701492537	2.52238805970149	110.119402985075	87.2537313432836	226.835820895522	9.14925373134328	17.6119402985075	11.2089552238806	32.3880597014925	39.2686567164179	41.2686567164179	18.0149253731343	21.7611940298507	9.70149253731343	67.6268656716418	83.5671641791045	139.522388059701	99.776119402985	82.5671641791045	132.074626865672	65.5223880597015	23.4029850746269	5.2089552238806	33.1940298507463	41.1791044776119	531.014925373134	19.8656716417910	70.0746268656716	30.3880597014925	158.492537313433	24.0298507462687	23.6268656716418	29.3731343283582
VAX2	5527.58208955224	2820.20895522388	282.089552238806	3673.49253731343	9099.14925373134	3989.92537313433	4752.73134328358	2920.22388059702	1930.38805970149	2780.05970149254	2154.46268656716	21418.223880597	53524.4179104478	12566.9701492537	4690.91044776119	2342.58208955224	5258.65671641791	2873.41791044776	386.626865671642	8134.29850746269	31597.9253731343	3136.82089552239	9632.44776119403	11016.4477611940	1141.52238805970	964.10447761194	1112.56716417910	4372.97014925373	8042.14925373134	1834.52238805970	787.55223880597	5386.29850746269	579.701492537313	5105.80597014925	3891.16417910448	2579.85074626866	416.746268656716	6006.86567164179	7351.25373134328	938.68656716418	950.119402985075
VPS29	43091.3880597015	79674.6268656716	108312.358208955	34982.4328358209	98572.0298507463	182057.029850746	51484.2835820895	119956.507462687	55707.8507462687	36837.3880597015	77913.328358209	27477.4179104478	40212.1641791045	30346.5373134328	88318.1791044776	43353.6865671642	35305.2835820895	43692.9104477612	49288.2985074627	56079.3731343284	43507	38440.9552238806	33706.2835820895	64656.104477612	103341.014925373	79104.3731343284	106615.208955224	60311.8208955224	95640.104477612	53524.4179104478	42540.4776119403	83650.1641791045	62437.7611940299	69255.4626865672	80209.2985074627	45687.5074626866	59989.9402985075	60330.2537313433	89054.0298507463	59388.6865671642	85597.2537313433
VPS8	81901.9104477612	77304.8805970149	116142.671641791	28962.5373134328	110525.298507463	81072.4925373134	63396.2686567164	62497.7910447761	65833.9701492537	122706.925373134	93854.3731343284	32066.5522388060	61212.552238806	46829.7462686567	100686.731343284	86127.0447761194	85126.2985074627	58626.1044776119	93780.9253731343	41441.6567164179	39620.7462686567	36373.3582089552	66598.4179104478	43260.6268656716	165547.044776119	346749.417910448	295989.940298507	192061.537313433	103164.820895522	61165.3731343284	147341.059701493	110001.238805970	101533.850746269	76718.2089552239	86879.1343283582	40061.1641791045	88504.2537313433	46878.0149253731	105483.432835821	70880.7014925373	72880.7014925373
WDR62	98393.671641791	8537.92537313433	3578.86567164179	42563.6119402985	23614.8805970149	38561.0746268657	23431.2537313433	5805.71641791045	18630.3731343284	2699.40298507463	7399.49253731343	20905.0298507463	13054.9850746269	29812.1194029851	15998.7910447761	19797.0746268657	7129.55223880597	29344.776119403	10045.6716417910	49882.0447761194	7333.77611940299	24669.7313432836	40567.8656716418	8288.94029850746	12167.7910447761	5592.53731343284	12756.6865671642	17122.8358208955	5913.01492537313	49439.5373134328	34831.1343283582	18771	82752.6268656716	2956.65671641791	6611.38805970149	31950.8358208955	22819.4029850746	83589.3731343284	27959.2089552239	19865.7611940299	27077.8507462687
WDR91	264059.507462687	144663.253731343	117771.492537313	52387.4925373134	779652.820895522	114476.925373134	238966.701492537	143849.149253731	89193.104477612	121514.194029851	141698.223880597	288050.417910448	127076.238805970	160120.776119403	92991.2835820896	184872.805970149	46236.7910447761	62394.223880597	44566.223880597	45211.5223880597	120014.417910448	160120.776119403	49424.0895522388	41079.2985074627	20066.1641791045	30688.6417910448	33928.7014925373	38107.328358209	31563.2388059701	24223.4029850746	75110.671641791	78398.5074626866	20247.9402985075	24022.6865671642	17706.5522388060	41944.447761194	29247.6716417910	14859.1492537313	42181.6119402985	24410.0597014925	19222.5223880597
YTHDF2	64947.5373134328	105853.880597015	92955.0447761194	75248.1194029851	76103.1343283582	100190.417910448	84441.9552238806	110431.134328358	75847.5223880597	86737.7910447761	72216.2835820896	194094.701492537	89948.3582089552	88778.7462686567	75462.3880597015	88217.5223880597	83441.7313432836	119587.358208955	105581.641791045	103951.925373134	67765.3880597015	80054.9552238806	136471.059701493	95050.7910447761	92840.0746268657	71129.6268656716	98116.6865671642	96268.0149253731	102969.104477612	75080.3731343284	104191.238805970	141125.940298507	47306.0298507463	54642.0895522388	55351.9104477612	86439.4328358209	78830.8805970149	123068.059701493	106980.910447761	101968.477611940	102862.402985075
ZC3HAV1	87877.4179104478	223963.014925373	113642	12944.9402985075	87801.0895522388	31279.9701492537	130880.850746269	67783.2835820896	47343.1492537313	82694	53591.6865671642	63563.9850746269	196628.746268657	44986.7014925373	25544.8805970149	76103.1343283582	19162.6119402985	79609.7611940299	44960.0746268657	32968.0895522388	41586.5970149254	54261.9104477612	16649.3134328358	27125.6567164179	94256	97285.776119403	58217.6567164179	123937.164179104	45859.1343283582	19802.5671641791	16883.3880597015	59534.1492537313	27385.9701492537	30080.0149253731	28028.0298507463	45800.5074626866	41516.0746268657	62287.6417910448	19211.4477611940	101103.253731343	173013.671641791
ZNF274	49518.2388059701	52131.4328358209	21207.8507462687	42801.5671641791	59771.6567164179	44818.1641791045	35045.7313432836	47367.5074626866	45252.8059701493	29591.2388059701	47610.7910447761	25087.6417910448	38795.3432835821	19604.3582089552	18290.5373134328	36509.5074626866	25114.3283582090	29331.1641791045	10375.4626865672	20236.7462686567	38531.8358208955	57422.6567164179	21899.4179104478	61313.5820895522	46829.7462686567	41112.0895522388	49579.9850746269	21889.0298507463	64542.447761194	26056.3582089552	49439.5373134328	22950.6716417910	71041.1492537313	95575.6865671642	51866.2537313433	30315.5373134328	26906.6119402985	33904.5820895522	48588.6417910448	26610.6567164179	19974.4179104478
ZNF544	38724.8208955224	86772.8507462687	34185.4626865672	47876.3731343284	40160.4626865672	38196.1343283582	57085.6417910448	80388.4776119403	63966.776119403	28035.3582089552	64521.7462686567	52251.2089552239	43507	32125.3134328358	50374.1641791045	44077.0895522388	27113.2388059701	41599.2537313433	42058.8059701493	27335.0597014925	61889.1044776119	101302.477611940	56462.776119403	54011.223880597	97025.0447761194	63015.6119402985	113500.820895522	74273.6417910448	88983.3432835821	48682.1641791045	105281.776119403	28003.3582089552	66035.5223880597	26467.3283582090	51212.5970149254	35097.8805970149	17986.6716417910	25353.7611940299	65606.8805970149	26793.2537313433	34438.1194029851
ZNF606	7885.14925373134	26742.223880597	18824.2985074627	17775.0298507463	28673.5373134328	17281.5074626866	2611.38805970149	25821.4626865672	9725.85074626866	7157.70149253731	28404.8208955224	17108.0298507463	13557.0746268657	10182.8805970149	8007.9104477612	16956.2835820896	21418.223880597	34061.1044776119	18999.8208955224	19451.9402985075	17851	19265.9850746269	48838.2686567164	33041.5522388060	72850.671641791	44196.0746268657	42297.3582089552	53440.2985074627	54642.0895522388	14951.7014925373	31736.8805970149	12311.6567164179	12931.7164179104	15628.6417910448	16924.9104477612	7947.07462686567	7581.94029850746	11294.5820895522	47399.7462686567	16871.7014925373	8642.10447761194
