# Supplementary material for: deFuse: An Algorithm for Gene Fusion Discovery in Tumor RNA-Seq Data
Source: PLoS Comput Biol. 2011 May 19;7(5):e1001138. doi: 10.1371/journal.pcbi.1001138 (PMC3098195; doi:10.1371/journal.pcbi.1001138)
Supplement: Table S7 — Sarcoma gene expression table. (0.00 MB TXT) [file pcbi.1001138.s011.txt]

gene	BRDH4	VS06-1152	VS07-12892
ALS2CL	130011.666666667	200646.666666667	6577.66666666667
BAT3	88837.6666666667	1896.66666666667	151510.666666667
C6orf47	325.666666666667	174.666666666667	445.333333333333
CMKLR1	5288	17180	18818.3333333333
CRADD	5216.33333333333	7473.33333333333	8264
ERBB3	219482.333333333	1501	199.333333333333
HNF1A	20736.3333333333	237.333333333333	368
PPM1H	2031	963	5629.66666666667
RBCK1	53517.6666666667	207599.333333333	98270
RREB1	88886	80271.3333333333	152437.333333333
SMTNL1	2916.33333333333	15461	1138
TFE3	34821	55701.6666666667	128780.666666667
TIMM10	8402	19544	15365
TMIE	3337.33333333333	5764.33333333333	133.333333333333
