# Supplementary material for: deFuse: An Algorithm for Gene Fusion Discovery in Tumor RNA-Seq Data
Source: PLoS Comput Biol. 2011 May 19;7(5):e1001138. doi: 10.1371/journal.pcbi.1001138 (PMC3098195; doi:10.1371/journal.pcbi.1001138)
Supplement: Table S9 — UMOD aligned read counts. (0.00 MB TXT) [file pcbi.1001138.s013.txt]

library_name	ENST00000396142	ENST00000302509	ENST00000396138	ENST00000396134
SCH1	0	0	0	0
SARC1	0	0	0	0
SBOT	0	0	0	0
CCC1	0	0	0	0
GRC1	0	0	0	0
CCC2	0	0	0	0
EMD1	0	0	0	0
LGS1	0	0	0	0
EMD2	0	0	0	0
CCC3	0	0	0	0
GRC2	0	0	0	0
YKS1	0	0	0	0
HGS1	0	0	0	0
CCC4	0	0	0	0
YKS2	0	0	0	0
CCC5	0	0	0	0
CCC6	0	0	0	0
CCC7	0	0	0	0
CCC8	0	0	0	0
HGS2	0	0	0	0
CCC9	0	0	0	0
CCC10	0	0	0	0
GRC3	0	0	0	0
CCC11	0	0	0	0
MUC1	0	0	0	0
EMD3	0	0	0	0
MUC2	0	0	0	0
HGS3	0	0	0	0
CCC12	0	0	0	0
HGS4	42	56	78	64
EMD4	0	0	0	0
EMD5	0	0	0	0
EMD6	0	2	0	0
CCC13	0	0	0	0
SCH2	0	0	0	0
GRC4	0	0	0	0
HGS5	0	0	0	0
CCC14	0	0	0	0
EMD7	0	0	0	0
CCC15	0	0	0	0
GRC5	0	0	0	0
EMD8	0	0	0	0
CCC16	0	0	0	0
SARC2	0	0	0	0
SARC3	0	0	0	0
