# Supplementary material for: deFuse: An Algorithm for Gene Fusion Discovery in Tumor RNA-Seq Data
Source: PLoS Comput Biol. 2011 May 19;7(5):e1001138. doi: 10.1371/journal.pcbi.1001138 (PMC3098195; doi:10.1371/journal.pcbi.1001138)
Supplement: Table S10 — Gene names and their ensembl ids. (0.51 MB TXT) [file pcbi.1001138.s014.txt]

ENSG00000127720	C12orf26
ENSG00000109819	PPARGC1A
ENSG00000214453	AC005041.2
ENSG00000161057	PSMC2
ENSG00000051596	THOC3
ENSG00000172244	C5orf34
ENSG00000189241	TSPYL1
ENSG00000182511	FES
ENSG00000100796	SMEK1
ENSG00000135541	AHI1
ENSG00000143376	SNX27
ENSG00000209086	AL139824.22-1
ENSG00000214814	FER1L6
ENSG00000120853	GOLGA2L1
ENSG00000165240	ATP7A
ENSG00000180739	S1PR5
ENSG00000172172	MRPL13
ENSG00000100218	RTDR1
ENSG00000172020	GAP43
ENSG00000163870	GPR175
ENSG00000029639	TFB1M
ENSG00000139218	SFRS2IP
ENSG00000132604	TERF2
ENSG00000111218	PRMT8
ENSG00000183600	AC005332.1-3
ENSG00000142185	TRPM2
ENSG00000162676	GFI1
ENSG00000131724	IL13RA1
ENSG00000213417	KRTAP2-4
ENSG00000101194	SLC17A9
ENSG00000149483	TMEM138
ENSG00000112812	PRSS16
ENSG00000005884	ITGA3
ENSG00000128595	CALU
ENSG00000136531	SCN2A2
ENSG00000100211	CBY1
ENSG00000175220	ARHGAP1
ENSG00000176115	AQP7P4
ENSG00000183617	MRPL54
ENSG00000156282	CLDN17
ENSG00000112981	NME5
ENSG00000186479	RGS7BP
ENSG00000168283	BMI1
ENSG00000204165	CXorf65
ENSG00000204533	AC024580.6-1
ENSG00000178934	LGALS7B
ENSG00000034510	TMSB10
ENSG00000199270	5S_rRNA
ENSG00000187608	ISG15
ENSG00000100652	SLC10A1
ENSG00000174684	AP001107.5-1
ENSG00000162621	LRRC53
ENSG00000204328	AL589843.9
ENSG00000167536	DHRS13
ENSG00000145103	ILDR1
ENSG00000131652	THOC6
ENSG00000090539	CHRD
ENSG00000102805	CLN5
ENSG00000107185	RGP1
ENSG00000119314	ROD1
ENSG00000214636	AL109918.25
ENSG00000209843	AC023983.11
ENSG00000159259	CHAF1B
ENSG00000196652	ZKSCAN5
ENSG00000208582	AC093874.3-2
ENSG00000214611	AC126335.16-4
ENSG00000100568	VTI1B
ENSG00000210877	AC015845.8-1
ENSG00000008283	CYB561
ENSG00000108468	CBX1
ENSG00000176566	WDR21C
ENSG00000164114	MAP9
ENSG00000158109	TPRG1L
ENSG00000169313	P2RY12
ENSG00000088970	NCRNA00153
ENSG00000136044	APPL2
ENSG00000163898	LIPH
ENSG00000102057	KCND1
ENSG00000189132	FAM47B
ENSG00000113163	COL4A3BP
ENSG00000130349	C6orf203
ENSG00000179776	CDH5
ENSG00000141968	VAV1
ENSG00000182333	LIPF
ENSG00000155760	FZD7
ENSG00000125266	EFNB2
ENSG00000211876	AE000662.1-33
ENSG00000184220	C3orf26
ENSG00000132669	RIN2
ENSG00000107404	DVL1
ENSG00000105829	BET1
ENSG00000222419	5S_rRNA
ENSG00000160111	CPAMD8
ENSG00000165985	C1QL3
ENSG00000169026	MFSD7
ENSG00000139211	AMIGO2
ENSG00000131238	PPT1
ENSG00000196220	SRGAP3
ENSG00000178804	H1FOO
ENSG00000215206	AL356489.14-4
ENSG00000214858	AC020901.8
ENSG00000088451	TGDS
ENSG00000156049	GNA14
ENSG00000099330	OCEL1
ENSG00000155792	DEPDC6
ENSG00000221855	TAS2R41
ENSG00000131153	GINS2
ENSG00000101146	RAE1
ENSG00000221834	OR9A4
ENSG00000164330	EBF1
ENSG00000186719	AC012044.15-1
ENSG00000160285	LSS
ENSG00000105053	VRK3
ENSG00000121671	CRY2
ENSG00000197550	ZNF72
ENSG00000154822	PLCL2
ENSG00000131686	CA6
ENSG00000100577	GSTZ1
ENSG00000183840	GPR39
ENSG00000136026	CKAP4
ENSG00000133665	DYDC2
ENSG00000213963	AC079305.6-3
ENSG00000188082	AC068580.3
ENSG00000169291	SHE
ENSG00000078114	NEBL
ENSG00000177045	SIX5
ENSG00000181852	RNF41
ENSG00000167553	TUBA1C
ENSG00000211638	IGLV8-61
ENSG00000165905	GYLTL1B
ENSG00000132139	GAS2L2
ENSG00000205946	AC116655.7-11
ENSG00000181938	GINS3
ENSG00000082258	CCNT2
ENSG00000116062	MSH6
ENSG00000076344	RGS11
ENSG00000142279	WTIP
ENSG00000205315	AC104758.12-3
ENSG00000211855	AE000662.1-12
ENSG00000175841	FAM172B
ENSG00000170632	ARMC10
ENSG00000008710	PKD1
ENSG00000186577	C6orf1
ENSG00000197943	PLCG2
ENSG00000082556	OPRK1
ENSG00000154222	CC2D1B
ENSG00000215897	AL033529.25
ENSG00000213341	CHUK
ENSG00000184156	KCNQ3
ENSG00000047315	POLR2B
ENSG00000171824	EXOSC10
ENSG00000205182	AC131952.1
ENSG00000215866	AL603832.28-3
ENSG00000186281	AC013272.5-2
ENSG00000199994	5S_rRNA
ENSG00000051341	POLQ
ENSG00000126785	RHOJ
ENSG00000143217	PVRL4
ENSG00000106714	CNTNAP3
ENSG00000162636	FAM102B
ENSG00000115159	GPD2
ENSG00000044115	CTNNA1
ENSG00000203914	HSP90B3P
ENSG00000212694	AC084018.28-3
ENSG00000197371	CXorf52
ENSG00000222728	SSU_rRNA_5
ENSG00000130700	GATA5
ENSG00000088766	CRLS1
ENSG00000100196	KDELR3
ENSG00000143921	ABCG8
ENSG00000209535	AL731546.4-1
ENSG00000110987	BCL7A
ENSG00000114480	GBE1
ENSG00000198211	TUBB3
ENSG00000143457	GOLPH3L
ENSG00000130270	ATP8B3
ENSG00000132612	VPS4A
ENSG00000185269	NOTUM
ENSG00000163481	RNF25
ENSG00000132185	FCRLA
ENSG00000214226	C17orf67
ENSG00000170214	ADRA1B
ENSG00000145868	FBXO38
ENSG00000070669	ASNS
ENSG00000125633	CCDC93
ENSG00000182359	KBTBD3
ENSG00000157306	THTPA
ENSG00000178585	CTNNBIP1
ENSG00000205702	CYP2D7P1
ENSG00000162931	TRIM17
ENSG00000184730	AC138894.2-3
ENSG00000164483	SAMD3
ENSG00000187550	SBK2
ENSG00000077312	SNRPA
ENSG00000196169	KIF19
ENSG00000145022	TCTA
ENSG00000132275	RRP8
ENSG00000179841	AKAP5
ENSG00000205432	FIGNL2
ENSG00000204160	ZDHHC18
ENSG00000115310	RTN4
ENSG00000119669	C14orf4
ENSG00000170876	TMEM43
ENSG00000214188	ST7OT4
ENSG00000186063	AIDA
ENSG00000171840	NINJ2
ENSG00000180376	CCDC66
ENSG00000010319	SEMA3G
ENSG00000214028	AC004877.1-1
ENSG00000159712	ANKRD18B
ENSG00000074356	C17orf85
ENSG00000007384	RHBDF1
ENSG00000145861	C1QTNF2
ENSG00000208641	AC106873.3-1
ENSG00000102595	UGCGL2
ENSG00000101336	HCK
ENSG00000222268	5S_rRNA
ENSG00000222741	5S_rRNA
ENSG00000129559	NEDD8
ENSG00000215916	AL390719.47-2
ENSG00000144026	ZNF514
ENSG00000186051	TAL2
ENSG00000175518	UBQLNL
ENSG00000137501	SYTL2
ENSG00000006715	VPS41
ENSG00000041353	RAB27B
ENSG00000214406	AC002081.1
ENSG00000143799	PARP1
ENSG00000137699	TRIM29
ENSG00000211875	AE000662.1-32
ENSG00000081985	IL12RB2
ENSG00000137842	TMEM62
ENSG00000212774	AC006026.2-1
ENSG00000188811	NHLRC3
ENSG00000148229	POLE3
ENSG00000115484	CCT4
ENSG00000129152	MYOD1
ENSG00000175066	GK5
ENSG00000110719	TCIRG1
ENSG00000176219	OR11H6
ENSG00000185264	C22orf33
ENSG00000143545	RAB13
ENSG00000197213	ZSCAN5B
ENSG00000092470	WDR76
ENSG00000100814	CCNB1IP1
ENSG00000119688	ABCD4
ENSG00000155622	XAGE2
ENSG00000149328	GLB1L2
ENSG00000204291	COL15A1
ENSG00000163823	CCR1
ENSG00000175718	CXorf55
ENSG00000188279	FAM25B
ENSG00000170989	S1PR1
ENSG00000132470	ITGB4
ENSG00000108381	ASPA
ENSG00000154710	RABGEF1
ENSG00000161955	TNFSF12
ENSG00000182118	FAM89A
ENSG00000162739	SLAMF6
ENSG00000139168	ZCRB1
ENSG00000065054	SLC9A3R2
ENSG00000164733	CTSB
ENSG00000198939	ZFP2
ENSG00000124164	VAPB
ENSG00000169951	ZNF764
ENSG00000136834	OR1J1
ENSG00000187003	ACTL7A
ENSG00000198887	SMC5
ENSG00000222005	AC016722.1
ENSG00000164600	NEUROD6
ENSG00000175164	ABO
ENSG00000124406	ATP8A1
ENSG00000165959	CLMN
ENSG00000166974	MAPRE2
ENSG00000140650	PMM2
ENSG00000184787	UBE2G2
ENSG00000130856	ZNF236
ENSG00000200820	5S_rRNA
ENSG00000132475	H3F3B
ENSG00000167104	BPIL3
ENSG00000162704	ARPC5
ENSG00000180694	TMEM64
ENSG00000173302	GPR148
ENSG00000175305	CCNE2
ENSG00000173826	KCNH6
ENSG00000096006	CRISP3
ENSG00000115474	KCNJ13
ENSG00000171396	KRTAP4-4
ENSG00000196810	C4orf42
ENSG00000204764	RANBP17
ENSG00000136982	DSCC1
ENSG00000134588	USP26
ENSG00000107566	ERLIN1
ENSG00000145919	FAM44B
ENSG00000184792	OSBP2
ENSG00000203804	C1orf138
ENSG00000167994	RAB3IL1
ENSG00000151746	BICD1
ENSG00000104320	NBN
ENSG00000163125	RPRD2
ENSG00000064042	LIMCH1
ENSG00000065613	SLK
ENSG00000147138	GPR174
ENSG00000198113	C9orf167
ENSG00000146426	TIAM2
ENSG00000128683	GAD1
ENSG00000116030	SUMO1
ENSG00000184301	AC010606.7-1
ENSG00000128573	FOXP2
ENSG00000187187	ZNF546
ENSG00000143199	ADCY10
ENSG00000141084	RANBP10
ENSG00000178665	ZNF713
ENSG00000168646	AXIN2
ENSG00000141371	C17orf64
ENSG00000014914	MTMR11
ENSG00000106278	PTPRZ1
ENSG00000197756	RPL37A
ENSG00000185527	PDE6G
ENSG00000144045	DQX1
ENSG00000212204	5S_rRNA
ENSG00000197406	DIO3
ENSG00000104442	ARMC1
ENSG00000113391	FAM172A
ENSG00000204913	AC090844.7
ENSG00000101680	LAMA1
ENSG00000197847	SLC22A20
ENSG00000146223	RPL7L1
ENSG00000184280	ZNF806
ENSG00000073754	CD5L
ENSG00000076321	KLHL20
ENSG00000066135	JMJD2A
ENSG00000128713	HOXD11
ENSG00000184795	UNC93B5
ENSG00000152078	TMEM56
ENSG00000170175	CHRNB1
ENSG00000151718	WWC2
ENSG00000186594	C17orf91
ENSG00000163331	DAPL1
ENSG00000108771	DHX58
ENSG00000214106	AC093726.6
ENSG00000204188	GGNBP1
ENSG00000139908	TSSK4
ENSG00000186153	WWOX
ENSG00000110841	PPFIBP1
ENSG00000069849	ATP1B3
ENSG00000174403	C20orf200
ENSG00000210256	AC105227.6-1
ENSG00000188755	TBC1D3P2
ENSG00000211656	IGLV2-33
ENSG00000211824	AE000661.1-8
ENSG00000203939	AL109922.9-1
ENSG00000141569	TRIM65
ENSG00000135476	ESPL1
ENSG00000198380	GFPT1
ENSG00000011143	MKS1
ENSG00000152904	GGPS1
ENSG00000115762	PLEKHB2
ENSG00000164035	EMCN
ENSG00000196600	SLC22A25
ENSG00000122966	CIT
ENSG00000173890	GPR160
ENSG00000129595	EPB41L4A
ENSG00000151876	FBXO4
ENSG00000210615	AL353573.10
ENSG00000168918	INPP5D
ENSG00000176716	OR10AB1P
ENSG00000125355	FAM70A
ENSG00000112319	EYA4
ENSG00000188986	COBRA1
ENSG00000197181	PIWIL2
ENSG00000136098	NEK3
ENSG00000134897	BIVM
ENSG00000051415	AMY1A
ENSG00000180305	WFDC10A
ENSG00000152763	WDR78
ENSG00000040933	INPP4A
ENSG00000116957	TBCE
ENSG00000211711	U66059.1-11
ENSG00000132703	APCS
ENSG00000131381	ZFYVE20
ENSG00000153237	CCDC148
ENSG00000223177	5S_rRNA
ENSG00000148426	C10orf47
ENSG00000121851	POLR3GL
ENSG00000137054	POLR1E
ENSG00000166664	CHRFAM7A
ENSG00000115944	COX7A2L
ENSG00000132026	RTBDN
ENSG00000179002	TAS1R2
ENSG00000155886	SLC24A2
ENSG00000115266	APC2
ENSG00000138802	SEC24B
ENSG00000164896	FASTK
ENSG00000158022	TRIM63
ENSG00000004864	SLC25A13
ENSG00000213863	AC011452.6-1
ENSG00000210974	AC026904.7
ENSG00000181396	C17orf101
ENSG00000139613	SMARCC2
ENSG00000176402	GJC3
ENSG00000151846	PABPC3
ENSG00000206075	SERPINB5
ENSG00000100425	BRD1
ENSG00000187574	AC008749.6-2
ENSG00000047188	YTHDC2
ENSG00000198797	FAM5B
ENSG00000092421	SEMA6A
ENSG00000187266	EPOR
ENSG00000113580	NR3C1
ENSG00000169122	FAM110B
ENSG00000104853	CLPTM1
ENSG00000111652	COPS7A
ENSG00000158864	NDUFS2
ENSG00000168268	NT5DC2
ENSG00000051825	MPHOSPH9
ENSG00000166710	B2M
ENSG00000078142	PIK3C3
ENSG00000144031	ANKRD53
ENSG00000184565	TTTY14
ENSG00000183783	KCTD8
ENSG00000146826	C7orf43
ENSG00000202047	5S_rRNA
ENSG00000048740	CUGBP2
ENSG00000204343	C9orf118
ENSG00000200036	5S_rRNA
ENSG00000177261	AC016708.11-1
ENSG00000137857	DUOX1
ENSG00000164066	INTU
ENSG00000186297	GABRA5
ENSG00000011566	MAP4K3
ENSG00000014216	CAPN1
ENSG00000063761	ADCK1
ENSG00000211603	IGKC
ENSG00000093134	VNN3
ENSG00000139874	SSTR1
ENSG00000152049	KCNE4
ENSG00000156113	KCNMA1
ENSG00000080493	SLC4A4
ENSG00000079689	SCGN
ENSG00000154188	ANGPT1
ENSG00000211708	U66059.1-8
ENSG00000131378	RFTN1
ENSG00000119714	GPR68
ENSG00000133740	E2F5
ENSG00000196453	ZNF777
ENSG00000128438	TBC1D27
ENSG00000092096	SLC22A17
ENSG00000188511	C22orf34
ENSG00000131187	F12
ENSG00000136100	VPS36
ENSG00000165655	ZNF503
ENSG00000163104	SMARCAD1
ENSG00000048392	RRM2B
ENSG00000121716	PILRB
ENSG00000167970	AC009065.8-1
ENSG00000070601	FRMPD1
ENSG00000125875	TBC1D20
ENSG00000148795	CYP17A1
ENSG00000199202	5S_rRNA
ENSG00000107165	TYRP1
ENSG00000101439	CST3
ENSG00000187681	ORM1
ENSG00000116525	TRIM62
ENSG00000163521	GLB1L
ENSG00000135090	TAOK3
ENSG00000198049	AVPR1B
ENSG00000178796	NCRNA00166
ENSG00000183146	AC010086.2
ENSG00000168828	OR13J1
ENSG00000091831	ESR1
ENSG00000116151	MORN1
ENSG00000186310	NAP1L3
ENSG00000181781	ODF3L2
ENSG00000164932	CTHRC1
ENSG00000183795	BPY2B
ENSG00000177186	OR2M7
ENSG00000075945	KIFAP3
ENSG00000158352	SHROOM4
ENSG00000221884	RBMY1A1
ENSG00000197079	KRT35
ENSG00000203722	RAET1G
ENSG00000214546	AC087491.2
ENSG00000197004	AC098976.2-2
ENSG00000211964	AB019438.1-5
ENSG00000222209	5S_rRNA
ENSG00000138434	SSFA2
ENSG00000162191	UBXN1
ENSG00000102900	NUP93
ENSG00000050438	SLC4A8
ENSG00000124356	STAMBP
ENSG00000206531	CD200R1L
ENSG00000172995	ARPP-21
ENSG00000213934	HBG1
ENSG00000198597	ZNF536
ENSG00000150753	CCT5
ENSG00000179195	ZNF664
ENSG00000172531	PPP1CA
ENSG00000215537	AC016698.3
ENSG00000071054	MAP4K4
ENSG00000166321	NUDT13
ENSG00000165891	E2F7
ENSG00000124588	NQO2
ENSG00000211856	AE000662.1-13
ENSG00000076258	FMO4
ENSG00000188316	C10orf134
ENSG00000215857	AL138795.21-4
ENSG00000151952	TMEM132D
ENSG00000006128	TAC1
ENSG00000172288	CDY1
ENSG00000137880	GCHFR
ENSG00000121653	MAPK8IP1
ENSG00000112312	GMNN
ENSG00000103855	CD276
ENSG00000157350	ST3GAL2
ENSG00000197588	KLKP1
ENSG00000176986	SEC24C
ENSG00000169325	AP000347.1
ENSG00000197329	PELI1
ENSG00000144824	PLCXD2
ENSG00000155629	PIK3AP1
ENSG00000126107	HECTD3
ENSG00000197312	DDI2
ENSG00000211678	D87023.1-4
ENSG00000172575	RASGRP1
ENSG00000059915	PSD
ENSG00000198498	C4orf43
ENSG00000086288	TXNDC3
ENSG00000106665	CYLN2
ENSG00000168746	C20orf62
ENSG00000198075	SULT1C4
ENSG00000199299	5S_rRNA
ENSG00000083099	LYRM2
ENSG00000211691	AC006033.2-4
ENSG00000185559	DLK1
ENSG00000204947	ZNF425
ENSG00000114854	TNNC1
ENSG00000185792	NLRP9
ENSG00000180611	C3orf59
ENSG00000208587	AC093874.3-1
ENSG00000172732	MUS81
ENSG00000129472	RAB2B
ENSG00000091140	DLD
ENSG00000140675	SLC5A2
ENSG00000084110	HAL
ENSG00000135845	PIGC
ENSG00000125319	C17orf53
ENSG00000076555	ACACB
ENSG00000123472	ATPAF1
ENSG00000161526	SAP30BP
ENSG00000185168	C17orf55
ENSG00000165209	STRBP
ENSG00000173699	SPATA3
ENSG00000196204	RNF216L
ENSG00000187531	SIRT7
ENSG00000096088	PGC
ENSG00000127743	IL17B
ENSG00000132872	SYT4
ENSG00000204612	FOXB2
ENSG00000101255	TRIB3
ENSG00000116120	FARSLB
ENSG00000168772	CXXC4
ENSG00000187711	AC044860.11-3
ENSG00000130734	ATG4D
ENSG00000171735	CAMTA1
ENSG00000197168	NEK5
ENSG00000103546	SLC6A2
ENSG00000071242	RPS6KA2
ENSG00000078618	NRD1
ENSG00000172292	LASS6
ENSG00000179817	MRGPRX4
ENSG00000105376	ICAM5
ENSG00000138115	CYP2C8
ENSG00000170289	CNGB3
ENSG00000215256	AL136419.3-2
ENSG00000145040	UCN2
ENSG00000122584	NXPH1
ENSG00000183960	KCNH8
ENSG00000107262	BAG1
ENSG00000125531	C20orf195
ENSG00000105205	CLC
ENSG00000089060	SLC24A6
ENSG00000015676	NUDCD3
ENSG00000214415	GNAT3
ENSG00000112996	MRPS30
ENSG00000204716	AC073464.5-3
ENSG00000155085	AKD2
ENSG00000215529	EFCAB8
ENSG00000164296	TIGD6
ENSG00000125746	EML2
ENSG00000212648	AC104763.12-2
ENSG00000154342	WNT3A
ENSG00000156860	FBRS
ENSG00000148136	OR13C4
ENSG00000196611	MMP1
ENSG00000198715	C1orf85
ENSG00000137124	ALDH1B1
ENSG00000005471	ABCB4
ENSG00000152219	C11orf46
ENSG00000109466	KLHL2
ENSG00000185272	RBM11
ENSG00000088782	DEFB127
ENSG00000154451	GBP5
ENSG00000180011	ZADH2
ENSG00000164438	TLX3
ENSG00000163882	POLR2H
ENSG00000081026	MAGI3
ENSG00000143315	PIGM
ENSG00000176797	DEFB103B
ENSG00000163497	FEV
ENSG00000129353	SLC44A2
ENSG00000167077	MEI1
ENSG00000135776	ABCB10
ENSG00000104823	ECH1
ENSG00000198860	TSEN15
ENSG00000179994	AC005488.2-3
ENSG00000101883	RHOXF1
ENSG00000125744	RTN2
ENSG00000165792	METT11D1
ENSG00000165810	BTNL9
ENSG00000187546	TMEM195
ENSG00000170688	OR5E1P
ENSG00000159266	PLEKHM1P
ENSG00000196917	GPR81
ENSG00000212757	AC116655.7-5
ENSG00000076356	PLXNA2
ENSG00000117154	IGSF21
ENSG00000117519	CNN3
ENSG00000162482	AKR7A3
ENSG00000139697	SBNO1
ENSG00000204120	GIGYF2
ENSG00000140511	HAPLN3
ENSG00000204311	DFNB59
ENSG00000178057	NDUFAF3
ENSG00000160888	IER2
ENSG00000115524	SF3B1
ENSG00000180901	KCTD2
ENSG00000143333	RGS16
ENSG00000211619	AC110080.2-8
ENSG00000115129	TP53I3
ENSG00000199450	5S_rRNA
ENSG00000007541	PIGQ
ENSG00000010610	CD4
ENSG00000184857	C16orf51
ENSG00000138207	RBP4
ENSG00000072401	UBE2D1
ENSG00000166693	OR5M1
ENSG00000188681	AC134878.3-1
ENSG00000151881	C5orf28
ENSG00000161807	OR7G1
ENSG00000167992	VWCE
ENSG00000205356	TECPR1
ENSG00000220948	AC027369.8-2
ENSG00000205089	CCNI2
ENSG00000136522	MRPL47
ENSG00000108523	RNF167
ENSG00000129317	PUS7L
ENSG00000110148	CCKBR
ENSG00000105679	GAPDHS
ENSG00000150527	CTAGE5
ENSG00000122696	MCART1
ENSG00000177576	C18orf32
ENSG00000132383	RPA1
ENSG00000216575	AC004491.2
ENSG00000105298	C19orf29
ENSG00000129003	VPS13C
ENSG00000203979	CT47A11
ENSG00000153779	TGIF2LX
ENSG00000002586	CD99
ENSG00000197822	OCLN
ENSG00000186844	LCE1A
ENSG00000205691	AC008740.7-2
ENSG00000211612	IGKV2-24
ENSG00000118271	TTR
ENSG00000166896	XRCC6BP1
ENSG00000165219	GAPVD1
ENSG00000091844	RSG17
ENSG00000214248	AC004965.2
ENSG00000153064	BANK1
ENSG00000139546	TARBP2
ENSG00000220008	LINGO3
ENSG00000119866	BCL11A
ENSG00000078328	A2BP1
ENSG00000182857	AC135995.7-5
ENSG00000189252	SPANXN3
ENSG00000215580	BCORL2
ENSG00000214072	AC084018.28-1
ENSG00000170482	SLC23A1
ENSG00000139572	GPR84
ENSG00000186446	ZNF501
ENSG00000111845	PAK1IP1
ENSG00000165178	NCF1C
ENSG00000007944	MYLIP
ENSG00000101464	CDC91L1
ENSG00000198657	OR8B4
ENSG00000077092	RARB
ENSG00000164972	C9orf24
ENSG00000171067	C11orf24
ENSG00000168452	PPT2
ENSG00000182255	KCNA4
ENSG00000205277	MUC12
ENSG00000132744	ACY3
ENSG00000196578	OR5AC2
ENSG00000135951	TSGA10
ENSG00000178828	RNF186
ENSG00000214819	CDRT15L2
ENSG00000066455	GOLGA5
ENSG00000197530	MIB2
ENSG00000215157	AC093734.3-1
ENSG00000171055	FEZ2
ENSG00000163221	S100A12
ENSG00000198563	BAT1
ENSG00000182583	VCX
ENSG00000215828	AL162431.17-1
ENSG00000211746	U66061.1-1
ENSG00000118217	ATF6
ENSG00000184056	VPS33B
ENSG00000138757	G3BP2
ENSG00000142867	BCL10
ENSG00000187288	CIDEC
ENSG00000149633	KIAA1755
ENSG00000011304	PTBP1
ENSG00000147679	UTP23
ENSG00000154975	CA10
ENSG00000156471	PTDSS1
ENSG00000162458	FBLIM1
ENSG00000196098	OR5K4
ENSG00000205318	GCNT6
ENSG00000182545	RNASE10
ENSG00000135698	MPHOSPH6
ENSG00000198650	TAT
ENSG00000102054	RBBP7
ENSG00000173113	AP001453.6-2
ENSG00000112096	SOD2
ENSG00000134121	CHL1
ENSG00000121542	SEC22A
ENSG00000171291	ZNF439
ENSG00000201610	5S_rRNA
ENSG00000164898	C7orf55
ENSG00000141642	ELAC1
ENSG00000214575	CPEB1
ENSG00000173262	SLC2A14
ENSG00000006282	SPATA20
ENSG00000197496	SLC2A10
ENSG00000183355	AC106886.3-2
ENSG00000171116	HSFX2
ENSG00000135318	NT5E
ENSG00000199771	5S_rRNA
ENSG00000188051	TMEM221
ENSG00000181036	FCRL6
ENSG00000201939	5S_rRNA
ENSG00000146070	PLA2G7
ENSG00000147140	NONO
ENSG00000198457	CYP21A2
ENSG00000151239	TWF1
ENSG00000172724	CCL19
ENSG00000188314	AC006271.2-2
ENSG00000174407	C20orf166
ENSG00000163736	PPBP
ENSG00000161243	FBXO27
ENSG00000138050	THUMPD2
ENSG00000179057	IGSF22
ENSG00000147475	ERLIN2
ENSG00000080819	CPOX
ENSG00000135114	OASL
ENSG00000182318	ZSCAN22
ENSG00000204531	POU5F1
ENSG00000153363	C1orf97
ENSG00000087087	SRRT
ENSG00000164619	BMPER
ENSG00000147488	ST18
ENSG00000185716	AC009019.10
ENSG00000185100	ADSSL1
ENSG00000187601	MAGEH1
ENSG00000213005	PTTG3
ENSG00000086548	CEACAM6
ENSG00000135763	URB2
ENSG00000182272	B4GALNT4
ENSG00000181110	RGAG1
ENSG00000099999	RNF215
ENSG00000162399	BSND
ENSG00000167131	CCDC103
ENSG00000161395	PERLD1
ENSG00000085563	ABCB1
ENSG00000161091	C19orf28
ENSG00000211756	U66061.1-13
ENSG00000108518	PFN1
ENSG00000105467	SYNGR4
ENSG00000112029	FBXO5
ENSG00000214762	AC040970.7
ENSG00000222040	ADRA2B
ENSG00000196123	KIAA0895L
ENSG00000215187	FAM166B
ENSG00000213619	NDUFS3
ENSG00000184481	FOXO4
ENSG00000165935	C12orf70
ENSG00000172967	XKR3
ENSG00000163467	C1orf182
ENSG00000158220	FAM62C
ENSG00000179097	HTR1F
ENSG00000100836	PABPN1
ENSG00000205846	CLEC6A
ENSG00000126756	UXT
ENSG00000135454	B4GALNT1
ENSG00000134453	RBM17
ENSG00000004455	AK2
ENSG00000136274	NACAD
ENSG00000212781	AC055733.16
ENSG00000173947	C1orf88
ENSG00000221490	SSU_rRNA_5
ENSG00000125462	C1orf61
ENSG00000213420	GPC2
ENSG00000138964	PARVG
ENSG00000215472	AC100778.5
ENSG00000105136	ZNF419
ENSG00000167632	TRAPPC9
ENSG00000151466	SCLT1
ENSG00000129480	C14orf126
ENSG00000188993	LRRC66
ENSG00000164076	CAMKV
ENSG00000160883	HK3
ENSG00000187461	C6orf114
ENSG00000170209	ANKK1
ENSG00000168079	SCARA5
ENSG00000185950	IRS2
ENSG00000170091	AC093310.1
ENSG00000129071	MBD4
ENSG00000206549	TSP50
ENSG00000213214	AC004889.1-3
ENSG00000164329	PAPD4
ENSG00000156983	BRPF1
ENSG00000047578	KIAA0556
ENSG00000214046	C19orf42
ENSG00000108669	CYTH1
ENSG00000119912	IDE
ENSG00000172053	QARS
ENSG00000163132	MSX1
ENSG00000178458	HIST1H3G
ENSG00000214978	AC027045.21
ENSG00000108759	KRT32
ENSG00000211902	AL122127.6-3
ENSG00000070371	CLTCL1
ENSG00000203842	AL592284.10-1
ENSG00000107014	RLN2
ENSG00000181562	FAM12A
ENSG00000167393	PPP2R3B
ENSG00000006047	YBX2
ENSG00000221956	INO80B
ENSG00000132249	DNHD1L
ENSG00000222049	PGBD3
ENSG00000038945	MSR1
ENSG00000158079	PTPDC1
ENSG00000168813	ZNF507
ENSG00000184012	TMPRSS2
ENSG00000177239	MAN1B1
ENSG00000053372	MRTO4
ENSG00000221929	KRTAP5-3
ENSG00000077063	CTTNBP2
ENSG00000183813	CCR4
ENSG00000134443	GRP
ENSG00000108691	CCL2
ENSG00000170619	COMMD5
ENSG00000211829	TRA@
ENSG00000107147	KCNT1
ENSG00000223259	5S_rRNA
ENSG00000145990	GFOD1
ENSG00000151632	AKR1C2
ENSG00000121057	AKAP1
ENSG00000131368	MRPS25
ENSG00000100829	PPP1R3E
ENSG00000013573	DDX11
ENSG00000126259	KIRREL2
ENSG00000158578	ALAS2
ENSG00000155890	TRIM42
ENSG00000165194	PCDH19
ENSG00000120963	ZNF706
ENSG00000159527	PGLYRP3
ENSG00000124226	RNF114
ENSG00000182400	TRAPPC6B
ENSG00000184677	ZBTB40
ENSG00000198767	YY2
ENSG00000182162	P2RY8
ENSG00000175928	LRRN1
ENSG00000139197	PEX5
ENSG00000183814	LIN9
ENSG00000005238	KIAA1539
ENSG00000204954	C12orf73
ENSG00000134107	BHLHE40
ENSG00000136824	SMC2
ENSG00000100122	CRYBB1
ENSG00000164603	C7orf60
ENSG00000157600	TMEM164
ENSG00000175544	CABP4
ENSG00000160746	ANO10
ENSG00000171791	BCL2
ENSG00000121691	CAT
ENSG00000121101	TEX14
ENSG00000170540	ARL6IP1
ENSG00000181950	OR4A13P
ENSG00000184983	NDUFA6
ENSG00000146918	NCAPG2
ENSG00000196526	AFAP
ENSG00000130522	JUND
ENSG00000111605	CPSF6
ENSG00000169851	PCDH7
ENSG00000205740	AL359878.13-2
ENSG00000037280	FLT4
ENSG00000177688	SUMO4
ENSG00000212625	5S_rRNA
ENSG00000173918	C1QTNF1
ENSG00000179361	ARID3B
ENSG00000185304	RGPD2
ENSG00000044524	EPHA3
ENSG00000203834	BX842679.19
ENSG00000066279	ASPM
ENSG00000197142	ACSL5
ENSG00000197965	MPZL1
ENSG00000189077	TMEM120A
ENSG00000062725	APPBP2
ENSG00000137142	IGFBPL1
ENSG00000211913	AL122127.6-14
ENSG00000117697	NSL1
ENSG00000125815	CST8
ENSG00000203849	AL583842.40-2
ENSG00000072163	LIMS2
ENSG00000138286	FAM149B1
ENSG00000163064	EN1
ENSG00000143702	CEP170
ENSG00000189221	MAOA
ENSG00000215163	AC025181.8-2
ENSG00000160785	SLC25A44
ENSG00000106560	GIMAP2
ENSG00000129988	LBP
ENSG00000212796	AC140770.1
ENSG00000172215	CXCR6
ENSG00000198728	LDB1
ENSG00000214113	LYRM4
ENSG00000185897	FFAR3
ENSG00000196236	XPNPEP3
ENSG00000164535	DAGLB
ENSG00000115616	SLC9A2
ENSG00000160209	PDXK
ENSG00000205670	C21orf51
ENSG00000197591	OR11L1
ENSG00000142405	NALP12
ENSG00000173153	ESRRA
ENSG00000205019	TBC1D3C
ENSG00000185686	PRAME
ENSG00000104723	TUSC3
ENSG00000215029	RP11-353J17.2
ENSG00000168958	MFF
ENSG00000167779	IGFBP6
ENSG00000186244	AC110792.3
ENSG00000111667	USP5
ENSG00000177697	CD151
ENSG00000163362	C1orf106
ENSG00000176692	FOXC2
ENSG00000137656	BUD13
ENSG00000123500	COL10A1
ENSG00000125482	TTF1
ENSG00000105339	DENND3
ENSG00000150526	MIA2
ENSG00000106617	PRKAG2
ENSG00000104848	KCNA7
ENSG00000212992	AC103706.2-2
ENSG00000204978	C19orf69
ENSG00000104691	UBXN8
ENSG00000144227	NXPH2
ENSG00000204681	GABBR1
ENSG00000131797	C16orf67
ENSG00000175274	TP53I11
ENSG00000169991	IFFO2
ENSG00000204471	AC005702.1
ENSG00000006634	DBF4
ENSG00000118017	A4GNT
ENSG00000155304	STCH
ENSG00000211454	AKR7L
ENSG00000221983	UBA52
ENSG00000198478	SH3BGRL2
ENSG00000179454	KLHL28
ENSG00000116981	NT5C1A
ENSG00000130475	FCHO1
ENSG00000109390	NDUFC1
ENSG00000180016	OR1E1
ENSG00000143450	OAZ3
ENSG00000123454	DBH
ENSG00000221878	PSG1
ENSG00000145536	ADAMTS16
ENSG00000206156	ARHGDIG
ENSG00000109063	MYH3
ENSG00000165023	DIRAS2
ENSG00000145349	CAMK2D
ENSG00000137573	SULF1
ENSG00000130962	PRRG1
ENSG00000203809	AL135911.16-1
ENSG00000130054	FAM155B
ENSG00000165071	TMEM71
ENSG00000185567	AHNAK2
ENSG00000087253	AYTL1
ENSG00000123091	RNF11
ENSG00000187156	AB019438.1-11
ENSG00000196873	CBWD3
ENSG00000175325	PROP1
ENSG00000091527	CDV3
ENSG00000160961	ZNF333
ENSG00000010626	LRRC23
ENSG00000141655	TNFRSF11A
ENSG00000181617	C4orf7
ENSG00000120256	LRP11
ENSG00000214525	AC130709.3
ENSG00000196761	AC020928.7
ENSG00000150760	DOCK1
ENSG00000198805	NP
ENSG00000167377	ZNF23
ENSG00000108055	SMC3
ENSG00000101444	AHCY
ENSG00000179564	C3orf45
ENSG00000174343	CHRNA9
ENSG00000211979	IGHV7-81
ENSG00000111671	SPSB2
ENSG00000212333	5S_rRNA
ENSG00000189002	AC139337.5-2
ENSG00000215096	IFITM8P
ENSG00000208687	AL109939.13-1
ENSG00000185038	HEATR7B1
ENSG00000205500	AC011740.7
ENSG00000141295	SCRN2
ENSG00000163380	LMOD3
ENSG00000215220	AC069287.7-3
ENSG00000174792	C4orf26
ENSG00000157764	BRAF
ENSG00000093072	CECR1
ENSG00000005955	ZNF403
ENSG00000115641	FHL2
ENSG00000056097	ZFR
ENSG00000210364	AC139783.3
ENSG00000106853	PTGR1
ENSG00000063244	U2AF2
ENSG00000198843	AC069236.27
ENSG00000132376	SKIP
ENSG00000113273	ARSB
ENSG00000208458	AC100860.2
ENSG00000147168	IL2RG
ENSG00000186231	KLHL32
ENSG00000100012	SEC14L3
ENSG00000111276	CDKN1B
ENSG00000197172	MAGEA12
ENSG00000199564	5S_rRNA
ENSG00000100604	CHGA
ENSG00000105383	CD33
ENSG00000092067	CEBPE
ENSG00000091513	TF
ENSG00000198284	C3orf46
ENSG00000204501	PRAMEF9
ENSG00000182793	GSTA5
ENSG00000171819	ANGPTL7
ENSG00000106688	SLC1A1
ENSG00000183850	ZNF730
ENSG00000151989	C2orf21
ENSG00000109220	CHIC2
ENSG00000117174	ZNHIT6
ENSG00000147588	PMP2
ENSG00000170264	FAM161A
ENSG00000165102	HGSNAT
ENSG00000183938	AL139008.10-2
ENSG00000166133	RPUSD2
ENSG00000093009	CDC45L
ENSG00000147234	FRMPD3
ENSG00000166741	NNMT
ENSG00000186792	HYAL3
ENSG00000214876	AP000479.5
ENSG00000141279	NPEPPS
ENSG00000215148	AC092117.4-3
ENSG00000101365	IDH3B
ENSG00000167695	FAM57A
ENSG00000125207	PIWIL1
ENSG00000134245	WNT2B
ENSG00000166770	AC004696.1
ENSG00000187959	CPSF4L
ENSG00000136205	TNS3
ENSG00000134256	IGSF2
ENSG00000211768	U66061.1-24
ENSG00000186980	KRTAP23-1
ENSG00000211690	AC006033.2-3
ENSG00000205129	C4orf47
ENSG00000143190	POU2F1
ENSG00000181250	MYADML
ENSG00000145604	SKP2
ENSG00000197557	TTC30A
ENSG00000182902	SLC25A18
ENSG00000200527	5S_rRNA
ENSG00000167081	PBX3
ENSG00000183578	TNFAIP8L3
ENSG00000146006	LRRTM2
ENSG00000164825	DEFB1
ENSG00000085831	TTC39A
ENSG00000143401	ANP32E
ENSG00000198818	SFT2D1
ENSG00000102898	NUTF2
ENSG00000182993	C12orf60
ENSG00000120658	ENOX1
ENSG00000153531	ADPRHL1
ENSG00000119673	ACOT2
ENSG00000188343	AC010834.19
ENSG00000087077	TRIP6
ENSG00000183571	AC069029.9
ENSG00000187730	GABRD
ENSG00000170929	OR1M1
ENSG00000163026	C2orf44
ENSG00000123584	MAGEA9B
ENSG00000108270	AATF
ENSG00000083844	ZNF264
ENSG00000093144	ECHDC1
ENSG00000125841	NRSN2
ENSG00000135436	FAM186B
ENSG00000172037	LAMB2
ENSG00000172460	AC005361.1
ENSG00000092850	TEKT2
ENSG00000136052	SLC41A2
ENSG00000120087	HOXB7
ENSG00000204771	AC110280.8
ENSG00000139719	VPS33A
ENSG00000213927	CCL27
ENSG00000173673	HES3
ENSG00000215305	VPS16
ENSG00000144583	MARCH4
ENSG00000162542	TMCO4
ENSG00000114805	PLCH1
ENSG00000121318	TAS2R10
ENSG00000182217	HIST2H4B
ENSG00000174628	IQCK
ENSG00000117500	TMED5
ENSG00000199402	5S_rRNA
ENSG00000178691	SUZ12
ENSG00000154065	ANKRD29
ENSG00000005194	CIAPIN1
ENSG00000187082	DEFB106B
ENSG00000204439	C6orf47
ENSG00000210007	AC130365.5-2
ENSG00000154127	UBASH3B
ENSG00000185842	AC092811.2
ENSG00000155906	RMND1
ENSG00000095139	ARCN1
ENSG00000197670	AL157838.24-1
ENSG00000145911	AC136632.3-3
ENSG00000075891	PAX2
ENSG00000177489	OR2G2
ENSG00000169710	FASN
ENSG00000188424	AC023490.5-2
ENSG00000175262	C1orf127
ENSG00000213795	AC010467.9-2
ENSG00000182405	PGBD4
ENSG00000126542	AL603966.9-2
ENSG00000139626	ITGB7
ENSG00000167964	RAB26
ENSG00000215409	AC138701.3-1
ENSG00000160218	TRAPPC10
ENSG00000159593	APPBP1
ENSG00000124215	CDH26
ENSG00000112304	THEM2
ENSG00000164761	TNFRSF11B
ENSG00000172179	PRL
ENSG00000198555	AC133561.4
ENSG00000187686	AP001007.5-3
ENSG00000204778	AL512605.13-2
ENSG00000146122	DAAM2
ENSG00000183682	BMP8A
ENSG00000147119	CHST7
ENSG00000118729	CASQ2
ENSG00000079482	OPHN1
ENSG00000162975	KCNF1
ENSG00000132823	C20orf111
ENSG00000173482	PTPRM
ENSG00000119917	IFIT3
ENSG00000138175	ARL3
ENSG00000204019	CXorf61
ENSG00000213030	CGB8
ENSG00000117682	DHDDS
ENSG00000169045	HNRNPH1
ENSG00000015568	RGPD5
ENSG00000132207	GIYD2
ENSG00000185254	TEX28
ENSG00000138193	PLCE1
ENSG00000119950	MXI1
ENSG00000100994	PYGB
ENSG00000205710	AC109333.28
ENSG00000143633	C1orf131
ENSG00000065882	TBC1D1
ENSG00000198131	ZNF544
ENSG00000203760	C6orf173
ENSG00000205221	VIT
ENSG00000105173	CCNE1
ENSG00000170180	GYPA
ENSG00000209347	AL078460.6
ENSG00000217865	Z98749.11-2
ENSG00000171136	RLN3
ENSG00000134198	TSPAN2
ENSG00000125398	SOX9
ENSG00000168852	SUGT1L1
ENSG00000206199	C3orf16
ENSG00000183317	EPHA10
ENSG00000107020	C9orf46
ENSG00000100156	SLC16A8
ENSG00000112619	PRPH2
ENSG00000188373	C10orf99
ENSG00000094804	CDC6
ENSG00000168615	ADAM9
ENSG00000215394	AL589743.4-2
ENSG00000215339	ZNF705F
ENSG00000109101	FOXN1
ENSG00000188505	NCCRP1
ENSG00000174516	PELI3
ENSG00000181877	AC092535.4-1
ENSG00000171103	TRMT61B
ENSG00000196935	SRGAP1
ENSG00000163359	COL6A3
ENSG00000089154	GCN1L1
ENSG00000124610	HIST1H1A
ENSG00000162944	RFTN2
ENSG00000153802	TMPRSS11D
ENSG00000215452	ZNF663
ENSG00000121552	CSTA
ENSG00000197448	GSTK1
ENSG00000095370	SH2D3C
ENSG00000150244	TRIM48
ENSG00000197601	FAR1
ENSG00000139291	TMEM19
ENSG00000075624	ACTB
ENSG00000034152	MAP2K3
ENSG00000174640	SLCO2A1
ENSG00000168026	TTC21A
ENSG00000101670	LIPG
ENSG00000152784	PRDM8
ENSG00000164122	ASB5
ENSG00000157450	RNF111
ENSG00000164916	FOXK1
ENSG00000182871	COL18A1
ENSG00000209963	AC012640.12-1
ENSG00000136732	GYPC
ENSG00000113648	H2AFY
ENSG00000171101	SIGLECP3
ENSG00000215564	AL359736.19
ENSG00000213834	AC079611.6
ENSG00000152402	GUCY1A2
ENSG00000138778	CENPE
ENSG00000215386	C21orf34
ENSG00000017373	AC115090.8
ENSG00000117475	BLZF1
ENSG00000012124	CD22
ENSG00000159082	SYNJ1
ENSG00000196540	FAM75A7
ENSG00000137393	IBRDC2
ENSG00000181234	TMEM132C
ENSG00000166592	RRAD
ENSG00000162390	ACOT11
ENSG00000185602	ARHGAP27
ENSG00000212660	KRTAP4-2
ENSG00000125726	CD70
ENSG00000151838	C14orf38
ENSG00000203899	AL121827.33-3
ENSG00000164543	STK17A
ENSG00000146276	GABRR1
ENSG00000186818	LILRB4
ENSG00000158792	C16orf76
ENSG00000166246	C16orf71
ENSG00000173269	MMRN2
ENSG00000165272	AQP3
ENSG00000222031	AC023469.1
ENSG00000072506	HSD17B10
ENSG00000222012	AC005481.5
ENSG00000131941	RHPN2
ENSG00000172640	OR10AD1
ENSG00000113328	CCNG1
ENSG00000181830	SLC35C1
ENSG00000165807	C14orf50
ENSG00000198924	DCLRE1A
ENSG00000178467	P4HTM
ENSG00000170941	C8orf79
ENSG00000210729	AL365364.19-2
ENSG00000117507	FMO6P
ENSG00000178404	AC100788.1
ENSG00000126550	HTN1
ENSG00000144597	EAF1
ENSG00000167601	AXL
ENSG00000161513	FDXR
ENSG00000196756	AL080249.26-1
ENSG00000154265	ABCA5
ENSG00000221829	FANCG
ENSG00000198718	FAM179B
ENSG00000155052	CNTNAP5
ENSG00000176083	ZNF683
ENSG00000125170	DOK4
ENSG00000145428	RNF175
ENSG00000047644	WWC3
ENSG00000137074	APTX
ENSG00000174697	LEP
ENSG00000215821	AL022398.1
ENSG00000020577	SAMD4A
ENSG00000183111	AC022100.7-3
ENSG00000115183	TANC1
ENSG00000183648	NDUFB1
ENSG00000136856	SLC2A8
ENSG00000152578	GRIA4
ENSG00000137288	C6orf125
ENSG00000015133	CCDC88C
ENSG00000167085	PHB
ENSG00000108256	NUFIP2
ENSG00000137285	TUBB2B
ENSG00000174227	PIGG
ENSG00000186049	KRT73
ENSG00000166734	CASC4
ENSG00000163281	GNPDA2
ENSG00000176894	PGAM5
ENSG00000114107	CEP70
ENSG00000101452	DHX35
ENSG00000101951	PAGE4
ENSG00000172935	MRGPRF
ENSG00000110079	MS4A4A
ENSG00000162078	ZG16B
ENSG00000151065	DCP1B
ENSG00000100129	EIF3EIP
ENSG00000130177	CDC16
ENSG00000100314	CABP7
ENSG00000175746	C15orf54
ENSG00000204589	AC148477.3
ENSG00000166507	NDST2
ENSG00000204091	AL591063.6-2
ENSG00000126254	RBM42
ENSG00000167654	ATCAY
ENSG00000111371	SLC38A1
ENSG00000175302	C21orf110
ENSG00000143157	POGK
ENSG00000156313	RPGR
ENSG00000189149	NCRNA00169
ENSG00000205531	NAP1L4
ENSG00000205570	AC140134.2-2
ENSG00000168872	DDX19A
ENSG00000108684	ACCN1
ENSG00000189316	AC073349.11-3
ENSG00000214164	AC112229.4-2
ENSG00000169689	STRA13
ENSG00000134996	OSTF1
ENSG00000111241	FGF6
ENSG00000159214	CCDC24
ENSG00000205751	AC051649.21
ENSG00000135968	GCC2
ENSG00000020633	RUNX3
ENSG00000114904	NEK4
ENSG00000038295	TLL1
ENSG00000104133	SPG11
ENSG00000168944	CEP120
ENSG00000186827	TNFRSF4
ENSG00000165914	TTC7B
ENSG00000106991	ENG
ENSG00000196531	NACA
ENSG00000167791	CABP2
ENSG00000163295	ALPI
ENSG00000014123	KIAA0776
ENSG00000204640	NMS
ENSG00000101017	CD40
ENSG00000111344	RASAL1
ENSG00000166272	C10orf26
ENSG00000177150	C18orf19
ENSG00000197910	FAM25B
ENSG00000164400	CSF2
ENSG00000204525	HLA-C
ENSG00000204882	GPR20
ENSG00000186162	AC022007.5-3
ENSG00000172742	OR4D9
ENSG00000078900	TP73
ENSG00000137462	TLR2
ENSG00000187145	AL138795.21-3
ENSG00000126231	PROZ
ENSG00000130255	RPL36
ENSG00000158715	SLC45A3
ENSG00000112578	BYSL
ENSG00000175482	POLD4
ENSG00000100345	MYH9
ENSG00000092531	SNAP23
ENSG00000180440	C13orf36
ENSG00000004779	NDUFAB1
ENSG00000109756	RAPGEF2
ENSG00000105856	HBP1
ENSG00000063015	SEZ6
ENSG00000198890	PRMT6
ENSG00000170962	PDGFD
ENSG00000069431	ABCC9
ENSG00000185823	C15orf2
ENSG00000121022	COPS5
ENSG00000210177	AC007599.6-2
ENSG00000120875	DUSP4
ENSG00000134697	GNL2
ENSG00000156042	TTC18
ENSG00000167110	GOLGA2
ENSG00000154310	TNIK
ENSG00000178127	NDUFV2
ENSG00000178556	GS1-484O17.2
ENSG00000119321	FKBP15
ENSG00000187928	AC011447.7
ENSG00000139200	C12orf53
ENSG00000200601	5S_rRNA
ENSG00000135870	RC3H1
ENSG00000165646	SLC18A2
ENSG00000167721	TSR1
ENSG00000134183	GNAT2
ENSG00000164707	SLC13A4
ENSG00000081760	AACS
ENSG00000204227	RING1
ENSG00000186807	ANXA8L2
ENSG00000071677	PRLH
ENSG00000172340	SUCLG2
ENSG00000164853	UNCX
ENSG00000206072	SERPINB11
ENSG00000204498	NFKBIL1
ENSG00000204495	PRAMEF13
ENSG00000204746	AL121896.11
ENSG00000130066	SAT1
ENSG00000156858	PRR14
ENSG00000101310	SEC23B
ENSG00000103978	TMEM87A
ENSG00000126803	HSPA2
ENSG00000172031	ABHD7
ENSG00000175556	LONRF3
ENSG00000171295	ZNF440
ENSG00000208186	AC096643.2-1
ENSG00000040199	PHLPPL
ENSG00000133059	DSTYK
ENSG00000114942	EEF1B2
ENSG00000040633	PHF23
ENSG00000105640	RPL18A
ENSG00000174948	GPR149
ENSG00000187037	GPR141
ENSG00000147570	DNAJC5B
ENSG00000100373	UPK3A
ENSG00000109475	RPL34
ENSG00000106123	EPHB6
ENSG00000204856	C12orf24
ENSG00000151539	AC143342.3
ENSG00000168118	RAB4A
ENSG00000106809	OGN
ENSG00000071189	SNX13
ENSG00000175567	UCP2
ENSG00000134574	DDB2
ENSG00000136518	ACTL6A
ENSG00000162664	ZNF326
ENSG00000162896	PIGR
ENSG00000116014	KISS1R
ENSG00000147255	IGSF1
ENSG00000104725	NEFL
ENSG00000182986	ZNF320
ENSG00000213057	C1orf220
ENSG00000180264	GPR144
ENSG00000108950	FAM20A
ENSG00000169126	ARMC4
ENSG00000197380	DACT3
ENSG00000215273	AC005768.17
ENSG00000186316	AL117190.6-1
ENSG00000188092	GPR89B
ENSG00000122705	CLTA
ENSG00000180383	DEFB124
ENSG00000112655	PTK7
ENSG00000198252	STYX
ENSG00000217473	PEG10
ENSG00000213085	CCDC19
ENSG00000174903	RAB1B
ENSG00000128656	CHN1
ENSG00000065325	GLP2R
ENSG00000205424	AL592528.1
ENSG00000205436	C14orf73
ENSG00000211887	AE000662.1-44
ENSG00000113494	PRLR
ENSG00000135297	MTO1
ENSG00000215447	BX322557.1
ENSG00000076604	TRAF4
ENSG00000137601	NEK1
ENSG00000203864	C1orf137
ENSG00000184208	CTA-216E10.9
ENSG00000172270	BSG
ENSG00000188385	JAKMIP3
ENSG00000212128	TAS2R13
ENSG00000101150	TPD52L2
ENSG00000134548	C12orf39
ENSG00000173614	NMNAT1
ENSG00000109956	B3GAT1
ENSG00000140287	HDC
ENSG00000154330	PGM5
ENSG00000071051	NCK2
ENSG00000205561	AC139834.2
ENSG00000198520	C1orf228
ENSG00000122852	SFTPA1B
ENSG00000211895	IGHA1
ENSG00000101955	SRPX
ENSG00000176953	NFATC2IP
ENSG00000185000	DGAT1
ENSG00000183726	TMEM50A
ENSG00000170776	AKAP13
ENSG00000205920	AC093525.3
ENSG00000004897	CDC27
ENSG00000183186	FAM148C
ENSG00000025800	KPNA6
ENSG00000165609	NUDT5
ENSG00000124915	AP002380.3-1
ENSG00000141873	SLC39A3
ENSG00000147592	LACTB2
ENSG00000167065	DUSP18
ENSG00000113532	ST8SIA4
ENSG00000169330	KIAA1024
ENSG00000168634	WFDC13
ENSG00000205029	OR5D16
ENSG00000158683	PKD1L1
ENSG00000205937	RNPS1
ENSG00000117868	FAM62B
ENSG00000184992	BRI3BP
ENSG00000105409	ATP1A3
ENSG00000182774	AC010724.6-8
ENSG00000146242	TPBG
ENSG00000021762	OSBPL5
ENSG00000196199	MPHOSPH8
ENSG00000117010	ZNF684
ENSG00000183979	NPB
ENSG00000180458	AC022148.6-7
ENSG00000122299	ZC3H7A
ENSG00000204507	PRAMEF23
ENSG00000181074	OR52N4
ENSG00000183791	TCEB3C
ENSG00000104164	PLDN
ENSG00000172188	OR4C11
ENSG00000167920	TMEM99
ENSG00000143320	CRABP2
ENSG00000205830	AC024132.7-1
ENSG00000143951	C2orf86
ENSG00000164519	AC010990.3
ENSG00000101493	ZNF516
ENSG00000204152	TIMM23B
ENSG00000139684	ESD
ENSG00000182348	ZNF804B
ENSG00000114353	GNAI2
ENSG00000139579	OBFC2B
ENSG00000187391	MAGI2
ENSG00000148803	C10orf125
ENSG00000124399	AC110799.3
ENSG00000113205	PCDHB3
ENSG00000117479	SLC19A2
ENSG00000184203	PPP1R2
ENSG00000188895	MSL1
ENSG00000184363	PKP3
ENSG00000153086	ACMSD
ENSG00000172500	FIBP
ENSG00000159322	ADPGK
ENSG00000168899	VAMP5
ENSG00000128510	CPA4
ENSG00000182187	CRYGB
ENSG00000145384	FABP2
ENSG00000111704	NANOGP8
ENSG00000091129	NRCAM
ENSG00000099785	MARCH2
ENSG00000147432	CHRNB3
ENSG00000132005	RFX1
ENSG00000198680	TUSC1
ENSG00000128254	C22orf24
ENSG00000207186	5S_rRNA
ENSG00000129518	EAPP
ENSG00000196793	ZNF239
ENSG00000145982	FARS2
ENSG00000140400	MAN2C1
ENSG00000004838	ZMYND10
ENSG00000164796	CSMD3
ENSG00000146674	IGFBP3
ENSG00000138356	AOX1
ENSG00000141753	IGFBP4
ENSG00000121879	PIK3CA
ENSG00000151414	NEK7
ENSG00000065970	FOXJ2
ENSG00000214663	AL137024.27-1
ENSG00000135185	C7orf23
ENSG00000177842	ZNF620
ENSG00000185414	MRPL30
ENSG00000170011	MYRIP
ENSG00000163291	PAQR3
ENSG00000187033	SAMD7
ENSG00000168000	BSCL2
ENSG00000166920	C15orf48
ENSG00000079337	RAPGEF3
ENSG00000138002	IFT172
ENSG00000185437	SH3BGR
ENSG00000169402	RSPH10B2
ENSG00000108242	CYP2C18
ENSG00000125753	VASP
ENSG00000167588	GPD1
ENSG00000173950	C3orf21
ENSG00000106927	AMBP
ENSG00000114279	FGF12
ENSG00000204442	FAM155A
ENSG00000141391	C18orf43
ENSG00000157851	DPYSL5
ENSG00000199525	5S_rRNA
ENSG00000081014	AP4E1
ENSG00000146521	C6orf123
ENSG00000100473	COCH
ENSG00000006788	MYH13
ENSG00000108510	MED13
ENSG00000180869	C1orf180
ENSG00000163428	LRRC58
ENSG00000167286	CD3D
ENSG00000152580	IGSF10
ENSG00000153944	MSI2
ENSG00000215901	AL513497.21-2
ENSG00000161664	ASB16
ENSG00000170222	C17orf48
ENSG00000130304	SLC27A1
ENSG00000212725	AC007455.8
ENSG00000182230	FAM153B
ENSG00000178449	C12orf62
ENSG00000218336	ODZ3
ENSG00000162753	SLC9A11
ENSG00000134871	COL4A2
ENSG00000132305	IMMT
ENSG00000187801	ZNF643
ENSG00000161649	CD300LG
ENSG00000144451	SPAG16
ENSG00000204628	GNB2L1
ENSG00000203775	AL691429.17-1
ENSG00000171643	S100Z
ENSG00000033867	SLC4A7
ENSG00000185385	OR7A17
ENSG00000184368	MAP7D2
ENSG00000204518	AADACL4
ENSG00000167236	CCL23
ENSG00000089685	BIRC5
ENSG00000214420	AC091132.16-3
ENSG00000141933	C19orf20
ENSG00000023572	GLRX2
ENSG00000175137	SH3BP5L
ENSG00000105694	AC104537.2
ENSG00000215269	GAGE13
ENSG00000151500	THYN1
ENSG00000196230	TUBB
ENSG00000144161	ZC3H8
ENSG00000119685	TTLL5
ENSG00000100908	FAM158A
ENSG00000164181	ELOVL7
ENSG00000147364	FBXO25
ENSG00000185847	AC002351.2
ENSG00000204560	DHX16
ENSG00000150459	SAP18
ENSG00000201361	5S_rRNA
ENSG00000174586	ZNF497
ENSG00000214467	AC055715.13
ENSG00000213722	DDAH2
ENSG00000214308	AL603764.27
ENSG00000105486	LIG1
ENSG00000148926	ADM
ENSG00000204071	TCEAL6
ENSG00000118596	SLC16A7
ENSG00000015285	WAS
ENSG00000114125	RNF7
ENSG00000115902	SLC1A4
ENSG00000205300	RP11-352D3.2
ENSG00000135604	STX11
ENSG00000119471	HSDL2
ENSG00000114487	MORC1
ENSG00000182606	TRAK1
ENSG00000167565	SERTAD3
ENSG00000188610	FAM72B
ENSG00000186075	ZPBP2
ENSG00000154874	CCDC144B
ENSG00000211645	D87018.1-2
ENSG00000124596	C6orf130
ENSG00000175766	EIF4E1B
ENSG00000174206	C12orf66
ENSG00000197414	AC116165.7-3
ENSG00000136868	SLC31A1
ENSG00000204386	NEU1
ENSG00000146733	PSPH
ENSG00000166783	KIAA0430
ENSG00000107651	SEC23IP
ENSG00000100249	C22orf31
ENSG00000172977	KAT5
ENSG00000022355	GABRA1
ENSG00000184374	COLEC10
ENSG00000055130	CUL1
ENSG00000169551	CXorf48
ENSG00000119383	PPP2R4
ENSG00000131848	ZSCAN5A
ENSG00000188818	ZDHHC11
ENSG00000213521	AL139139.9-1
ENSG00000187244	BCAM
ENSG00000209796	AC079460.19-1
ENSG00000148396	SEC16A
ENSG00000182271	TMIGD1
ENSG00000162290	DCP1A
ENSG00000119280	C1orf198
ENSG00000175899	A2M
ENSG00000101161	PRPF6
ENSG00000126950	TMEM35
ENSG00000144642	RBMS3
ENSG00000160271	RALGDS
ENSG00000107623	GDF10
ENSG00000177291	GJD4
ENSG00000209028	AC021443.27-1
ENSG00000180525	C10orf108
ENSG00000161800	RACGAP1P
ENSG00000212836	AC118138.2-1
ENSG00000188011	C2orf85
ENSG00000125900	SIRPD
ENSG00000129845	TTTY1
ENSG00000012817	SMCY
ENSG00000215533	AF124731.2
ENSG00000163444	TMEM183A
ENSG00000211758	U66061.1-15
ENSG00000187566	NHLRC1
ENSG00000151117	TMEM86A
ENSG00000110799	VWF
ENSG00000122641	INHBA
ENSG00000222129	5S_rRNA
ENSG00000212951	BX005266.6
ENSG00000215251	FASTKD5
ENSG00000103326	SOLH
ENSG00000150269	OR5M9
ENSG00000197915	HRNR
ENSG00000130340	SNX9
ENSG00000137414	FAM8A1
ENSG00000115461	IGFBP5
ENSG00000198754	OXCT2
ENSG00000106436	MYL10
ENSG00000169247	SH3TC2
ENSG00000222172	SSU_rRNA_5
ENSG00000196466	ZNF799
ENSG00000214427	AL512802.2
ENSG00000197880	MDS2
ENSG00000127603	MACF1
ENSG00000196620	AC147055.2
ENSG00000211975	AB019437.1-6
ENSG00000100319	ZMAT5
ENSG00000201532	5S_rRNA
ENSG00000166013	AP004833.2
ENSG00000104866	LRRC68
ENSG00000213760	ATP6V1G2
ENSG00000115657	ABCB6
ENSG00000221866	PLXNA4
ENSG00000182979	MTA1
ENSG00000063322	MED29
ENSG00000013392	RWDD2A
ENSG00000149100	EIF3M
ENSG00000135720	DYNC1LI2
ENSG00000180432	CYP8B1
ENSG00000050820	BCAR1
ENSG00000211945	AB019440.1-8
ENSG00000070778	PTPN21
ENSG00000185338	SOCS1
ENSG00000011105	TSPAN9
ENSG00000114737	CISH
ENSG00000112164	GLP1R
ENSG00000114503	NCBP2
ENSG00000121417	ZNF211
ENSG00000187513	GJA4
ENSG00000199953	5S_rRNA
ENSG00000128050	PAICS
ENSG00000126773	C14orf135
ENSG00000204323	AC087749.12-2
ENSG00000128709	HOXD9
ENSG00000183307	CECR6
ENSG00000162063	CCNF
ENSG00000165782	TMEM55B
ENSG00000179571	NBPF1
ENSG00000115839	RAB3GAP1
ENSG00000160050	CCDC28B
ENSG00000106511	MEOX2
ENSG00000120738	EGR1
ENSG00000007062	PROM1
ENSG00000119614	VSX2
ENSG00000197283	SYNGAP1
ENSG00000185057	AC145132.2
ENSG00000121749	TBC1D15
ENSG00000130772	MED18
ENSG00000206100	AC090691.16
ENSG00000204178	TMEM57
ENSG00000186564	FOXD2
ENSG00000164687	FABP5
ENSG00000152620	C5orf33
ENSG00000166922	SCG5
ENSG00000143940	AC013414.7
ENSG00000133142	TCEAL4
ENSG00000116977	LGALS8
ENSG00000151778	SERP2
ENSG00000119121	TRPM6
ENSG00000213922	AC011500.7-1
ENSG00000184575	XPOT
ENSG00000148215	OR5C1
ENSG00000198626	RYR2
ENSG00000197324	LRP10
ENSG00000140522	RLBP1
ENSG00000172782	FADS6
ENSG00000171180	OR2M4
ENSG00000188828	GLRA4
ENSG00000119333	WDR34
ENSG00000168807	SNTB2
ENSG00000214329	AC127391.4-2
ENSG00000214706	IFRD2
ENSG00000117676	RPS6KA1
ENSG00000101544	ADNP2
ENSG00000170345	FOS
ENSG00000152503	TRIM36
ENSG00000016391	CHDH
ENSG00000160097	FNDC5
ENSG00000201014	5S_rRNA
ENSG00000166682	TMPRSS5
ENSG00000139324	TMTC3
ENSG00000197779	ZNF81
ENSG00000120279	MYCT1
ENSG00000139055	ERP27
ENSG00000128294	TPST2
ENSG00000203815	AL358813.13-5
ENSG00000164163	ABCE1
ENSG00000204867	AC006357.5-1
ENSG00000148120	C9orf3
ENSG00000120586	MRC1
ENSG00000139263	LRIG3
ENSG00000107959	PITRM1
ENSG00000184321	OR51J1
ENSG00000200114	5S_rRNA
ENSG00000165996	PTPLA
ENSG00000115935	WIPF1
ENSG00000161265	U2AF1L4
ENSG00000206062	CRYBB2P1
ENSG00000197241	SLC2A7
ENSG00000125149	C16orf70
ENSG00000215512	AP005901.2-3
ENSG00000132879	FBXO44
ENSG00000173114	LRRN3
ENSG00000073282	TP63
ENSG00000199322	5S_rRNA
ENSG00000133103	COG6
ENSG00000167461	RAB8A
ENSG00000213221	C9orf151
ENSG00000061936	SFRS8
ENSG00000200370	5S_rRNA
ENSG00000140320	BAHD1
ENSG00000163110	PDLIM5
ENSG00000182752	PAPPA
ENSG00000105464	GRIN2D
ENSG00000144476	CXCR7
ENSG00000211659	IGLV3-25
ENSG00000169554	ZEB2
ENSG00000058063	ATP11B
ENSG00000180155	LYNX1
ENSG00000204392	LSM2
ENSG00000133063	CHIT1
ENSG00000168763	CNNM3
ENSG00000129932	DOHH
ENSG00000143674	MAP3K19
ENSG00000092036	C14orf94
ENSG00000181885	CLDN7
ENSG00000199609	5S_rRNA
ENSG00000154920	EME1
ENSG00000167311	ART5
ENSG00000110367	DDX6
ENSG00000112539	C6orf118
ENSG00000073921	PICALM
ENSG00000211731	U66060.1-10
ENSG00000110713	NUP98
ENSG00000180598	TP53TG3
ENSG00000187867	AC022098.9-2
ENSG00000204138	PHACTR4
ENSG00000164307	ARTS-1
ENSG00000104549	SQLE
ENSG00000177398	UMODL1
ENSG00000187221	AC005488.2-4
ENSG00000156374	PCGF6
ENSG00000176904	OR51H1P
ENSG00000152556	PFKM
ENSG00000100644	HIF1A
ENSG00000104901	DKKL1
ENSG00000160606	TLCD1
ENSG00000196071	OR2L13
ENSG00000205822	AL359538.8-1
ENSG00000172667	ZMAT3
ENSG00000185065	C22orf39
ENSG00000008516	MMP25
ENSG00000182676	DYSFIP1
ENSG00000197502	AL627171.1-1
ENSG00000172459	OR5AR1
ENSG00000007080	CCDC124
ENSG00000148483	FAM23A
ENSG00000100387	RBX1
ENSG00000146618	FERD3L
ENSG00000008083	JARID2
ENSG00000143641	GALNT2
ENSG00000169129	AFAP1L2
ENSG00000166436	TRIM66
ENSG00000166398	KIAA0355
ENSG00000091073	DTX2
ENSG00000188155	KRTAP10-6
ENSG00000170500	LONRF2
ENSG00000174353	STAG3L2
ENSG00000115896	PLCL1
ENSG00000149346	C20orf94
ENSG00000208367	AC093087.3-2
ENSG00000145555	MYO10
ENSG00000222936	5S_rRNA
ENSG00000171208	NETO2
ENSG00000143363	PRUNE
ENSG00000135451	TROAP
ENSG00000209185	AL391557.11-1
ENSG00000144868	TMEM108
ENSG00000198961	PJA2
ENSG00000199654	5S_rRNA
ENSG00000143184	XCL1
ENSG00000097096	SYDE2
ENSG00000017797	RALBP1
ENSG00000115317	HTRA2
ENSG00000205351	AC015908.10-1
ENSG00000179542	SLITRK4
ENSG00000215003	AC130651.2-1
ENSG00000071564	TCF3
ENSG00000197953	AADACL2
ENSG00000214600	PCDHA12
ENSG00000163060	TEKT4
ENSG00000204569	PPP1R10
ENSG00000177822	AC108142.1
ENSG00000138660	C4orf16
ENSG00000177485	ZBTB33
ENSG00000176974	SHMT1
ENSG00000173588	CCDC41
ENSG00000131944	C19orf40
ENSG00000168594	ADAM29
ENSG00000118412	CASP8AP2
ENSG00000177202	SPACA4
ENSG00000223092	5S_rRNA
ENSG00000136881	BAAT
ENSG00000103168	TAF1C
ENSG00000170858	LILRA4
ENSG00000167483	FAM129C
ENSG00000211671	IGL@
ENSG00000042022	ABHD14A
ENSG00000213424	KRT222P
ENSG00000131914	LIN28
ENSG00000208917	AC022296.34-2
ENSG00000179271	GADD45GIP1
ENSG00000094841	UPRT
ENSG00000120500	ARR3
ENSG00000180259	PRNT
ENSG00000001629	ANKIB1
ENSG00000140941	MAP1LC3B
ENSG00000176605	C14orf177
ENSG00000047457	CP
ENSG00000145414	NAF1
ENSG00000112394	SLC16A10
ENSG00000106066	CPVL
ENSG00000189203	TMEM179
ENSG00000188603	CLN3
ENSG00000121957	GPSM2
ENSG00000099399	MAGEB2
ENSG00000221962	TMEM14E
ENSG00000203798	C6orf185
ENSG00000215421	ZNF407
ENSG00000146067	AC145098.2-2
ENSG00000171421	MRPL36
ENSG00000185664	SILV
ENSG00000148488	ST8SIA6
ENSG00000196396	PTPN1
ENSG00000196850	PPTC7
ENSG00000090487	SPG21
ENSG00000157554	ERG
ENSG00000198814	GK
ENSG00000198265	HELZ
ENSG00000174307	PHLDA3
ENSG00000171763	SPATA5L1
ENSG00000179598	PLD6
ENSG00000103067	RBM35B
ENSG00000211922	AB019441.1-4
ENSG00000205329	OR6C3
ENSG00000179801	C8orf30A
ENSG00000187653	TMSL3
ENSG00000146281	PM20D2
ENSG00000010704	HFE
ENSG00000211683	D87017.2-2
ENSG00000141985	SH3GL1
ENSG00000136040	PLXNC1
ENSG00000188984	AADACL3
ENSG00000171889	AL353732.14
ENSG00000171847	FAM90A1
ENSG00000148908	RGS10
ENSG00000172366	C16orf14
ENSG00000171444	MCC
ENSG00000184194	GPR173
ENSG00000057935	MTA3
ENSG00000223046	5S_rRNA
ENSG00000108559	NUP88
ENSG00000150627	WDR17
ENSG00000214770	AL161756.6
ENSG00000204241	AP000911.5
ENSG00000124257	NEURL2
ENSG00000139436	GIT2
ENSG00000177596	AL355390.4
ENSG00000110887	DAO
ENSG00000135426	KIAA0748
ENSG00000124693	HIST1H3B
ENSG00000108474	PIGL
ENSG00000188954	AC011744.8-2
[truncated: 20,074 more rows]
